# Supplementary material for: 1-Benzyl-3-[(4-meth­oxy­phen­yl)imino]­indolin-2-one
Source: IUCrdata. 2023 May 19;8(Pt 5):x230418. doi: 10.1107/S2414314623004182 (PMC10242729; doi:10.1107/S2414314623004182)
Supplement: Supplementary file 1 [file x-08-x230418-sup1.cif]

##############################################################################
#                                                                            #
# This CIF contains the data for a data article accepted for                 #
# publication in IUCrData. It conforms to the requirements of                #
# Notes for Authors for IUCrData, and has been                               #
# peer reviewed under the auspices of IUCrData.                              #
#                                                                            #
# Full details of the Crystallographic Information File format               #
# are given in the paper "The Crystallographic Information File (CIF):       #
# a New Standard Archive File for Crystallography" by S. R. Hall, F. H.      #
# Allen and I. D. Brown [Acta Cryst. (1991), A47, 655-685].                  #
#                                                                            #
# The current version of the core CIF dictionary is obtainable from          #
# ftp://ftp.iucr.org/pub/cif_core.dic.                                       #
#                                                                            #
# Software is freely available for graphical display of the structure(s)     #
# in this CIF. For information consult the CIF software page                 #
# http://www.iucr.org/resources/cif/software.                                #
#                                                                            #
# This file may be used for bona fide research purposes within the           #
# scientific community so long as proper attribution is given to the data    # 
# article from which it was obtained.                                        #
#                                                                            #
##############################################################################
data_I
_audit_creation_method
;
Olex2 1.5
(compiled 2022.04.07 svn.rca3783a0 for OlexSys, GUI svn.r6498)
;
_journal_date_recd_electronic     2023-04-13
_journal_date_accepted     2023-05-13
_journal_name_full     'IUCrData'
_journal_year     2023
_journal_volume     8
_journal_issue      5
_journal_page_first     0
_journal_page_last     0
_journal_paper_category     HO
_journal_paper_doi     10.1107/S2414314623004182
_journal_coeditor_code     BH4074
_publ_contact_author_name     'Adebomi A. Ikotun'
_publ_contact_author_address
;
Industrial Chemistry,
Bowen University, Iwo, Osun State, Nigeria
Department of Chemistry,
Federal College of Education (Special), Oyo, Oyo State, Nigeria
;
_publ_contact_author_email
                          'adebomi.ikotun@bowen.edu.ng, ikotunadebomi@gmail.com'
_publ_contact_author_fax     ?
_publ_contact_author_phone     ?
_publ_section_title
;
1-Benzyl-3-[(4-methoxyphenyl)imino]indolin-2-one
;
loop_
    _publ_author_name
    _publ_author_footnote
    _publ_author_address
    'Odedokun, Omobola A.' .
;
Industrial Chemistry,
Bowen University, Iwo, Osun State, Nigeria
Department of Chemistry,
Federal College of Education (Special), Oyo, Oyo State, Nigeria
;
    'Ikotun, Adebomi A. ' .
;
Industrial Chemistry,
Bowen University, Iwo, Osun State, Nigeria
Department of Chemistry,
Texas A & M University, College Station, Texas, USA
;
    'Ajaelu, Chijioke J. ' .
;
Industrial Chemistry,
Bowen University, Iwo, Osun State, Nigeria
;
    'Bhuvanesh, Nattamai ' .
;
Department of Chemistry,
Texas A & M University, College Station, Texas, USA
;
_publ_section_synopsis
;
The title Schiff base was obtained from the reaction of <i>N</i>-benzylisatin
with <i>p</i>-arnisidine. The imino C\\db N double bond, exists in an <i>E</i>
conformation.
;
_chemical_name_systematic
;
1-Benzyl-3-[(4-methoxyphenyl)imino]indolin-2-one
;
_chemical_name_common     ?
_chemical_formula_moiety     'C22 H18 N2 O2'
_chemical_formula_sum     'C22 H18 N2 O2'
_chemical_formula_iupac     'C22 H18 N2 O2'
_chemical_formula_weight     342.38
_chemical_melting_point     ?
_space_group_crystal_system     triclinic
_space_group_name_H-M_alt     'P -1'
_space_group_name_Hall     '-P 1'
loop_
    _space_group_symop_operation_xyz
    'x, y, z'
    '-x, -y, -z'
_cell_length_a     8.8872(19)
_cell_length_b     8.8922(19)
_cell_length_c     11.772(3)
_cell_angle_alpha     94.374(6)
_cell_angle_beta     110.139(6)
_cell_angle_gamma     93.747(6)
_cell_volume     866.7(3)
_cell_formula_units_Z     2
_cell_measurement_reflns_used     9907
_cell_measurement_theta_min     2.453
_cell_measurement_theta_max     27.500
_cell_measurement_temperature     300
_exptl_crystal_description     block
_exptl_crystal_colour     orange
_exptl_crystal_size_max     0.547
_exptl_crystal_size_mid     0.529
_exptl_crystal_size_min     0.443
_exptl_crystal_density_diffrn     1.312
_exptl_crystal_density_meas     ?
_exptl_crystal_density_method     ?
_exptl_crystal_F_000     360
_exptl_absorpt_coefficient_mu     0.085
_exptl_absorpt_correction_type     multi-scan
_exptl_absorpt_process_details
;
(SADABS; Krause <i>et al.</i>,  2015)
;
_exptl_absorpt_correction_T_min     0.3576
_exptl_absorpt_correction_T_max     0.4305
_diffrn_ambient_temperature     300
_diffrn_source     ?
_diffrn_source_power     1.6
_diffrn_source_voltage     40.0
_diffrn_source_current     40.0
_diffrn_radiation_type     MoK\a
_diffrn_radiation_wavelength     0.71073
_diffrn_measurement_device_type     'Bruker APEXII DUO (PHOTON 100)'
_diffrn_measurement_method     '\f and \w scans'
_diffrn_detector_area_resol_mean     ?
_diffrn_reflns_number     24116
_diffrn_reflns_av_R_equivalents     0.0489
_diffrn_reflns_av_unetI/netI     0.0304
_diffrn_reflns_theta_min     1.853
_diffrn_reflns_theta_max     27.541
_diffrn_reflns_theta_full     25.242
_diffrn_measured_fraction_theta_max     0.999
_diffrn_measured_fraction_theta_full     1.000
_diffrn_reflns_limit_h_min     -11
_diffrn_reflns_limit_h_max     11
_diffrn_reflns_limit_k_min     -11
_diffrn_reflns_limit_k_max     11
_diffrn_reflns_limit_l_min     -15
_diffrn_reflns_limit_l_max     15
_diffrn_standards_number     0
_diffrn_standards_interval_time     0
_diffrn_standards_decay_%     0
_refine_special_details
;
Systematic reflection conditions and statistical tests of the data suggested the
 space group P-1. A solution was obtained readily using XT/XS in APEX2. Hydrogen
 atoms were placed in idealized positions and were set riding on the respective
 parent atoms. All non-hydrogen atoms were refined with anisotropic thermal
 parameters. Absence of additional symmetry and voids were confirmed using
 PLATON. The structure was refined (weighted least squares refinement on F2) to
 convergence (Sheldrick, 2008, 2015; Dolomanov, et al., 2009).
;
_reflns_number_total     4003
_reflns_number_gt     3219
_reflns_threshold_expression     'I > 2\s(I)'
_refine_ls_structure_factor_coef     Fsqd
_refine_ls_matrix_type     full
_refine_ls_R_factor_all     0.0571
_refine_ls_R_factor_gt     0.0435
_refine_ls_wR_factor_gt     0.1009
_refine_ls_wR_factor_ref     0.1088
_refine_ls_goodness_of_fit_ref     1.025
_refine_ls_restrained_S_all     1.025
_refine_ls_number_reflns     4003
_refine_ls_number_parameters     237
_refine_ls_number_restraints     0
_refine_ls_hydrogen_treatment     constr
_refine_ls_weighting_scheme     calc
_refine_ls_weighting_details
              'w=1/[\s^2^(Fo^2^)+(0.0428P)^2^+0.2626P] where P=(Fo^2^+2Fc^2^)/3'
_atom_sites_solution_hydrogens     geom
_atom_sites_solution_primary     dual
_atom_sites_solution_secondary     ?
_refine_ls_shift/su_max     0.000
_refine_ls_shift/su_mean     0.000
_refine_diff_density_max     0.278
_refine_diff_density_min     -0.181
_refine_ls_extinction_method
;
<i>SHELXL2018/3</i> (Sheldrick 2015b)
;
_refine_ls_extinction_coef     0.184(7)
_refine_ls_extinction_expression
                                  'Fc^*^=kFc[1+0.001xFc^2^\l^3^/sin(2\q)]^-1/4^'
loop_
    _atom_type_symbol
    _atom_type_description
    _atom_type_scat_dispersion_real
    _atom_type_scat_dispersion_imag
    _atom_type_scat_source
    'C' 'C' 0.0033 0.0016
                         'International Tables Vol C Tables 4.2.6.8 and 6.1.1.4'
    'H' 'H' 0.0000 0.0000
                         'International Tables Vol C Tables 4.2.6.8 and 6.1.1.4'
    'N' 'N' 0.0061 0.0033
                         'International Tables Vol C Tables 4.2.6.8 and 6.1.1.4'
    'O' 'O' 0.0106 0.0060
                         'International Tables Vol C Tables 4.2.6.8 and 6.1.1.4'
_computing_data_collection
;
APEX2 (Bruker, 2018)
;
_computing_cell_refinement
;
SAINT (Bruker, 2018)
;
_computing_data_reduction
;
SAINT  (Bruker, 2018)
;
_computing_structure_solution
;
<i>SHELXT</i>  (Sheldrick, 2015a)
;
_computing_structure_refinement
;
<i>SHELXL</i>  (Sheldrick, 2015b)
;
_computing_molecular_graphics
;
Olex2 (Dolomanov <i>et al.</i>,  2009)
;
_computing_publication_material
;
Olex2 (Dolomanov <i>et al.</i>,  2009)
and PLATON (Spek, 2020).
;
loop_
    _atom_site_type_symbol
    _atom_site_label
    _atom_site_fract_x
    _atom_site_fract_y
    _atom_site_fract_z
    _atom_site_U_iso_or_equiv
    _atom_site_adp_type
    _atom_site_calc_flag
    _atom_site_occupancy
    _atom_site_disorder_assembly
    _atom_site_disorder_group
    O O1 0.32465(13) 0.09548(11) 0.17890(9) 0.0467(3) Uani d 1 . .
    O O2 0.15900(14) 0.09727(14) 0.84290(10) 0.0546(3) Uani d 1 . .
    N N1 0.33951(14) 0.35590(13) 0.20515(10) 0.0367(3) Uani d 1 . .
    N N2 0.28029(13) 0.11348(12) 0.40997(10) 0.0340(3) Uani d 1 . .
    C C1 0.32025(15) 0.21291(15) 0.23706(12) 0.0336(3) Uani d 1 . .
    C C2 0.28984(14) 0.23196(14) 0.35726(11) 0.0290(3) Uani d 1 . .
    C C3 0.29136(14) 0.39654(14) 0.38541(11) 0.0295(3) Uani d 1 . .
    C C4 0.32480(15) 0.46621(15) 0.29236(12) 0.0324(3) Uani d 1 . .
    C C5 0.34166(17) 0.62236(16) 0.29431(14) 0.0429(3) Uani d 1 . .
    H H5 0.363199 0.667768 0.232234 0.051 Uiso calc 1 . .
    C C6 0.32539(17) 0.70910(16) 0.39198(15) 0.0455(4) Uani d 1 . .
    H H6 0.335311 0.814188 0.394595 0.055 Uiso calc 1 . .
    C C7 0.29483(17) 0.64298(16) 0.48527(14) 0.0429(3) Uani d 1 . .
    H H7 0.286015 0.703664 0.550177 0.051 Uiso calc 1 . .
    C C8 0.27719(16) 0.48616(15) 0.48251(12) 0.0355(3) Uani d 1 . .
    H H8 0.256098 0.441593 0.545095 0.043 Uiso calc 1 . .
    C C9 0.37347(17) 0.38347(18) 0.09473(13) 0.0426(3) Uani d 1 . .
    H H9A 0.352646 0.486352 0.076706 0.051 Uiso calc 1 . .
    H H9B 0.300810 0.315234 0.027033 0.051 Uiso calc 1 . .
    C C10 0.54526(17) 0.36126(16) 0.10615(12) 0.0364(3) Uani d 1 . .
    C C11 0.5760(2) 0.24368(17) 0.03577(14) 0.0458(4) Uani d 1 . .
    H H11 0.490557 0.178863 -0.017936 0.055 Uiso calc 1 . .
    C C12 0.7322(2) 0.2210(2) 0.04411(17) 0.0576(4) Uani d 1 . .
    H H12 0.751328 0.142265 -0.004234 0.069 Uiso calc 1 . .
    C C13 0.8587(2) 0.3160(2) 0.12445(18) 0.0634(5) Uani d 1 . .
    H H13 0.963785 0.301025 0.130876 0.076 Uiso calc 1 . .
    C C14 0.8301(2) 0.4332(2) 0.19530(17) 0.0612(5) Uani d 1 . .
    H H14 0.916046 0.496349 0.250138 0.073 Uiso calc 1 . .
    C C15 0.67396(19) 0.45734(19) 0.18531(14) 0.0484(4) Uani d 1 . .
    H H15 0.655276 0.538342 0.231865 0.058 Uiso calc 1 . .
    C C16 0.24553(15) 0.11827(14) 0.51921(11) 0.0311(3) Uani d 1 . .
    C C17 0.10870(16) 0.17623(15) 0.52979(12) 0.0360(3) Uani d 1 . .
    H H17 0.039392 0.220029 0.465081 0.043 Uiso calc 1 . .
    C C18 0.07458(16) 0.16936(16) 0.63595(13) 0.0372(3) Uani d 1 . .
    H H18 -0.017670 0.207542 0.641944 0.045 Uiso calc 1 . .
    C C19 0.17839(17) 0.10545(15) 0.73296(12) 0.0370(3) Uani d 1 . .
    C C20 0.31359(17) 0.04389(16) 0.72204(13) 0.0403(3) Uani d 1 . .
    H H20 0.382694 -0.000043 0.786762 0.048 Uiso calc 1 . .
    C C21 0.34513(16) 0.04796(15) 0.61558(12) 0.0360(3) Uani d 1 . .
    H H21 0.433457 0.003537 0.607830 0.043 Uiso calc 1 . .
    C C22 0.0133(2) 0.1394(2) 0.85474(16) 0.0595(5) Uani d 1 . .
    H H22A -0.076403 0.080458 0.793597 0.089 Uiso calc 1 . .
    H H22B 0.005243 0.245081 0.844710 0.089 Uiso calc 1 . .
    H H22C 0.012674 0.121264 0.933923 0.089 Uiso calc 1 . .
loop_
    _atom_site_aniso_label
    _atom_site_aniso_U_11
    _atom_site_aniso_U_22
    _atom_site_aniso_U_33
    _atom_site_aniso_U_12
    _atom_site_aniso_U_13
    _atom_site_aniso_U_23
    O1 0.0621(7) 0.0413(6) 0.0439(6) 0.0032(5) 0.0297(5) -0.0034(5)
    O2 0.0610(7) 0.0759(8) 0.0391(6) 0.0185(6) 0.0293(5) 0.0136(5)
    N1 0.0435(6) 0.0387(6) 0.0353(6) 0.0060(5) 0.0217(5) 0.0099(5)
    N2 0.0413(6) 0.0296(6) 0.0364(6) 0.0042(5) 0.0197(5) 0.0051(4)
    C1 0.0334(7) 0.0367(7) 0.0335(7) 0.0044(5) 0.0151(5) 0.0045(5)
    C2 0.0283(6) 0.0302(6) 0.0306(6) 0.0040(5) 0.0125(5) 0.0035(5)
    C3 0.0267(6) 0.0293(6) 0.0335(6) 0.0047(5) 0.0109(5) 0.0060(5)
    C4 0.0285(6) 0.0342(7) 0.0368(7) 0.0063(5) 0.0130(5) 0.0084(5)
    C5 0.0419(8) 0.0374(8) 0.0553(9) 0.0070(6) 0.0212(7) 0.0185(7)
    C6 0.0401(8) 0.0275(7) 0.0694(10) 0.0055(6) 0.0193(7) 0.0067(7)
    C7 0.0409(8) 0.0341(7) 0.0533(9) 0.0053(6) 0.0175(7) -0.0032(6)
    C8 0.0370(7) 0.0341(7) 0.0374(7) 0.0035(5) 0.0159(6) 0.0017(5)
    C9 0.0452(8) 0.0564(9) 0.0318(7) 0.0070(7) 0.0178(6) 0.0154(6)
    C10 0.0448(7) 0.0424(8) 0.0281(6) 0.0042(6) 0.0188(6) 0.0116(5)
    C11 0.0556(9) 0.0420(8) 0.0424(8) 0.0003(7) 0.0214(7) 0.0037(6)
    C12 0.0699(11) 0.0520(10) 0.0632(11) 0.0179(8) 0.0368(9) 0.0071(8)
    C13 0.0488(9) 0.0777(13) 0.0722(12) 0.0166(9) 0.0287(9) 0.0157(10)
    C14 0.0473(9) 0.0743(12) 0.0554(10) -0.0031(8) 0.0124(8) 0.0016(9)
    C15 0.0524(9) 0.0552(9) 0.0375(8) 0.0015(7) 0.0179(7) -0.0024(7)
    C16 0.0382(7) 0.0240(6) 0.0341(6) 0.0004(5) 0.0172(5) 0.0031(5)
    C17 0.0364(7) 0.0363(7) 0.0376(7) 0.0058(5) 0.0142(6) 0.0096(6)
    C18 0.0329(7) 0.0392(7) 0.0442(8) 0.0048(5) 0.0193(6) 0.0043(6)
    C19 0.0429(7) 0.0380(7) 0.0336(7) 0.0012(6) 0.0183(6) 0.0027(5)
    C20 0.0449(8) 0.0434(8) 0.0349(7) 0.0121(6) 0.0143(6) 0.0099(6)
    C21 0.0391(7) 0.0323(7) 0.0415(7) 0.0082(5) 0.0191(6) 0.0055(6)
    C22 0.0575(10) 0.0811(13) 0.0523(10) 0.0020(9) 0.0361(8) 0.0053(9)
_geom_special_details
;
 All esds (except the esd in the dihedral angle between two l.s. planes)
 are estimated using the full covariance matrix.  The cell esds are taken
 into account individually in the estimation of esds in distances, angles
 and torsion angles; correlations between esds in cell parameters are only
 used when they are defined by crystal symmetry.  An approximate (isotropic)
 treatment of cell esds is used for estimating esds involving l.s. planes.
;
loop_
    _geom_bond_atom_site_label_1
    _geom_bond_atom_site_label_2
    _geom_bond_site_symmetry_2
    _geom_bond_distance
    _geom_bond_publ_flag
    O1 C1 . 1.2147(16) ?
    O2 C19 . 1.3697(16) ?
    O2 C22 . 1.4197(19) ?
    N1 C1 . 1.3695(17) ?
    N1 C4 . 1.4102(17) ?
    N1 C9 . 1.4663(17) ?
    N2 C2 . 1.2753(16) ?
    N2 C16 . 1.4205(16) ?
    C1 C2 . 1.5286(17) ?
    C2 C3 . 1.4739(17) ?
    C3 C4 . 1.4056(18) ?
    C3 C8 . 1.3895(18) ?
    C4 C5 . 1.3843(19) ?
    C5 H5 . 0.9300 ?
    C5 C6 . 1.390(2) ?
    C6 H6 . 0.9300 ?
    C6 C7 . 1.381(2) ?
    C7 H7 . 0.9300 ?
    C7 C8 . 1.3897(19) ?
    C8 H8 . 0.9300 ?
    C9 H9A . 0.9700 ?
    C9 H9B . 0.9700 ?
    C9 C10 . 1.513(2) ?
    C10 C11 . 1.384(2) ?
    C10 C15 . 1.387(2) ?
    C11 H11 . 0.9300 ?
    C11 C12 . 1.387(2) ?
    C12 H12 . 0.9300 ?
    C12 C13 . 1.376(3) ?
    C13 H13 . 0.9300 ?
    C13 C14 . 1.376(3) ?
    C14 H14 . 0.9300 ?
    C14 C15 . 1.384(2) ?
    C15 H15 . 0.9300 ?
    C16 C17 . 1.3915(18) ?
    C16 C21 . 1.3966(19) ?
    C17 H17 . 0.9300 ?
    C17 C18 . 1.3884(19) ?
    C18 H18 . 0.9300 ?
    C18 C19 . 1.386(2) ?
    C19 C20 . 1.3934(19) ?
    C20 H20 . 0.9300 ?
    C20 C21 . 1.3776(19) ?
    C21 H21 . 0.9300 ?
    C22 H22A . 0.9600 ?
    C22 H22B . 0.9600 ?
    C22 H22C . 0.9600 ?
loop_
    _geom_angle_atom_site_label_1
    _geom_angle_atom_site_label_2
    _geom_angle_atom_site_label_3
    _geom_angle_site_symmetry_1
    _geom_angle_site_symmetry_3
    _geom_angle
    _geom_angle_publ_flag
    C19 O2 C22 . . 118.34(12) ?
    C1 N1 C4 . . 110.94(10) ?
    C1 N1 C9 . . 122.28(12) ?
    C4 N1 C9 . . 126.77(12) ?
    C2 N2 C16 . . 122.11(11) ?
    O1 C1 N1 . . 125.81(12) ?
    O1 C1 C2 . . 127.73(12) ?
    N1 C1 C2 . . 106.44(11) ?
    N2 C2 C1 . . 117.81(11) ?
    N2 C2 C3 . . 136.54(12) ?
    C3 C2 C1 . . 105.47(10) ?
    C4 C3 C2 . . 106.74(11) ?
    C8 C3 C2 . . 133.75(12) ?
    C8 C3 C4 . . 119.38(12) ?
    C3 C4 N1 . . 110.38(11) ?
    C5 C4 N1 . . 128.15(12) ?
    C5 C4 C3 . . 121.46(12) ?
    C4 C5 H5 . . 121.1 ?
    C4 C5 C6 . . 117.89(13) ?
    C6 C5 H5 . . 121.1 ?
    C5 C6 H6 . . 119.2 ?
    C7 C6 C5 . . 121.59(13) ?
    C7 C6 H6 . . 119.2 ?
    C6 C7 H7 . . 119.9 ?
    C6 C7 C8 . . 120.26(13) ?
    C8 C7 H7 . . 119.9 ?
    C3 C8 C7 . . 119.41(13) ?
    C3 C8 H8 . . 120.3 ?
    C7 C8 H8 . . 120.3 ?
    N1 C9 H9A . . 109.0 ?
    N1 C9 H9B . . 109.0 ?
    N1 C9 C10 . . 112.92(11) ?
    H9A C9 H9B . . 107.8 ?
    C10 C9 H9A . . 109.0 ?
    C10 C9 H9B . . 109.0 ?
    C11 C10 C9 . . 119.80(13) ?
    C11 C10 C15 . . 118.76(14) ?
    C15 C10 C9 . . 121.44(13) ?
    C10 C11 H11 . . 119.5 ?
    C10 C11 C12 . . 121.00(15) ?
    C12 C11 H11 . . 119.5 ?
    C11 C12 H12 . . 120.2 ?
    C13 C12 C11 . . 119.51(16) ?
    C13 C12 H12 . . 120.2 ?
    C12 C13 H13 . . 119.9 ?
    C14 C13 C12 . . 120.16(16) ?
    C14 C13 H13 . . 119.9 ?
    C13 C14 H14 . . 119.9 ?
    C13 C14 C15 . . 120.28(16) ?
    C15 C14 H14 . . 119.9 ?
    C10 C15 H15 . . 119.9 ?
    C14 C15 C10 . . 120.27(15) ?
    C14 C15 H15 . . 119.9 ?
    C17 C16 N2 . . 122.85(12) ?
    C17 C16 C21 . . 118.87(12) ?
    C21 C16 N2 . . 117.96(11) ?
    C16 C17 H17 . . 119.7 ?
    C18 C17 C16 . . 120.69(12) ?
    C18 C17 H17 . . 119.7 ?
    C17 C18 H18 . . 120.1 ?
    C19 C18 C17 . . 119.80(12) ?
    C19 C18 H18 . . 120.1 ?
    O2 C19 C18 . . 124.58(12) ?
    O2 C19 C20 . . 115.57(12) ?
    C18 C19 C20 . . 119.85(12) ?
    C19 C20 H20 . . 119.9 ?
    C21 C20 C19 . . 120.15(13) ?
    C21 C20 H20 . . 119.9 ?
    C16 C21 H21 . . 119.7 ?
    C20 C21 C16 . . 120.53(12) ?
    C20 C21 H21 . . 119.7 ?
    O2 C22 H22A . . 109.5 ?
    O2 C22 H22B . . 109.5 ?
    O2 C22 H22C . . 109.5 ?
    H22A C22 H22B . . 109.5 ?
    H22A C22 H22C . . 109.5 ?
    H22B C22 H22C . . 109.5 ?
loop_
    _geom_torsion_atom_site_label_1
    _geom_torsion_atom_site_label_2
    _geom_torsion_atom_site_label_3
    _geom_torsion_atom_site_label_4
    _geom_torsion_site_symmetry_1
    _geom_torsion_site_symmetry_2
    _geom_torsion_site_symmetry_3
    _geom_torsion_site_symmetry_4
    _geom_torsion
    _geom_torsion_publ_flag
    O1 C1 C2 N2 . . . . 6.2(2) ?
    O1 C1 C2 C3 . . . . -177.95(13) ?
    O2 C19 C20 C21 . . . . -179.24(13) ?
    N1 C1 C2 N2 . . . . -174.78(11) ?
    N1 C1 C2 C3 . . . . 1.07(13) ?
    N1 C4 C5 C6 . . . . -178.48(13) ?
    N1 C9 C10 C11 . . . . 113.49(15) ?
    N1 C9 C10 C15 . . . . -67.07(18) ?
    N2 C2 C3 C4 . . . . 172.91(14) ?
    N2 C2 C3 C8 . . . . -2.5(2) ?
    N2 C16 C17 C18 . . . . 175.73(12) ?
    N2 C16 C21 C20 . . . . -177.48(12) ?
    C1 N1 C4 C3 . . . . -1.19(15) ?
    C1 N1 C4 C5 . . . . 177.75(13) ?
    C1 N1 C9 C10 . . . . -74.72(17) ?
    C1 C2 C3 C4 . . . . -1.74(13) ?
    C1 C2 C3 C8 . . . . -177.20(13) ?
    C2 N2 C16 C17 . . . . 56.00(18) ?
    C2 N2 C16 C21 . . . . -130.53(13) ?
    C2 C3 C4 N1 . . . . 1.84(14) ?
    C2 C3 C4 C5 . . . . -177.19(12) ?
    C2 C3 C8 C7 . . . . 175.61(13) ?
    C3 C4 C5 C6 . . . . 0.4(2) ?
    C4 N1 C1 O1 . . . . 179.06(13) ?
    C4 N1 C1 C2 . . . . 0.02(14) ?
    C4 N1 C9 C10 . . . . 104.17(15) ?
    C4 C3 C8 C7 . . . . 0.60(19) ?
    C4 C5 C6 C7 . . . . 0.6(2) ?
    C5 C6 C7 C8 . . . . -0.9(2) ?
    C6 C7 C8 C3 . . . . 0.3(2) ?
    C8 C3 C4 N1 . . . . 178.07(11) ?
    C8 C3 C4 C5 . . . . -0.95(19) ?
    C9 N1 C1 O1 . . . . -1.9(2) ?
    C9 N1 C1 C2 . . . . 179.07(11) ?
    C9 N1 C4 C3 . . . . 179.82(12) ?
    C9 N1 C4 C5 . . . . -1.2(2) ?
    C9 C10 C11 C12 . . . . 179.78(14) ?
    C9 C10 C15 C14 . . . . 179.05(14) ?
    C10 C11 C12 C13 . . . . 0.6(3) ?
    C11 C10 C15 C14 . . . . -1.5(2) ?
    C11 C12 C13 C14 . . . . -0.4(3) ?
    C12 C13 C14 C15 . . . . -0.7(3) ?
    C13 C14 C15 C10 . . . . 1.7(3) ?
    C15 C10 C11 C12 . . . . 0.3(2) ?
    C16 N2 C2 C1 . . . . -177.27(11) ?
    C16 N2 C2 C3 . . . . 8.6(2) ?
    C16 C17 C18 C19 . . . . 0.6(2) ?
    C17 C16 C21 C20 . . . . -3.7(2) ?
    C17 C18 C19 O2 . . . . 177.83(13) ?
    C17 C18 C19 C20 . . . . -2.1(2) ?
    C18 C19 C20 C21 . . . . 0.7(2) ?
    C19 C20 C21 C16 . . . . 2.3(2) ?
    C21 C16 C17 C18 . . . . 2.3(2) ?
    C22 O2 C19 C18 . . . . 8.2(2) ?
    C22 O2 C19 C20 . . . . -171.81(14) ?
_shelx_space_group_comment
;
The symmetry employed for this shelxl refinement is uniquely defined
by the following loop, which should always be used as a source of
symmetry information in preference to the above space-group names.
They are only intended as comments.
;
_shelx_estimated_absorpt_T_min     0.955
_shelx_estimated_absorpt_T_max     0.963
_shelx_hkl_file
;
   0   1   0    0.08    0.03
   0   1   0    0.06    0.03
   0   1   0    0.06    0.02
   0   1   0    0.08    0.02
   0   1   0    0.07    0.03
   0  -1   0    0.09    0.03
   0  -1   0    0.05    0.02
   0  -1   0    0.09    0.03
   0  -1   0    0.07    0.02
   0   2   0    2.51    0.15
   0   2   0    2.65    0.16
   0   2   0    2.18    0.17
   0   2   0    2.33    0.18
   0  -2   0    2.39    0.18
   0  -2   0    2.75    0.16
   0  -2   0    2.73    0.18
   0  -2   0    2.53    0.16
   0  -2   0    2.55    0.15
   0  -2   0    2.65    0.18
   0  -2   0    2.65    0.15
   0   3   0   46.92    2.29
   0   3   0   44.33    2.29
   0   3   0   44.04    2.32
   0   3   0   43.32    2.33
   0  -3   0   46.32    2.31
   0  -3   0   45.89    2.30
   0  -3   0   49.55    2.32
   0  -3   0   43.68    2.33
   0  -3   0   47.45    2.29
   0  -3   0   46.12    2.29
   0  -3   0   43.90    2.32
   0  -3   0   46.32    2.32
   0   4   0  139.47    7.26
   0   4   0  136.64    7.22
   0   4   0  146.98    7.23
   0  -4   0  143.30    7.22
   0  -4   0  146.78    7.26
   0  -4   0  147.44    7.24
   0  -4   0  147.43    7.25
   0  -4   0  143.79    7.22
   0  -4   0  144.52    7.24
   0  -4   0  142.43    7.26
   0  -4   0  148.74    7.26
   0  -4   0  155.81    7.26
   0  -4   0  144.59    7.28
   0   5   0    8.57    0.58
   0   5   0    8.57    0.56
   0   5   0    9.10    0.52
   0   5   0    8.32    0.59
   0  -5   0    8.81    0.61
   0  -5   0    8.67    0.55
   0  -5   0    9.08    0.51
   0  -5   0    9.70    0.59
   0  -5   0    8.94    0.55
   0  -5   0    9.00    0.52
   0  -5   0    8.84    0.54
   0   6   0    5.60    0.46
   0   6   0    5.42    0.36
   0   6   0    5.34    0.47
   0  -6   0    5.59    0.50
   0  -6   0    5.23    0.36
   0  -6   0    5.95    0.44
   0  -6   0    5.68    0.43
   0   7   0   28.86    1.45
   0   7   0   27.32    1.54
   0  -7   0   27.87    1.52
   0  -7   0   27.21    1.50
   0  -7   0   26.66    1.54
   0   8   0   12.79    0.74
   0   8   0   12.65    0.86
   0  -8   0   13.07    0.84
   0  -8   0   13.30    0.82
   0  -8   0   11.73    0.85
   0   9   0    2.45    0.45
   0   9   0    2.33    0.34
   0  -9   0    2.54    0.38
   0  -9   0    1.87    0.50
   0  -9   0    2.03    0.39
   0  -9   0    2.02    0.33
   0  -9   0    2.34    0.40
   0  10   0    0.14    0.24
   0  10   0    0.11    0.42
   0 -10   0    0.29    0.41
   0 -10   0    0.67    0.37
   0 -10   0    0.38    0.33
   0 -10   0    0.30    0.52
   0 -10   0    0.59    0.40
   0 -11   0   -0.36    0.42
   0 -11   0    0.16    0.50
   0 -11   0    0.35    0.54
   1 -11   0    5.53    0.74
   1 -11   0    4.36    0.62
   1 -11   0    4.02    0.60
   1 -11   0    5.17    0.79
   1 -10   0    3.74    0.55
   1 -10   0    1.83    0.47
   1 -10   0    3.14    0.48
   1 -10   0    1.96    0.46
  -1  10   0    2.69    0.40
   1  -9   0    0.47    0.29
   1  -9   0    0.08    0.29
   1  -9   0    0.18    0.32
   1  -9   0    0.35    0.30
  -1   9   0    0.37    0.22
   1  -8   0   27.64    1.50
   1  -8   0   23.82    1.52
   1  -8   0   26.28    1.47
   1  -8   0   25.47    1.47
  -1   8   0   27.31    1.42
  -1   8   0   27.72    1.46
   1  -7   0    1.01    0.23
   1  -7   0    0.97    0.26
   1  -7   0    0.81    0.26
  -1   7   0    1.41    0.30
  -1   7   0    1.30    0.20
  -1   7   0    1.22    0.22
   1  -6   0    4.04    0.36
   1  -6   0    3.88    0.35
   1  -6   0    4.27    0.44
   1  -6   0    3.92    0.36
   1  -6   0    3.23    0.38
  -1   6   0    4.22    0.33
  -1   6   0    4.74    0.41
  -1   6   0    4.21    0.30
   1  -5   0    1.87    0.25
   1  -5   0    2.25    0.23
   1  -5   0    2.10    0.20
   1  -5   0    2.56    0.31
   1  -5   0    1.68    0.25
   1  -5   0    1.97    0.23
   1  -5   0    2.26    0.25
  -1   5   0    2.29    0.26
  -1   5   0    2.14    0.26
  -1   5   0    1.77    0.18
   1  -4   0    0.73    0.11
   1  -4   0    0.76    0.13
   1  -4   0    0.77    0.17
   1  -4   0    0.94    0.18
   1  -4   0    0.67    0.12
   1  -4   0    0.86    0.13
   1  -4   0    0.68    0.11
   1  -4   0    0.92    0.16
   1  -4   0    0.66    0.14
   1  -4   0    0.75    0.13
  -1   4   0    0.66    0.11
  -1   4   0    0.57    0.13
  -1   4   0    0.58    0.11
   1  -3   0   57.08    3.05
   1  -3   0   54.33    3.04
   1  -3   0   63.25    3.02
   1  -3   0   59.68    3.02
   1  -3   0   66.79    3.05
   1  -3   0   60.55    3.02
   1  -3   0   60.47    3.04
   1  -3   0   59.68    3.02
   1  -3   0   60.98    3.02
  -1   3   0   61.53    3.04
  -1   3   0   58.44    3.01
  -1   3   0   60.18    3.02
   1  -2   0  388.15   18.23
   1  -2   0  385.20   18.25
   1  -2   0  383.37   18.26
   1  -2   0  393.89   18.24
   1  -2   0  341.38   18.25
   1  -2   0  328.14   18.24
   1  -2   0  378.51   18.24
  -1   2   0  379.56   18.25
  -1   2   0  376.39   18.24
  -1   2   0  366.45   18.24
  -1   2   0  332.07   18.25
  -1   1   0  349.10   17.28
   1   0   0  133.19    6.79
  -1   0   0  145.02    6.78
  -1   0   0  140.38    6.78
  -1   0   0  128.92    6.78
   1   1   0    0.49    0.06
   1   1   0    0.34    0.03
   1   1   0    0.32    0.05
   1   1   0    0.34    0.06
   1   1   0    0.34    0.03
   1   1   0    0.27    0.04
  -1  -1   0    0.35    0.03
  -1  -1   0    0.42    0.06
  -1  -1   0    0.25    0.06
  -1  -1   0    0.34    0.05
  -1  -1   0    0.35    0.06
   1   2   0  532.97   26.54
  -1  -2   0  538.83   26.52
   1   3   0  606.67   30.45
   1   3   0  617.86   30.43
   1   3   0  596.58   30.43
  -1  -3   0  564.74   30.43
  -1  -3   0  643.39   30.45
  -1  -3   0  647.30   30.45
  -1  -3   0  625.27   30.43
   1   4   0   14.03    0.89
   1   4   0   14.52    0.88
   1   4   0   15.15    0.80
  -1  -4   0   15.96    0.80
  -1  -4   0   14.85    0.88
  -1  -4   0   15.35    0.84
  -1  -4   0   16.63    0.86
  -1  -4   0   16.00    0.81
  -1  -4   0   15.26    0.94
  -1  -4   0   15.98    0.80
  -1  -4   0   15.27    0.85
   1   5   0    9.82    0.71
   1   5   0   11.69    0.62
   1   5   0   10.44    0.68
  -1  -5   0   11.65    0.62
  -1  -5   0   11.56    0.70
  -1  -5   0   11.55    0.70
  -1  -5   0   11.40    0.66
  -1  -5   0   11.75    0.63
  -1  -5   0   12.07    0.61
  -1  -5   0   11.05    0.69
   1   6   0    5.29    0.51
   1   6   0    6.23    0.48
   1   6   0    6.38    0.39
  -1  -6   0    6.86    0.50
  -1  -6   0    5.50    0.51
  -1  -6   0    6.24    0.39
  -1  -6   0    6.20    0.41
  -1  -6   0    6.45    0.50
  -1  -6   0    6.67    0.44
  -1  -6   0    6.60    0.45
   1   7   0   53.22    2.62
   1   7   0   46.87    2.75
   1   7   0   50.91    2.71
  -1  -7   0   52.07    2.61
  -1  -7   0   51.72    2.73
  -1  -7   0   51.38    2.71
  -1  -7   0   53.73    2.67
   1   8   0    0.16    0.33
   1   8   0    0.05    0.27
   1   8   0    0.05    0.17
  -1  -8   0    0.53    0.27
  -1  -8   0    0.12    0.18
  -1  -8   0    0.45    0.24
  -1  -8   0   -0.08    0.30
   1   9   0    0.17    0.34
   1   9   0    0.29    0.21
  -1  -9   0    0.34    0.34
  -1  -9   0    0.12    0.29
  -1  -9   0    0.47    0.33
  -1  -9   0    0.40    0.22
   1  10   0    0.80    0.43
   1  10   0    0.12    0.24
  -1 -10   0   -0.31    0.35
  -1 -10   0   -0.16    0.39
   1  11   0    5.69    0.91
  -1 -11   0    4.98    0.73
  -1 -11   0    4.07    0.69
  -1 -11   0    4.10    0.65
   2 -11   0    0.72    0.55
   2 -11   0   -0.67    0.36
   2 -11   0    0.36    0.42
   2 -10   0   11.94    0.92
   2 -10   0   14.42    0.98
   2 -10   0   13.91    0.93
   2 -10   0   13.15    0.96
   2 -10   0   11.90    1.00
  -2  10   0   14.04    0.97
  -2  10   0   14.74    0.86
   2  -9   0    8.28    0.80
   2  -9   0    9.68    0.70
   2  -9   0    9.82    0.73
  -2   9   0    9.86    0.65
  -2   9   0    8.70    0.72
   2  -8   0    0.59    0.26
   2  -8   0    1.72    0.36
   2  -8   0    0.98    0.28
   2  -8   0    1.04    0.27
  -2   8   0    1.09    0.26
  -2   8   0    0.96    0.21
   2  -7   0    3.82    0.38
   2  -7   0    3.51    0.42
   2  -7   0    3.81    0.37
  -2   7   0    4.72    0.41
  -2   7   0    3.90    0.44
  -2   7   0    3.53    0.33
   2  -6   0    4.63    0.45
   2  -6   0    4.68    0.37
   2  -6   0    4.07    0.35
   2  -6   0    4.21    0.40
   2  -6   0    4.19    0.34
  -2   6   0    3.77    0.38
  -2   6   0    4.32    0.33
  -2   6   0    4.30    0.35
   2  -5   0   -0.02    0.12
   2  -5   0    0.01    0.13
   2  -5   0    0.04    0.14
   2  -5   0    0.03    0.11
   2  -5   0    0.20    0.17
   2  -5   0   -0.02    0.13
  -2   5   0    0.02    0.11
  -2   5   0    0.03    0.27
  -2   5   0   -0.11    0.11
   2  -4   0    0.48    0.10
   2  -4   0    0.28    0.12
   2  -4   0    0.28    0.11
   2  -4   0    0.26    0.09
   2  -4   0    0.26    0.15
   2  -4   0    0.26    0.22
   2  -4   0    0.28    0.10
  -2   4   0    0.46    0.10
  -2   4   0    0.28    0.13
  -2   4   0    0.39    0.08
   2  -3   0   21.08    1.24
   2  -3   0   25.18    1.26
   2  -3   0   25.06    1.24
   2  -3   0   21.53    1.23
   2  -3   0   24.76    1.22
   2  -3   0   25.41    1.23
   2  -3   0   25.12    1.21
  -2   3   0   23.84    1.22
  -2   3   0   23.37    1.25
  -2   3   0   23.35    1.23
  -2   3   0   23.59    1.21
   2  -2   0    0.59    0.09
   2  -2   0    0.80    0.09
   2  -2   0    0.74    0.06
   2  -2   0    0.68    0.09
   2  -2   0    0.78    0.11
   2  -2   0    0.83    0.07
  -2   2   0    0.82    0.07
  -2   2   0    0.67    0.11
  -2   2   0    0.75    0.08
  -2   2   0    0.65    0.07
  -2   2   0    0.84    0.10
   2  -1   0   28.81    1.44
   2  -1   0   29.31    1.43
   2  -1   0   29.17    1.44
   2  -1   0   27.82    1.42
   2  -1   0   30.62    1.44
   2  -1   0   29.46    1.44
   2  -1   0   28.88    1.45
  -2   1   0   27.59    1.44
  -2   1   0   27.98    1.45
  -2   1   0   28.10    1.43
  -2   1   0   26.30    1.42
  -2   1   0   29.40    1.45
   2   0   0  758.26   36.15
  -2   0   0  697.38   36.13
   2   1   0    0.87    0.11
   2   1   0    1.07    0.07
   2   1   0    1.09    0.07
   2   1   0    0.89    0.14
   2   1   0    0.86    0.10
   2   1   0    0.87    0.09
   2   1   0    1.00    0.10
  -2  -1   0    1.02    0.10
  -2  -1   0    0.98    0.09
  -2  -1   0    1.13    0.13
  -2  -1   0    0.88    0.07
  -2  -1   0    1.03    0.11
  -2  -1   0    1.09    0.10
   2   2   0  162.97    8.68
   2   2   0  170.29    8.74
   2   2   0  169.84    8.69
   2   2   0  183.09    8.73
   2   2   0  179.66    8.72
   2   2   0  165.58    8.72
  -2  -2   0  169.31    8.68
  -2  -2   0  170.04    8.68
  -2  -2   0  187.10    8.75
  -2  -2   0  181.84    8.71
  -2  -2   0  175.44    8.72
  -2  -2   0  190.27    8.73
   2   3   0   72.71    3.56
   2   3   0   65.79    3.52
   2   3   0   65.80    3.47
  -2  -3   0   69.63    3.48
  -2  -3   0   72.46    3.51
  -2  -3   0   71.30    3.52
  -2  -3   0   68.01    3.47
  -2  -3   0   73.40    3.53
   2   4   0   20.89    1.10
   2   4   0   19.30    1.18
   2   4   0   20.87    1.19
  -2  -4   0   22.45    1.10
  -2  -4   0   22.75    1.16
  -2  -4   0   22.27    1.15
  -2  -4   0   22.38    1.11
  -2  -4   0   22.08    1.20
  -2  -4   0   21.65    1.10
   2   5   0   83.41    4.17
   2   5   0   77.59    4.28
   2   5   0   81.42    4.25
   2   5   0   84.33    4.25
  -2  -5   0   87.17    4.17
  -2  -5   0   85.26    4.22
  -2  -5   0   83.15    4.28
  -2  -5   0   86.49    4.17
  -2  -5   0   83.44    4.18
   2   6   0   34.64    2.09
   2   6   0   37.48    2.06
  -2  -6   0   40.12    1.96
  -2  -6   0   39.05    2.08
  -2  -6   0   39.00    2.09
  -2  -6   0   40.08    1.97
  -2  -6   0   38.99    1.97
  -2  -6   0   39.67    2.02
   2   7   0    9.70    0.56
   2   7   0    9.28    0.69
   2   7   0    9.87    0.75
  -2  -7   0    9.42    0.64
  -2  -7   0    9.50    0.57
  -2  -7   0    9.54    0.55
  -2  -7   0    9.42    0.75
  -2  -7   0    9.37    0.70
   2   8   0    8.78    0.72
   2   8   0    7.97    0.76
   2   8   0    9.03    0.56
  -2  -8   0    8.95    0.72
  -2  -8   0    9.11    0.78
  -2  -8   0   10.08    0.66
   2   9   0    4.98    0.42
   2   9   0    4.76    0.69
   2   9   0    4.54    0.68
  -2  -9   0    3.91    0.61
  -2  -9   0    4.51    0.60
  -2  -9   0    5.10    0.54
   2  10   0   -0.41    0.47
   2  10   0   -0.08    0.47
  -2 -10   0   -0.24    0.42
  -2 -10   0   -0.05    0.41
   2  11   0    1.44    0.63
  -2 -11   0    1.14    0.53
  -2 -11   0    2.29    0.59
   3 -11   0    5.99    0.69
   3 -11   0    5.75    0.68
   3 -11   0    4.99    0.79
  -3  11   0    5.18    0.69
   3 -10   0    6.99    0.74
   3 -10   0    7.35    0.64
   3 -10   0    6.72    0.66
  -3  10   0    6.54    0.71
   3  -9   0    5.66    0.59
   3  -9   0    7.03    0.60
   3  -9   0    7.19    0.71
   3  -9   0    7.28    0.58
  -3   9   0    7.04    0.68
  -3   9   0    7.22    0.61
  -3   9   0    7.04    0.56
   3  -8   0   13.84    0.95
   3  -8   0   13.62    0.85
   3  -8   0   14.80    0.84
   3  -8   0   13.50    0.86
  -3   8   0   13.95    0.82
  -3   8   0   12.55    0.91
  -3   8   0   13.84    0.90
   3  -7   0    0.10    0.22
   3  -7   0    0.18    0.24
   3  -7   0    0.03    0.17
   3  -7   0    0.43    0.22
  -3   7   0    0.09    0.15
  -3   7   0    0.16    0.25
  -3   7   0    0.17    0.19
   3  -6   0    7.56    0.52
   3  -6   0    7.04    0.54
   3  -6   0    7.38    0.52
   3  -6   0    7.97    0.50
   3  -6   0    8.65    0.50
   3  -6   0    7.57    0.51
  -3   6   0    7.20    0.57
  -3   6   0    8.25    0.53
  -3   6   0    7.87    0.49
   3  -5   0    0.79    0.17
   3  -5   0    0.72    0.14
   3  -5   0    0.42    0.15
   3  -5   0    0.90    0.32
   3  -5   0    0.65    0.13
   3  -5   0    0.56    0.14
  -3   5   0    0.31    0.18
  -3   5   0    0.62    0.14
  -3   5   0    0.80    0.16
  -3   5   0    0.70    0.11
   3  -4   0    5.37    0.35
   3  -4   0    5.87    0.30
   3  -4   0    5.22    0.36
   3  -4   0    4.54    0.35
   3  -4   0    5.00    0.31
   3  -4   0    5.47    0.31
  -3   4   0    4.81    0.35
  -3   4   0    5.01    0.30
  -3   4   0    4.99    0.33
  -3   4   0    4.46    0.38
   3  -3   0    3.83    0.27
   3  -3   0    4.30    0.23
   3  -3   0    4.23    0.28
   3  -3   0    4.27    0.23
   3  -3   0    4.30    0.29
   3  -3   0    3.99    0.27
  -3   3   0    3.43    0.31
  -3   3   0    3.85    0.24
  -3   3   0    4.48    0.25
  -3   3   0    4.00    0.31
  -3   3   0    3.90    0.26
  -3   3   0    4.14    0.28
   3  -2   0    5.67    0.29
   3  -2   0    5.52    0.33
   3  -2   0    5.77    0.33
   3  -2   0    5.67    0.34
   3  -2   0    5.64    0.31
  -3   2   0    5.82    0.35
  -3   2   0    5.32    0.30
  -3   2   0    5.46    0.34
   3  -1   0   81.02    3.53
   3  -1   0   71.55    3.53
   3  -1   0   68.78    3.51
   3  -1   0   70.08    3.53
   3  -1   0   71.00    3.54
   3  -1   0   68.12    3.53
   3  -1   0   74.86    3.53
  -3   1   0   65.90    3.54
  -3   1   0   68.98    3.52
  -3   1   0   71.04    3.54
  -3   1   0   73.62    3.54
  -3   1   0   64.55    3.50
  -3   1   0   69.57    3.54
   3   0   0  609.82   28.79
  -3   0   0  552.99   28.76
  -3   0   0  581.18   28.78
   3   1   0    3.82    0.25
   3   1   0    3.59    0.26
   3   1   0    3.80    0.21
   3   1   0    3.67    0.24
   3   1   0    3.76    0.22
   3   1   0    3.66    0.30
  -3  -1   0    3.60    0.28
  -3  -1   0    3.81    0.25
  -3  -1   0    4.02    0.21
  -3  -1   0    4.06    0.23
  -3  -1   0    3.92    0.25
  -3  -1   0    3.76    0.22
   3   2   0    1.98    0.17
   3   2   0    1.79    0.12
   3   2   0    2.26    0.27
   3   2   0    1.48    0.20
   3   2   0    1.67    0.12
   3   2   0    1.33    0.17
  -3  -2   0    1.86    0.11
  -3  -2   0    1.50    0.16
  -3  -2   0    2.02    0.20
  -3  -2   0    1.81    0.16
  -3  -2   0    1.66    0.12
   3   3   0   17.96    0.95
   3   3   0   18.65    1.03
   3   3   0   17.89    1.01
   3   3   0   18.65    0.96
   3   3   0   16.71    1.03
  -3  -3   0   20.81    1.07
  -3  -3   0   18.01    0.95
  -3  -3   0   18.26    1.05
  -3  -3   0   20.88    1.00
  -3  -3   0   20.14    0.95
   3   4   0   16.76    0.92
   3   4   0   16.53    0.84
   3   4   0   15.94    0.93
   3   4   0   14.68    0.95
  -3  -4   0   16.49    0.83
  -3  -4   0   17.31    0.84
  -3  -4   0   16.74    0.96
  -3  -4   0   16.57    0.91
   3   5   0   17.44    1.09
   3   5   0   17.72    1.06
   3   5   0   18.84    0.96
  -3  -5   0   19.30    0.97
  -3  -5   0   18.85    1.03
  -3  -5   0   19.27    0.95
  -3  -5   0   19.12    1.10
  -3  -5   0   18.20    0.94
   3   6   0    5.36    0.53
   3   6   0    5.85    0.36
   3   6   0    5.06    0.54
  -3  -6   0    5.44    0.40
  -3  -6   0    6.43    0.46
  -3  -6   0    5.85    0.34
  -3  -6   0    5.81    0.54
  -3  -6   0    5.98    0.54
  -3  -6   0    6.95    0.34
   3   7   0   44.73    2.59
   3   7   0   44.35    2.52
   3   7   0   49.97    2.41
  -3  -7   0   46.99    2.55
  -3  -7   0   49.29    2.48
  -3  -7   0   48.89    2.57
  -3  -7   0   47.39    2.38
   3   8   0   -0.13    0.33
   3   8   0    0.58    0.17
   3   8   0    0.42    0.37
  -3  -8   0    0.56    0.40
  -3  -8   0    1.05    0.30
  -3  -8   0    0.37    0.32
   3   9   0    0.51    0.45
   3   9   0    0.61    0.42
  -3  -9   0   -0.17    0.41
  -3  -9   0    0.53    0.38
   3  10   0    1.30    0.57
   3  10   0    2.28    0.56
  -3 -10   0    1.78    0.50
  -3 -10   0    2.93    0.60
   4 -11   0    1.85    0.55
   4 -11   0    3.30    0.57
  -4  11   0    2.11    0.53
   4 -10   0    1.45    0.42
  -4  10   0    2.49    0.44
  -4  10   0    1.97    0.47
   4  -9   0   11.47    1.03
   4  -9   0   14.34    0.83
   4  -9   0   13.33    0.91
  -4   9   0   12.48    0.88
  -4   9   0   12.13    0.97
   4  -8   0    5.18    0.51
   4  -8   0    5.32    0.59
   4  -8   0    5.35    0.50
   4  -8   0    6.36    0.47
  -4   8   0    5.74    0.63
  -4   8   0    5.03    0.52
   4  -7   0    2.86    0.36
   4  -7   0    3.31    0.40
   4  -7   0    3.24    0.31
   4  -7   0    3.52    0.38
  -4   7   0    3.21    0.48
  -4   7   0    3.15    0.34
  -4   7   0    2.28    0.38
   4  -6   0    6.62    0.51
   4  -6   0    7.65    0.44
   4  -6   0    7.40    0.45
   4  -6   0    7.16    0.48
   4  -6   0    7.20    0.52
  -4   6   0    6.04    0.58
  -4   6   0    7.42    0.53
  -4   6   0    7.43    0.48
   4  -5   0    3.50    0.24
   4  -5   0    3.52    0.23
   4  -5   0    3.32    0.30
   4  -5   0    3.12    0.31
   4  -5   0    3.24    0.26
  -4   5   0    3.04    0.37
  -4   5   0    3.35    0.28
  -4   5   0    3.35    0.32
  -4   5   0    3.38    0.24
   4  -4   0    6.32    0.39
   4  -4   0    6.05    0.34
   4  -4   0    6.05    0.33
   4  -4   0    6.12    0.40
  -4   4   0    5.56    0.34
  -4   4   0    6.04    0.38
  -4   4   0    6.12    0.46
  -4   4   0    5.68    0.40
   4  -3   0    7.99    0.45
   4  -3   0    7.52    0.39
   4  -3   0    7.46    0.44
   4  -3   0    7.73    0.41
  -4   3   0    7.49    0.40
  -4   3   0    7.72    0.47
  -4   3   0    7.28    0.49
  -4   3   0    7.19    0.41
   4  -2   0   -0.07    0.06
   4  -2   0    0.11    0.04
   4  -2   0    0.03    0.10
   4  -2   0   -0.08    0.08
   4  -2   0    0.00    0.12
   4  -2   0    0.04    0.10
   4  -2   0   -0.03    0.11
  -4   2   0    0.04    0.09
  -4   2   0    0.03    0.11
  -4   2   0    0.01    0.04
  -4   2   0    0.14    0.11
  -4   2   0    0.01    0.06
   4  -1   0  128.36    6.67
   4  -1   0  142.48    6.69
   4  -1   0  137.36    6.71
   4  -1   0  133.95    6.69
   4  -1   0  139.64    6.74
   4  -1   0  134.20    6.68
   4  -1   0  130.17    6.71
  -4   1   0  130.49    6.71
  -4   1   0  135.56    6.70
  -4   1   0  132.16    6.66
  -4   1   0  137.37    6.70
  -4   1   0  131.08    6.68
   4   0   0   17.40    0.95
   4   0   0   17.57    0.99
   4   0   0   19.97    1.01
   4   0   0   17.67    0.94
   4   0   0   17.42    0.94
  -4   0   0   18.31    0.94
  -4   0   0   18.27    0.97
  -4   0   0   20.13    0.96
  -4   0   0   18.07    0.95
  -4   0   0   18.07    0.97
   4   1   0   53.03    2.70
   4   1   0   52.34    2.73
   4   1   0   51.04    2.71
   4   1   0   51.76    2.75
   4   1   0   51.38    2.73
   4   1   0   53.32    2.80
   4   1   0   53.09    2.78
  -4  -1   0   61.69    2.74
  -4  -1   0   53.21    2.74
  -4  -1   0   60.06    2.72
  -4  -1   0   53.20    2.71
  -4  -1   0   55.36    2.82
   4   2   0   13.07    0.71
   4   2   0   13.37    0.77
   4   2   0   13.35    0.72
   4   2   0   13.56    0.76
   4   2   0   12.42    0.78
  -4  -2   0   15.61    0.77
  -4  -2   0   13.64    0.72
  -4  -2   0   14.90    0.71
  -4  -2   0   13.39    0.76
  -4  -2   0   13.68    0.80
  -4  -2   0   15.21    0.78
   4   3   0   44.20    2.32
   4   3   0   45.82    2.26
   4   3   0   44.10    2.32
   4   3   0   41.03    2.34
   4   3   0   44.76    2.25
  -4  -3   0   44.53    2.31
  -4  -3   0   46.01    2.37
  -4  -3   0   45.27    2.25
  -4  -3   0   49.29    2.25
   4   4   0   13.17    0.67
   4   4   0   12.97    0.68
   4   4   0   12.14    0.77
   4   4   0   12.35    0.77
   4   4   0   11.32    0.80
  -4  -4   0   13.88    0.83
  -4  -4   0   14.79    0.68
  -4  -4   0   13.36    0.75
  -4  -4   0   12.98    0.67
   4   5   0   13.71    0.85
   4   5   0   12.37    0.88
   4   5   0   13.94    0.73
  -4  -5   0   13.74    0.88
  -4  -5   0   15.09    0.73
  -4  -5   0   13.86    0.71
  -4  -5   0   14.26    0.82
  -4  -5   0   13.82    0.72
   4   6   0    9.77    0.75
   4   6   0   10.89    0.58
   4   6   0    9.57    0.77
  -4  -6   0   10.35    0.54
  -4  -6   0   10.46    0.69
  -4  -6   0   11.94    0.61
  -4  -6   0   10.70    0.77
   4   7   0    0.49    0.31
   4   7   0    0.38    0.12
   4   7   0   -0.26    0.30
  -4  -7   0    0.41    0.25
  -4  -7   0    0.33    0.30
  -4  -7   0   -0.12    0.28
   4   8   0   10.52    0.92
   4   8   0   10.59    0.87
  -4  -8   0   11.26    0.77
  -4  -8   0   10.22    0.86
  -4  -8   0   11.11    0.88
   4   9   0    0.52    0.43
   4   9   0    1.00    0.48
  -4  -9   0    0.16    0.42
  -4  -9   0    0.64    0.32
  -4  -9   0    0.14    0.46
   4  10   0    0.34    0.57
   4  10   0   -0.71    0.51
  -4 -10   0   -0.33    0.49
  -4 -10   0    0.34    0.53
   5 -10   0   -0.73    0.40
   5 -10   0    0.19    0.42
  -5  10   0    0.57    0.40
  -5  10   0   -0.01    0.48
   5  -9   0   -0.26    0.33
   5  -9   0   -0.04    0.32
  -5   9   0    0.56    0.35
  -5   9   0    0.06    0.41
   5  -8   0    9.67    0.69
   5  -8   0    9.22    0.67
   5  -8   0   10.06    0.74
  -5   8   0    7.69    0.79
  -5   8   0    9.11    0.71
   5  -7   0    9.57    0.66
   5  -7   0    9.64    0.63
   5  -7   0    8.25    0.58
  -5   7   0    8.71    0.67
  -5   7   0    9.34    0.77
   5  -6   0   40.97    2.12
   5  -6   0   41.59    2.19
   5  -6   0   41.43    2.18
   5  -6   0   42.97    2.10
   5  -6   0   43.29    2.11
  -5   6   0   39.93    2.21
  -5   6   0   41.51    2.26
   5  -5   0    8.08    0.43
   5  -5   0    7.79    0.45
   5  -5   0    7.67    0.52
   5  -5   0    8.09    0.52
   5  -5   0    8.44    0.45
  -5   5   0    7.71    0.56
  -5   5   0    8.13    0.61
  -5   5   0    7.91    0.45
   5  -4   0   16.10    0.88
   5  -4   0   16.25    0.88
   5  -4   0   16.03    0.84
   5  -4   0   16.25    0.80
  -5   4   0   15.55    0.93
  -5   4   0   16.05    0.92
  -5   4   0   15.14    0.83
   5  -3   0    0.37    0.12
   5  -3   0    0.47    0.11
   5  -3   0    0.27    0.12
   5  -3   0    0.30    0.06
   5  -3   0    0.48    0.12
  -5   3   0    0.44    0.18
  -5   3   0    0.18    0.08
  -5   3   0    0.27    0.11
  -5   3   0    0.37    0.14
   5  -2   0    2.81    0.28
   5  -2   0    2.77    0.18
   5  -2   0    2.34    0.22
   5  -2   0    3.09    0.22
   5  -2   0    2.80    0.21
  -5   2   0    2.58    0.20
  -5   2   0    2.69    0.27
  -5   2   0    2.67    0.17
  -5   2   0    2.57    0.25
   5   0   0  170.42    8.55
   5   0   0  175.26    8.55
   5   0   0  175.46    8.60
   5   0   0  167.79    8.54
   5   0   0  171.03    8.53
   5   0   0  176.32    8.57
  -5   0   0  168.84    8.55
  -5   0   0  169.41    8.57
   5   1   0   13.66    0.72
   5   1   0   12.80    0.77
   5   1   0   13.20    0.71
   5   1   0   13.04    0.75
  -5  -1   0   13.89    0.77
  -5  -1   0   14.05    0.78
  -5  -1   0   13.83    0.73
  -5  -1   0   14.37    0.75
   5   2   0    4.83    0.36
   5   2   0    5.01    0.40
   5   2   0    5.17    0.29
   5   2   0    4.48    0.35
  -5  -2   0    5.19    0.41
  -5  -2   0    5.47    0.31
  -5  -2   0    4.82    0.37
   5   3   0    6.20    0.44
   5   3   0    6.16    0.38
   5   3   0    6.34    0.44
   5   3   0    5.56    0.48
   5   3   0    5.99    0.34
  -5  -3   0    6.51    0.35
  -5  -3   0    6.33    0.43
  -5  -3   0    5.96    0.49
   5   4   0    3.68    0.23
   5   4   0    3.03    0.41
   5   4   0    4.12    0.28
   5   4   0    3.58    0.38
  -5  -4   0    3.84    0.24
  -5  -4   0    4.23    0.24
  -5  -4   0    3.87    0.43
  -5  -4   0    3.91    0.35
   5   5   0    0.23    0.25
   5   5   0    0.20    0.08
   5   5   0   -0.03    0.20
  -5  -5   0    0.37    0.25
  -5  -5   0    0.17    0.09
  -5  -5   0    0.23    0.07
  -5  -5   0   -0.06    0.20
   5   6   0    6.78    0.60
   5   6   0    6.57    0.38
   5   6   0    5.98    0.62
  -5  -6   0    6.77    0.63
  -5  -6   0    6.66    0.53
  -5  -6   0    6.85    0.63
   5   7   0    3.56    0.54
   5   7   0    3.67    0.61
  -5  -7   0    5.18    0.60
  -5  -7   0    4.41    0.61
  -5  -7   0    4.78    0.49
   5   8   0    2.10    0.49
   5   8   0    2.44    0.52
  -5  -8   0    2.39    0.53
  -5  -8   0    2.30    0.37
  -5  -8   0    1.79    0.50
   5   9   0    0.97    0.50
   5   9   0    0.35    0.53
  -5  -9   0    0.97    0.36
  -5  -9   0    0.85    0.49
  -5  -9   0   -0.28    0.49
   6 -10   0    0.53    0.51
   6 -10   0    0.17    0.40
   6 -10   0    0.83    0.36
  -6  10   0    0.21    0.61
  -6  10   0    0.43    0.47
   6  -9   0    0.52    0.37
   6  -9   0    0.58    0.36
   6  -9   0    1.16    0.32
  -6   9   0    0.45    0.40
   6  -8   0    1.57    0.30
   6  -8   0    1.71    0.36
   6  -8   0    1.42    0.33
  -6   8   0    0.92    0.36
  -6   8   0    1.55    0.44
   6  -7   0    0.44    0.23
   6  -7   0    0.81    0.27
   6  -7   0    0.30    0.28
  -6   7   0    0.15    0.27
  -6   7   0    1.73    0.42
   6  -6   0    1.25    0.26
   6  -6   0    1.23    0.25
   6  -6   0    1.18    0.26
  -6   6   0    1.42    0.29
  -6   6   0    1.20    0.15
  -6   6   0    1.51    0.36
   6  -5   0   29.23    1.43
   6  -5   0   26.86    1.41
   6  -5   0   26.11    1.42
  -6   5   0   25.21    1.46
  -6   5   0   25.75    1.50
  -6   5   0   24.72    1.35
   6  -4   0    0.60    0.18
   6  -4   0    0.57    0.17
   6  -4   0    0.84    0.18
   6  -4   0    0.51    0.17
  -6   4   0    0.80    0.12
  -6   4   0    0.80    0.22
  -6   4   0    0.77    0.27
   6  -3   0    8.22    0.50
   6  -3   0    8.48    0.55
   6  -3   0    9.49    0.51
   6  -3   0    8.42    0.51
   6  -3   0    7.98    0.43
  -6   3   0    8.65    0.59
  -6   3   0    7.49    0.48
  -6   3   0    8.37    0.56
   6  -2   0    0.04    0.11
   6  -2   0    0.07    0.22
   6  -2   0    0.20    0.08
   6  -2   0   -0.20    0.11
   6  -2   0    0.08    0.11
  -6   2   0    0.11    0.07
  -6   2   0    0.17    0.10
  -6   2   0    0.09    0.14
  -6   2   0   -0.09    0.16
   6  -1   0    1.24    0.17
   6  -1   0    1.26    0.18
   6  -1   0    1.46    0.20
   6  -1   0    1.54    0.18
   6  -1   0    1.38    0.28
  -6   1   0    1.65    0.18
  -6   1   0    1.45    0.15
  -6   1   0    1.06    0.17
   6   0   0   78.05    3.96
   6   0   0   83.44    3.97
   6   0   0   78.63    3.95
   6   0   0   80.60    4.00
   6   0   0   72.54    3.96
  -6   0   0   78.42    3.98
  -6   0   0   78.55    3.97
  -6   0   0   80.43    4.00
   6   1   0    2.75    0.25
   6   1   0    1.99    0.28
   6   1   0    2.19    0.19
   6   1   0    2.26    0.25
  -6  -1   0    2.27    0.28
  -6  -1   0    2.24    0.22
  -6  -1   0    2.49    0.28
   6   2   0   41.81    2.25
   6   2   0   43.40    2.22
   6   2   0   42.68    2.33
   6   2   0   45.86    2.30
   6   2   0   44.81    2.26
   6   2   0   43.74    2.29
  -6  -2   0   45.94    2.30
  -6  -2   0   45.84    2.33
   6   3   0    8.22    0.65
   6   3   0    8.62    0.49
   6   3   0    9.02    0.49
   6   3   0    8.95    0.60
   6   3   0    8.99    0.62
  -6  -3   0    9.15    0.67
  -6  -3   0    9.58    0.60
  -6  -3   0    9.68    0.52
   6   4   0   12.90    0.64
   6   4   0   11.75    0.75
   6   4   0   11.26    0.78
   6   4   0   10.89    0.82
  -6  -4   0   12.86    0.66
  -6  -4   0   13.82    0.78
  -6  -4   0   11.56    0.83
   6   5   0    1.07    0.30
   6   5   0    1.48    0.35
  -6  -5   0    0.89    0.33
  -6  -5   0    1.12    0.27
   6   6   0    2.07    0.40
   6   6   0    2.24    0.44
  -6  -6   0    2.45    0.43
  -6  -6   0    2.63    0.38
  -6  -6   0    2.57    0.44
   6   7   0    1.34    0.45
   6   7   0    1.72    0.47
  -6  -7   0    1.91    0.42
  -6  -7   0    2.16    0.51
  -6  -7   0    2.29    0.48
   6   8   0    0.91    0.53
   6   8   0    0.85    0.49
  -6  -8   0    0.54    0.48
  -6  -8   0    0.45    0.47
  -6  -8   0    1.04    0.37
   7  -9   0    4.32    0.63
   7  -9   0    3.12    0.46
   7  -9   0    4.02    0.55
  -7   9   0    4.65    0.71
  -7   9   0    2.13    0.64
   7  -8   0    0.47    0.30
   7  -8   0    0.44    0.32
   7  -8   0    0.02    0.31
  -7   8   0    0.24    0.49
  -7   8   0    0.55    0.37
   7  -7   0   -0.07    0.26
   7  -7   0    0.46    0.27
   7  -7   0    0.84    0.28
  -7   7   0    0.51    0.32
   7  -6   0   -0.12    0.21
   7  -6   0   -0.13    0.22
   7  -6   0   -0.05    0.20
  -7   6   0   -0.08    0.36
  -7   6   0    0.92    0.29
   7  -5   0    2.28    0.30
   7  -5   0    2.42    0.32
   7  -5   0    2.28    0.32
  -7   5   0    2.41    0.40
  -7   5   0    2.15    0.28
  -7   5   0    2.22    0.33
   7  -4   0    4.44    0.37
   7  -4   0    5.66    0.38
   7  -4   0    4.58    0.42
  -7   4   0    4.62    0.34
  -7   4   0    4.95    0.45
  -7   4   0    5.29    0.52
   7  -3   0    0.03    0.16
   7  -3   0   -0.01    0.14
   7  -3   0    0.26    0.17
   7  -3   0    0.15    0.28
  -7   3   0   -0.10    0.22
  -7   3   0    0.08    0.19
   7  -2   0    6.98    0.44
   7  -2   0    7.25    0.47
   7  -2   0    5.73    0.43
  -7   2   0    6.38    0.37
  -7   2   0    6.45    0.48
  -7   2   0    6.41    0.42
  -7   2   0    6.29    0.51
   7  -1   0   -0.03    0.15
   7  -1   0    0.35    0.16
   7  -1   0    0.18    0.13
   7  -1   0   -0.08    0.12
  -7   1   0    0.00    0.17
  -7   1   0   -0.22    0.18
  -7   1   0    0.00    0.13
   7   0   0   17.33    0.96
   7   0   0   17.84    1.01
   7   0   0   17.79    0.97
   7   0   0   17.17    0.94
  -7   0   0   18.41    0.94
  -7   0   0   17.13    0.97
  -7   0   0   17.56    0.99
   7   1   0    0.47    0.18
   7   1   0    0.38    0.13
   7   1   0    0.57    0.15
   7   1   0    0.46    0.18
   7   1   0    0.19    0.19
  -7  -1   0    0.13    0.19
  -7  -1   0    0.20    0.15
  -7  -1   0    0.10    0.20
   7   2   0   20.94    1.14
   7   2   0   21.77    1.28
   7   2   0   22.20    1.24
  -7  -2   0   22.57    1.24
  -7  -2   0   22.32    1.17
  -7  -2   0   22.66    1.26
   7   3   0    0.96    0.13
   7   3   0    1.52    0.28
   7   3   0    0.49    0.27
  -7  -3   0    1.09    0.25
  -7  -3   0    0.99    0.29
  -7  -3   0    1.05    0.17
   7   4   0    0.62    0.27
  -7  -4   0   -0.04    0.28
  -7  -4   0   -0.09    0.24
   7   5   0    6.19    0.68
   7   5   0    6.10    0.64
  -7  -5   0    7.52    0.86
  -7  -5   0    6.85    0.65
  -7  -5   0    6.06    0.94
   7   6   0    3.68    0.56
   7   6   0    3.61    0.60
  -7  -6   0    3.76    0.54
  -7  -6   0    5.06    0.65
  -7  -6   0    3.94    0.64
   7   7   0    0.51    0.48
   7   7   0    0.85    0.49
  -7  -7   0    0.42    0.34
  -7  -7   0   -0.06    0.43
  -7  -7   0   -0.69    0.43
   7   8   0    4.38    0.74
  -7  -8   0    7.38    0.84
  -7  -8   0    5.91    0.70
  -7  -8   0    5.27    0.78
   8  -8   0    0.82    0.35
   8  -8   0   -0.11    0.35
   8  -8   0   -0.01    0.31
  -8   8   0    0.16    0.61
  -8   8   0    0.24    0.44
   8  -7   0    4.90    0.53
   8  -7   0    4.76    0.53
   8  -7   0    5.28    0.47
  -8   7   0    3.65    0.65
  -8   7   0    3.85    0.63
   8  -6   0    0.02    0.27
   8  -6   0   -0.30    0.24
   8  -6   0   -0.21    0.24
  -8   6   0    0.26    0.32
  -8   6   0    0.64    0.41
   8  -5   0   -0.41    0.21
   8  -5   0    0.47    0.21
   8  -5   0    0.15    0.24
  -8   5   0   -0.07    0.28
  -8   5   0    0.52    0.36
   8  -4   0    1.16    0.24
   8  -4   0    1.01    0.22
   8  -4   0    1.16    0.25
  -8   4   0    0.62    0.31
  -8   4   0    0.88    0.61
   8  -3   0    0.86    0.32
   8  -3   0    0.83    0.22
   8  -3   0    0.85    0.21
  -8   3   0    0.73    0.25
  -8   3   0    0.75    0.31
  -8   3   0    1.05    0.19
   8  -2   0   -0.05    0.17
   8  -2   0    0.36    0.21
   8  -2   0    0.09    0.16
  -8   2   0    0.05    0.15
  -8   2   0    0.15    0.26
  -8   2   0   -0.01    0.21
   8  -1   0    0.25    0.17
   8  -1   0    0.54    0.21
   8  -1   0    0.08    0.15
  -8   1   0    0.47    0.25
  -8   1   0    0.52    0.18
  -8   1   0    0.41    0.22
   8   0   0   15.10    0.88
   8   0   0   15.73    0.96
   8   0   0   16.13    0.92
  -8   0   0   16.89    0.94
  -8   0   0   16.77    0.99
  -8   0   0   16.34    0.94
   8   1   0    0.50    0.15
   8   1   0    0.95    0.25
   8   1   0    0.58    0.21
  -8  -1   0    0.58    0.25
  -8  -1   0    0.42    0.28
  -8  -1   0    0.65    0.19
   8   2   0    0.01    0.28
   8   2   0    0.03    0.23
  -8  -2   0   -0.15    0.40
  -8  -2   0    0.29    0.17
  -8  -2   0    0.15    0.24
   8   3   0    0.62    0.31
   8   3   0    1.07    0.49
  -8  -3   0    0.36    0.27
  -8  -3   0    0.78    0.51
   8   4   0    0.87    0.37
   8   4   0    1.12    0.35
  -8  -4   0    0.94    0.36
  -8  -4   0    0.91    0.36
  -8  -4   0    0.83    0.32
   8   5   0    0.13    0.38
   8   5   0    0.16    0.41
  -8  -5   0   -0.26    0.29
  -8  -5   0   -0.08    0.38
  -8  -5   0    0.06    0.39
   8   6   0    1.91    0.56
   8   6   0    1.69    0.51
  -8  -6   0    2.43    0.58
  -8  -6   0    3.47    0.56
  -8  -6   0    2.48    0.43
   9  -7   0    0.88    0.32
   9  -7   0    0.46    0.35
   9  -7   0    1.41    0.34
  -9   7   0    0.90    0.59
  -9   7   0    0.97    0.48
   9  -6   0    0.06    0.30
   9  -6   0    0.17    0.30
   9  -6   0   -0.01    0.27
  -9   6   0    0.62    0.39
  -9   6   0    0.42    0.50
   9  -5   0    0.06    0.26
   9  -5   0   -0.40    0.25
   9  -5   0   -0.05    0.27
  -9   5   0   -0.16    0.34
  -9   5   0    1.15    0.50
   9  -4   0    2.32    0.33
   9  -4   0    2.03    0.34
   9  -4   0    2.31    0.37
  -9   4   0    2.42    0.40
  -9   4   0    2.91    0.51
   9  -3   0    2.52    0.36
   9  -3   0    2.15    0.33
   9  -3   0    3.27    0.58
  -9   3   0    2.71    0.47
  -9   3   0    2.22    0.36
   9  -2   0    0.25    0.20
   9  -2   0    0.44    0.40
   9  -2   0    0.28    0.22
  -9   2   0    0.28    0.35
  -9   2   0    0.46    0.21
   9  -1   0    1.08    0.26
   9  -1   0    0.89    0.21
   9  -1   0    0.65    0.34
  -9   1   0    0.82    0.23
  -9   1   0    0.83    0.28
  -9   1   0    0.77    0.35
   9   0   0    0.97    0.28
   9   0   0    0.71    0.18
   9   0   0    0.92    0.24
  -9   0   0    0.53    0.25
  -9   0   0    0.52    0.25
  -9   0   0    0.69    0.36
   9   1   0    0.86    0.28
   9   1   0    1.17    0.31
  -9  -1   0    0.69    0.29
  -9  -1   0    0.77    0.25
  -9  -1   0    0.60    0.33
  -9  -1   0    0.61    0.31
   9   2   0    0.20    0.27
   9   2   0    0.12    0.30
  -9  -2   0   -0.20    0.31
  -9  -2   0    0.00    0.28
  -9  -2   0    0.42    0.34
   9   3   0    0.62    0.36
   9   3   0   -0.04    0.35
  -9  -3   0    0.13    0.38
  -9  -3   0    0.61    0.35
  -9  -3   0    0.48    0.35
   9   4   0    0.32    0.41
   9   4   0   -0.02    0.43
  -9  -4   0    0.15    0.36
  -9  -4   0    0.60    0.42
  -9  -4   0   -0.16    0.40
   9   5   0    0.36    0.51
   9   5   0    1.06    0.47
  -9  -5   0    0.13    0.50
  -9  -5   0   -0.14    0.44
  -9  -5   0    0.02    0.46
  10  -5   0    2.49    0.38
  10  -5   0    2.52    0.42
  10  -5   0    3.54    0.55
 -10   5   0    3.63    0.66
 -10   5   0    3.24    0.53
  10  -4   0    0.78    0.32
  10  -4   0    0.30    0.28
  10  -4   0    0.45    0.31
 -10   4   0    0.13    0.52
 -10   4   0    0.59    0.42
  10  -3   0    0.85    0.35
  10  -3   0    1.24    0.31
  10  -3   0    1.14    0.29
 -10   3   0    0.90    0.37
 -10   3   0    1.85    0.54
  10  -2   0   -0.14    0.30
  10  -2   0   -0.05    0.23
  10  -2   0    0.03    0.26
 -10   2   0    0.17    0.44
 -10   2   0    0.01    0.31
  10  -1   0    0.92    0.30
  10  -1   0    1.00    0.33
 -10   1   0    0.97    0.30
 -10   1   0    0.52    0.47
 -10   1   0    0.40    0.30
  10   0   0    0.40    0.32
  10   0   0    0.05    0.32
 -10   0   0    0.12    0.27
 -10   0   0   -0.57    0.40
 -10   0   0   -0.05    0.33
  10   1   0    1.19    0.39
  10   1   0    1.56    0.39
 -10  -1   0    0.54    0.36
 -10  -1   0    1.39    0.44
  10   2   0    0.52    0.41
  10   2   0    0.88    0.42
 -10  -2   0    0.32    0.46
 -10  -2   0    0.25    0.39
  10   3   0    1.11    0.43
  10   3   0    1.24    0.49
 -10  -3   0    1.47    0.47
 -10  -3   0    1.76    0.51
 -11   0   1    0.45    0.37
 -11   0   1    0.55    0.50
  11   0  -1    0.05    0.41
  11   0  -1   -0.21    0.36
 -11   1   1    0.50    0.47
 -11   1   1    0.25    0.35
  11  -1  -1    0.87    0.33
  11  -1  -1    0.79    0.40
 -11   2   1   -0.28    0.51
 -11   2   1    0.31    0.40
  11  -2  -1    0.19    0.32
  11  -2  -1   -0.53    0.40
 -10  -4   1    0.19    0.53
 -10  -4   1    0.70    0.48
 -10  -4   1   -0.39    0.45
  10   4  -1    0.58    0.49
  10   4  -1    0.37    0.50
 -10  -3   1    1.52    0.49
 -10  -3   1    1.16    0.44
  10   3  -1    1.61    0.46
  10   3  -1    1.30    0.48
 -10  -2   1    0.38    0.34
 -10  -2   1    0.23    0.41
  10   2  -1    0.78    0.40
  10   2  -1    0.41    0.32
 -10  -1   1   -0.08    0.40
 -10  -1   1   -0.07    0.25
  10   1  -1    0.42    0.34
  10   1  -1    0.73    0.33
 -10   0   1    0.33    0.27
 -10   0   1   -0.39    0.40
 -10   0   1    0.47    0.48
  10   0  -1   -0.24    0.25
  10   0  -1    0.43    0.35
 -10   1   1    1.82    0.46
 -10   1   1    1.89    0.34
  10  -1  -1    2.29    0.34
  10  -1  -1    2.93    0.51
  10  -1  -1    2.19    0.37
 -10   2   1    0.32    0.30
 -10   2   1    0.78    0.40
  10  -2  -1    0.42    0.26
  10  -2  -1    0.50    0.21
  10  -2  -1    0.33    0.31
 -10   3   1    2.29    0.41
 -10   3   1    1.49    0.50
  10  -3  -1    1.72    0.31
  10  -3  -1    2.48    0.39
  10  -3  -1    2.35    0.38
 -10   4   1   -0.04    0.35
 -10   4   1    0.78    0.50
  10  -4  -1    0.15    0.30
  10  -4  -1    0.50    0.30
  10  -4  -1    0.14    0.27
 -10   5   1    3.14    0.53
 -10   5   1    4.18    0.69
  10  -5  -1    4.37    0.56
  10  -5  -1    4.73    0.51
  10  -5  -1    3.73    0.47
  -9  -5   1    0.54    0.40
  -9  -5   1   -0.12    0.47
   9   5  -1    1.28    0.51
   9   5  -1    1.42    0.46
  -9  -4   1    0.49    0.42
  -9  -4   1    0.92    0.41
   9   4  -1    0.51    0.35
   9   4  -1    0.21    0.41
  -9  -3   1    0.10    0.36
  -9  -3   1   -0.67    0.35
   9   3  -1    0.28    0.32
   9   3  -1    0.63    0.38
  -9  -2   1    2.29    0.38
  -9  -2   1    1.98    0.38
  -9  -2   1    1.78    0.27
   9   2  -1    1.97    0.33
   9   2  -1    2.32    0.40
  -9  -1   1    1.30    0.31
  -9  -1   1    0.48    0.23
  -9  -1   1    1.07    0.33
   9   1  -1    1.00    0.27
   9   1  -1    0.61    0.28
   9   1  -1    1.20    0.31
  -9   0   1   -0.21    0.20
  -9   0   1    0.50    0.31
   9   0  -1   -0.17    0.19
   9   0  -1    0.25    0.24
   9   0  -1    0.12    0.15
   9   0  -1   -0.02    0.24
  -9   1   1    0.34    0.21
  -9   1   1    0.69    0.33
  -9   1   1    0.49    0.26
   9  -1  -1    0.24    0.40
   9  -1  -1    0.32    0.18
   9  -1  -1    0.47    0.20
  -9   2   1    0.31    0.29
  -9   2   1    0.27    0.19
  -9   2   1   -0.17    0.28
   9  -2  -1    0.28    0.19
   9  -2  -1    0.16    0.39
   9  -2  -1    0.37    0.19
  -9   3   1    0.48    0.28
  -9   3   1    0.40    0.33
   9  -3  -1    0.58    0.23
   9  -3  -1    0.62    0.23
   9  -3  -1    0.13    0.30
  -9   4   1    6.75    0.65
  -9   4   1    8.21    0.79
   9  -4  -1    8.69    0.61
   9  -4  -1    7.99    0.55
   9  -4  -1    7.27    0.77
  -9   5   1    0.79    0.43
  -9   5   1    0.63    0.34
   9  -5  -1    0.75    0.27
   9  -5  -1    0.49    0.26
   9  -5  -1    0.60    0.27
  -9   6   1    3.96    0.67
  -9   6   1    4.91    0.71
   9  -6  -1    5.08    0.59
   9  -6  -1    4.81    0.48
   9  -6  -1    4.57    0.48
  -9   7   1    1.92    0.48
  -9   7   1    3.15    0.69
   9  -7  -1    2.53    0.39
   9  -7  -1    2.54    0.43
   9  -7  -1    2.08    0.42
  -8  -7   1    1.54    0.46
  -8  -7   1    1.12    0.60
  -8  -7   1    0.83    0.56
   8   7  -1    2.68    0.60
   8   7  -1    1.56    0.58
  -8  -6   1   -0.07    0.45
  -8  -6   1   -0.28    0.37
   8   6  -1   -0.29    0.43
   8   6  -1   -0.20    0.44
  -8  -5   1    2.81    0.52
  -8  -5   1    3.17    0.45
   8   5  -1    2.78    0.48
   8   5  -1    3.74    0.64
  -8  -4   1    5.91    0.65
  -8  -4   1    6.57    0.59
   8   4  -1    6.56    0.67
   8   4  -1    6.84    0.62
  -8  -3   1   -0.27    0.25
  -8  -3   1    0.00    0.28
  -8  -3   1    0.13    0.16
   8   3  -1    0.09    0.23
   8   3  -1    0.53    0.29
   8   3  -1    0.16    0.27
  -8  -2   1    1.45    0.32
  -8  -2   1    1.03    0.20
  -8  -2   1    1.09    0.31
   8   2  -1    0.87    0.28
   8   2  -1    1.17    0.24
   8   2  -1    0.78    0.18
   8   2  -1    0.86    0.25
  -8  -1   1   -0.07    0.23
  -8  -1   1    0.15    0.18
  -8  -1   1    0.14    0.25
   8   1  -1    0.27    0.18
   8   1  -1   -0.12    0.19
   8   1  -1    0.10    0.13
   8   1  -1    0.28    0.21
  -8   0   1    0.65    0.22
  -8   0   1    1.05    0.27
  -8   0   1    0.38    0.18
   8   0  -1    0.76    0.15
   8   0  -1    1.12    0.20
   8   0  -1    0.76    0.19
   8   0  -1    0.99    0.24
  -8   1   1    0.29    0.17
  -8   1   1    0.12    0.18
  -8   1   1    0.07    0.22
   8  -1  -1    0.38    0.18
   8  -1  -1    0.41    0.15
   8  -1  -1    0.22    0.16
   8  -1  -1    0.07    0.17
  -8   2   1    0.19    0.14
  -8   2   1    0.03    0.20
   8  -2  -1    0.10    0.15
   8  -2  -1    0.15    0.16
   8  -2  -1    0.02    0.14
   8  -2  -1    0.05    0.17
  -8   3   1    3.29    0.42
  -8   3   1    3.42    0.44
  -8   3   1    2.56    0.28
   8  -3  -1    3.48    0.30
   8  -3  -1    2.53    0.31
   8  -3  -1    3.28    0.32
  -8   4   1    0.12    0.28
   8  -4  -1    0.44    0.19
   8  -4  -1    0.44    0.21
   8  -4  -1    0.13    0.23
  -8   5   1    3.24    0.46
  -8   5   1    3.46    0.57
   8  -5  -1    3.61    0.40
   8  -5  -1    3.27    0.36
  -8   6   1    0.26    0.32
  -8   6   1    0.86    0.46
   8  -6  -1    0.52    0.26
   8  -6  -1    0.58    0.30
   8  -6  -1    0.72    0.26
  -8   7   1    3.37    0.52
  -8   7   1    3.78    0.59
   8  -7  -1    4.86    0.56
   8  -7  -1    4.01    0.51
   8  -7  -1    3.77    0.47
  -8   8   1    1.52    0.51
  -8   8   1    2.33    0.59
   8  -8  -1    2.38    0.42
   8  -8  -1    1.83    0.43
   8  -8  -1    2.12    0.40
  -7  -8   1    0.54    0.54
  -7  -8   1    1.06    0.55
  -7  -8   1    0.42    0.43
   7   8  -1    0.72    0.53
   7   8  -1    1.31    0.54
  -7  -7   1    0.35    0.36
  -7  -7   1    0.94    0.46
   7   7  -1    0.19    0.45
   7   7  -1   -0.26    0.43
  -7  -6   1    5.89    0.70
  -7  -6   1    5.58    0.56
   7   6  -1    5.72    0.71
   7   6  -1    5.36    0.65
  -7  -5   1    4.42    0.53
  -7  -5   1    4.45    0.58
   7   5  -1    4.62    0.60
   7   5  -1    5.47    0.58
  -7  -4   1    0.81    0.32
  -7  -4   1    0.84    0.27
   7   4  -1    0.67    0.27
   7   4  -1    0.99    0.31
   7   4  -1    0.36    0.27
  -7  -3   1    0.26    0.13
  -7  -3   1    0.35    0.27
  -7  -3   1    0.14    0.23
   7   3  -1    0.35    0.21
   7   3  -1    0.15    0.06
   7   3  -1    0.40    0.23
   7   3  -1    0.06    0.20
  -7  -2   1   59.33    3.06
  -7  -2   1   62.21    3.05
  -7  -2   1   59.27    2.98
   7   2  -1   59.30    3.03
   7   2  -1   57.72    3.01
   7   2  -1   59.44    2.94
   7   2  -1   55.95    3.06
   7   2  -1   57.17    2.94
  -7  -1   1    0.41    0.20
  -7  -1   1    0.50    0.20
  -7  -1   1    0.29    0.15
   7   1  -1    0.34    0.18
   7   1  -1    0.71    0.17
   7   1  -1    0.17    0.09
   7   1  -1    0.52    0.18
  -7   0   1   -0.01    0.15
  -7   0   1    0.05    0.16
  -7   0   1    0.13    0.17
   7   0  -1    0.18    0.10
   7   0  -1    0.02    0.13
   7   0  -1    0.07    0.14
   7   0  -1    0.18    0.17
  -7   1   1    4.01    0.29
  -7   1   1    3.72    0.36
  -7   1   1    3.32    0.32
   7  -1  -1    3.43    0.30
   7  -1  -1    3.78    0.29
   7  -1  -1    3.83    0.32
   7  -1  -1    3.50    0.28
  -7   2   1    0.68    0.19
  -7   2   1    0.47    0.20
  -7   2   1    0.49    0.21
   7  -2  -1    0.59    0.13
   7  -2  -1    0.52    0.16
   7  -2  -1    0.28    0.14
   7  -2  -1    0.94    0.27
   7  -2  -1    0.47    0.16
  -7   3   1    0.06    0.11
  -7   3   1    0.19    0.10
  -7   3   1    0.06    0.21
  -7   3   1    0.10    0.18
   7  -3  -1   -0.02    0.16
   7  -3  -1    0.10    0.14
   7  -3  -1    0.15    0.11
   7  -3  -1    0.15    0.15
   7  -3  -1    0.27    0.22
  -7   4   1    9.65    0.65
  -7   4   1    8.98    0.52
  -7   4   1    8.78    0.67
   7  -4  -1   10.52    0.60
   7  -4  -1    8.63    0.59
   7  -4  -1    9.60    0.51
   7  -4  -1   10.19    0.59
  -7   5   1    1.66    0.30
  -7   5   1    1.99    0.37
   7  -5  -1    1.29    0.24
   7  -5  -1    1.33    0.25
  -7   6   1    2.31    0.37
  -7   6   1    3.99    0.56
   7  -6  -1    3.36    0.41
   7  -6  -1    3.04    0.37
  -7   7   1    0.27    0.38
  -7   7   1   -0.13    0.28
   7  -7  -1   -0.29    0.25
   7  -7  -1   -0.37    0.46
  -7   8   1    6.79    0.92
  -7   8   1    6.86    0.72
   7  -8  -1    7.94    0.69
   7  -8  -1    7.35    0.64
  -7   9   1    0.72    0.53
  -7   9   1    0.39    0.44
   7  -9  -1   -0.33    0.43
   7  -9  -1    0.18    0.36
  -6  -9   1   -0.64    0.53
  -6  -9   1   -0.34    0.42
  -6  -9   1    0.61    0.53
   6   9  -1   -0.33    0.55
   6   9  -1   -0.26    0.50
  -6  -8   1    1.90    0.53
  -6  -8   1    1.32    0.50
  -6  -8   1    1.86    0.39
   6   8  -1    1.48    0.45
   6   8  -1    0.41    0.48
  -6  -7   1    7.12    0.95
  -6  -7   1    8.08    0.78
   6   7  -1    6.84    0.78
   6   7  -1    7.42    0.72
  -6  -6   1    2.93    0.43
  -6  -6   1    1.13    0.39
   6   6  -1    1.89    0.42
   6   6  -1    1.78    0.37
  -6  -5   1    0.16    0.11
  -6  -5   1    0.10    0.29
  -6  -5   1    0.19    0.25
   6   5  -1    0.24    0.24
   6   5  -1    0.29    0.27
   6   5  -1    0.19    0.24
  -6  -4   1   29.22    1.47
  -6  -4   1   30.32    1.65
  -6  -4   1   30.32    1.58
   6   4  -1   26.80    1.62
   6   4  -1   27.19    1.56
   6   4  -1   28.56    1.57
  -6  -3   1    2.34    0.35
  -6  -3   1    2.90    0.32
   6   3  -1    2.91    0.32
   6   3  -1    2.36    0.29
   6   3  -1    2.19    0.35
   6   3  -1    2.41    0.15
   6   3  -1    3.41    0.34
  -6  -2   1    0.18    0.21
  -6  -2   1    0.09    0.16
  -6  -2   1    0.21    0.10
   6   2  -1    0.00    0.14
   6   2  -1   -0.09    0.15
   6   2  -1    0.29    0.15
   6   2  -1    0.02    0.15
   6   2  -1    0.04    0.07
   6   2  -1    0.08    0.07
  -6  -1   1   12.97    0.71
  -6  -1   1   13.69    0.76
  -6  -1   1   12.98    0.76
   6   1  -1   12.62    0.73
   6   1  -1   12.41    0.70
   6   1  -1   12.91    0.76
   6   1  -1   12.59    0.71
   6   1  -1   12.45    0.67
  -6   0   1    2.89    0.24
  -6   0   1    2.81    0.28
  -6   0   1    3.07    0.24
  -6   0   1    2.62    0.28
   6   0  -1    2.34    0.25
   6   0  -1    3.14    0.23
   6   0  -1    2.98    0.22
   6   0  -1    3.17    0.27
  -6   1   1   11.50    0.69
  -6   1   1   11.94    0.64
  -6   1   1   10.70    0.65
   6  -1  -1   11.20    0.71
   6  -1  -1   11.85    0.63
   6  -1  -1   11.02    0.63
   6  -1  -1   10.60    0.62
   6  -1  -1   12.47    0.66
  -6   2   1   23.43    1.31
  -6   2   1   23.64    1.26
  -6   2   1   23.86    1.26
  -6   2   1   25.59    1.34
   6  -2  -1   25.53    1.29
   6  -2  -1   24.58    1.32
   6  -2  -1   24.27    1.26
   6  -2  -1   23.00    1.28
   6  -2  -1   27.81    1.30
  -6   3   1    0.52    0.17
  -6   3   1    0.84    0.13
  -6   3   1    0.95    0.12
  -6   3   1    0.69    0.20
   6  -3  -1    0.80    0.10
   6  -3  -1    0.65    0.15
   6  -3  -1    0.57    0.16
   6  -3  -1    0.77    0.15
  -6   4   1    8.75    0.52
  -6   4   1    8.52    0.48
  -6   4   1    8.84    0.59
  -6   4   1    9.25    0.64
   6  -4  -1    9.64    0.56
   6  -4  -1    8.96    0.48
   6  -4  -1    8.58    0.50
   6  -4  -1    9.99    0.57
  -6   5   1    3.56    0.45
  -6   5   1    2.82    0.36
   6  -5  -1    2.65    0.21
   6  -5  -1    3.18    0.35
   6  -5  -1    3.20    0.32
  -6   6   1   19.04    1.20
  -6   6   1   19.36    1.15
   6  -6  -1   19.71    1.11
   6  -6  -1   19.70    1.02
   6  -6  -1   20.13    1.13
  -6   7   1    7.04    0.69
  -6   7   1    7.34    0.69
   6  -7  -1    7.15    0.57
   6  -7  -1    7.80    0.63
  -6   8   1    2.74    0.48
  -6   8   1    2.56    0.41
   6  -8  -1    3.24    0.45
   6  -8  -1    2.00    0.47
  -6   9   1    0.17    0.43
  -6   9   1    0.08    0.38
   6  -9  -1    0.45    0.35
   6  -9  -1   -0.01    0.41
  -6  10   1    0.45    0.45
   6 -10  -1    0.15    0.40
   6 -10  -1    0.98    0.55
  -5  -9   1    1.66    0.52
  -5  -9   1   -0.36    0.46
  -5  -9   1    0.07    0.39
   5   9  -1    0.10    0.50
   5   9  -1    0.18    0.48
  -5  -8   1    2.76    0.43
  -5  -8   1    2.77    0.53
  -5  -8   1    2.60    0.50
   5   8  -1    3.55    0.53
   5   8  -1    2.46    0.56
  -5  -7   1   -0.43    0.27
  -5  -7   1   -0.20    0.34
   5   7  -1   -0.44    0.31
   5   7  -1   -0.09    0.29
  -5  -6   1    0.13    0.30
  -5  -6   1    0.01    0.22
  -5  -6   1    0.04    0.09
   5   6  -1   -0.10    0.28
   5   6  -1    0.06    0.24
  -5  -5   1    7.58    0.64
  -5  -5   1    8.25    0.43
  -5  -5   1    8.02    0.55
   5   5  -1    6.82    0.61
   5   5  -1    7.68    0.59
   5   5  -1    7.49    0.48
   5   5  -1    7.91    0.57
  -5  -4   1    2.00    0.34
  -5  -4   1    2.40    0.30
  -5  -4   1    2.28    0.18
   5   4  -1    2.29    0.30
   5   4  -1    2.29    0.32
   5   4  -1    1.83    0.33
  -5  -3   1    9.38    0.51
  -5  -3   1   10.00    0.59
  -5  -3   1    9.61    0.64
   5   3  -1    9.01    0.58
   5   3  -1    8.33    0.61
   5   3  -1    9.05    0.56
  -5  -2   1    1.66    0.16
  -5  -2   1    2.59    0.26
  -5  -2   1    1.87    0.28
   5   2  -1    1.82    0.20
   5   2  -1    1.59    0.21
   5   2  -1    1.95    0.13
   5   2  -1    1.80    0.13
   5   2  -1    1.76    0.24
  -5  -1   1   21.52    1.10
  -5  -1   1   21.18    1.15
  -5  -1   1   19.97    1.13
   5   1  -1   22.28    1.07
   5   1  -1   20.19    1.10
   5   1  -1   21.11    1.07
   5   1  -1   20.31    1.21
   5   1  -1   21.57    1.10
   5   1  -1   20.95    1.13
  -5   0   1   76.64    3.90
  -5   0   1   76.69    3.87
  -5   0   1   76.00    3.89
   5   0  -1   82.13    3.86
   5   0  -1   72.66    3.87
   5   0  -1   76.56    3.92
   5   0  -1   82.10    3.89
   5   0  -1   76.32    3.85
   5   0  -1   75.59    3.87
  -5   1   1    0.11    0.10
  -5   1   1    0.14    0.09
  -5   1   1    0.04    0.07
  -5   1   1    0.19    0.08
   5  -1  -1    0.04    0.08
   5  -1  -1    0.24    0.16
   5  -1  -1    0.15    0.11
   5  -1  -1    0.12    0.08
   5  -1  -1    0.33    0.09
   5  -1  -1   -0.06    0.09
  -5   2   1   16.34    0.88
  -5   2   1   16.46    0.88
  -5   2   1   16.55    0.94
  -5   2   1   16.07    0.93
   5  -2  -1   18.36    0.92
   5  -2  -1   19.30    0.92
   5  -2  -1   17.30    0.88
   5  -2  -1   17.40    0.92
  -5   3   1    5.21    0.38
  -5   3   1    4.43    0.28
  -5   3   1    4.75    0.33
  -5   3   1    4.97    0.36
  -5   3   1    4.99    0.31
   5  -3  -1    4.94    0.28
   5  -3  -1    5.56    0.34
   5  -3  -1    5.56    0.35
  -5   4   1    0.71    0.18
  -5   4   1    0.60    0.15
  -5   4   1    0.70    0.19
  -5   4   1    0.69    0.14
  -5   4   1    0.54    0.08
   5  -4  -1    0.77    0.17
   5  -4  -1    0.57    0.08
   5  -4  -1    0.63    0.16
  -5   5   1   -0.11    0.13
  -5   5   1    0.22    0.18
  -5   5   1    0.18    0.21
   5  -5  -1   -0.02    0.16
   5  -5  -1    0.19    0.10
   5  -5  -1    0.19    0.18
  -5   6   1    7.23    0.56
  -5   6   1    7.27    0.62
  -5   6   1    7.84    0.52
   5  -6  -1    7.72    0.52
   5  -6  -1    8.05    0.55
   5  -6  -1    7.72    0.43
   5  -6  -1    8.12    0.57
  -5   7   1    6.66    0.57
  -5   7   1    7.05    0.52
  -5   7   1    7.42    0.65
   5  -7  -1    7.07    0.46
   5  -7  -1    6.38    0.54
   5  -7  -1    7.68    0.59
  -5   8   1    4.95    0.67
  -5   8   1    6.23    0.52
   5  -8  -1    6.30    0.45
   5  -8  -1    5.42    0.54
   5  -8  -1    5.27    0.56
  -5   9   1    1.95    0.42
  -5   9   1    1.16    0.32
  -5   9   1    1.07    0.42
   5  -9  -1    1.88    0.41
   5  -9  -1    1.61    0.39
  -5  10   1    0.74    0.41
   5 -10  -1    1.13    0.47
   5 -10  -1    1.00    0.43
  -4 -10   1    0.55    0.55
  -4 -10   1    1.08    0.61
  -4 -10   1   -0.27    0.40
   4  10  -1    0.20    0.54
   4  10  -1    1.10    0.57
  -4  -9   1   -0.62    0.44
  -4  -9   1   -0.13    0.42
  -4  -9   1    0.14    0.34
   4   9  -1    0.20    0.45
   4   9  -1   -0.18    0.47
  -4  -8   1    0.45    0.36
  -4  -8   1    0.54    0.31
  -4  -8   1    0.84    0.38
   4   8  -1    0.72    0.35
   4   8  -1    0.34    0.35
  -4  -7   1    2.56    0.44
  -4  -7   1    2.06    0.21
   4   7  -1    3.03    0.44
   4   7  -1    1.91    0.40
  -4  -6   1    0.18    0.10
  -4  -6   1   -0.19    0.27
  -4  -6   1    0.20    0.09
  -4  -6   1    0.01    0.21
  -4  -6   1    0.29    0.15
   4   6  -1    0.15    0.08
   4   6  -1   -0.01    0.21
   4   6  -1    0.22    0.26
  -4  -5   1   17.83    1.06
  -4  -5   1   18.05    1.00
  -4  -5   1   19.00    0.88
  -4  -5   1   17.12    0.90
   4   5  -1   16.61    1.00
   4   5  -1   18.16    0.88
   4   5  -1   15.80    1.04
   4   5  -1   15.99    0.99
  -4  -4   1   26.09    1.39
  -4  -4   1   25.46    1.44
  -4  -4   1   25.63    1.30
  -4  -4   1   27.87    1.29
   4   4  -1   24.25    1.38
   4   4  -1   25.24    1.39
   4   4  -1   23.49    1.41
   4   4  -1   26.48    1.28
   4   4  -1   26.16    1.33
  -4  -3   1    4.63    0.26
  -4  -3   1    5.13    0.30
  -4  -3   1    4.24    0.34
  -4  -3   1    4.15    0.39
   4   3  -1    4.58    0.30
   4   3  -1    4.17    0.31
   4   3  -1    4.05    0.35
   4   3  -1    4.46    0.33
  -4  -2   1   15.22    0.71
  -4  -2   1   14.51    0.75
  -4  -2   1   13.52    0.75
  -4  -2   1   13.14    0.78
  -4  -2   1   13.54    0.70
   4   2  -1   12.83    0.76
   4   2  -1   12.64    0.75
   4   2  -1   12.88    0.80
   4   2  -1   12.96    0.68
   4   2  -1   12.99    0.71
  -4  -1   1    0.25    0.12
  -4  -1   1    0.06    0.06
  -4  -1   1    0.23    0.09
  -4  -1   1    0.39    0.10
   4   1  -1    0.10    0.08
   4   1  -1    0.00    0.08
   4   1  -1    0.12    0.05
   4   1  -1    0.16    0.04
   4   1  -1    0.25    0.16
   4   1  -1    0.15    0.07
   4   1  -1   -0.03    0.14
  -4   0   1  119.37    6.10
  -4   0   1  127.63    6.08
  -4   0   1  121.81    6.07
  -4   0   1  138.81    6.10
  -4   0   1  116.67    6.08
   4   0  -1  122.71    6.11
   4   0  -1  114.95    6.07
   4   0  -1  114.58    6.07
   4   0  -1  119.06    6.08
   4   0  -1  126.42    6.07
  -4   1   1    7.31    0.38
  -4   1   1    6.83    0.39
  -4   1   1    6.94    0.42
  -4   1   1    6.95    0.45
  -4   1   1    7.16    0.41
   4  -1  -1    6.42    0.43
   4  -1  -1    7.33    0.39
   4  -1  -1    8.09    0.45
   4  -1  -1    6.87    0.41
   4  -1  -1    6.79    0.41
  -4   2   1  270.11   12.81
  -4   2   1  277.52   12.83
  -4   2   1  237.67   12.77
  -4   2   1  232.88   12.82
  -4   2   1  244.79   12.81
   4  -2  -1  259.66   12.77
   4  -2  -1  266.41   12.78
   4  -2  -1  260.66   12.80
   4  -2  -1  268.92   12.80
   4  -2  -1  266.29   12.80
   4  -2  -1  252.26   12.80
  -4   3   1   12.04    0.72
  -4   3   1   12.47    0.67
  -4   3   1   12.24    0.65
  -4   3   1   12.33    0.68
  -4   3   1   11.72    0.62
   4  -3  -1   12.39    0.63
   4  -3  -1   12.59    0.68
   4  -3  -1   12.06    0.67
   4  -3  -1   11.98    0.68
  -4   4   1    0.59    0.13
  -4   4   1    0.50    0.16
  -4   4   1    0.77    0.15
  -4   4   1    0.90    0.15
   4  -4  -1    0.74    0.12
   4  -4  -1    0.92    0.16
   4  -4  -1    0.47    0.13
   4  -4  -1    0.59    0.15
  -4   5   1    3.23    0.35
  -4   5   1    3.70    0.29
  -4   5   1    3.66    0.32
   4  -5  -1    3.54    0.34
   4  -5  -1    3.03    0.24
   4  -5  -1    3.35    0.26
   4  -5  -1    3.04    0.31
   4  -5  -1    3.57    0.21
  -4   6   1   10.30    0.65
  -4   6   1   10.20    0.62
  -4   6   1    9.19    0.68
   4  -6  -1    9.68    0.64
   4  -6  -1    9.78    0.58
   4  -6  -1   10.73    0.59
   4  -6  -1   10.95    0.56
   4  -6  -1    9.40    0.68
   4  -6  -1    9.88    0.62
  -4   7   1    4.19    0.38
  -4   7   1    3.55    0.49
  -4   7   1    3.63    0.41
   4  -7  -1    4.34    0.45
   4  -7  -1    5.20    0.38
   4  -7  -1    4.22    0.36
   4  -7  -1    2.81    0.40
  -4   8   1    1.23    0.34
  -4   8   1    1.69    0.32
  -4   8   1    1.75    0.28
   4  -8  -1    1.16    0.35
   4  -8  -1    1.52    0.27
   4  -8  -1    1.33    0.37
   4  -8  -1    1.73    0.32
  -4   9   1    2.58    0.43
  -4   9   1    3.25    0.41
   4  -9  -1    3.49    0.48
   4  -9  -1    2.81    0.46
   4  -9  -1    3.24    0.46
  -4  10   1    0.94    0.37
  -4  10   1    0.43    0.31
   4 -10  -1    0.43    0.43
   4 -10  -1    0.45    0.40
   4 -10  -1    0.05    0.31
  -4  11   1    0.99    0.51
   4 -11  -1   -0.17    0.55
   4 -11  -1    0.75    0.47
  -3 -10   1    0.78    0.53
  -3 -10   1    1.25    0.40
  -3 -10   1    1.21    0.49
   3  10  -1    1.67    0.56
   3  10  -1    1.90    0.53
  -3  -9   1    0.33    0.33
  -3  -9   1   -0.41    0.35
  -3  -9   1    0.66    0.42
   3   9  -1    0.17    0.41
   3   9  -1    0.00    0.38
  -3  -8   1   19.43    1.26
  -3  -8   1   21.00    1.18
   3   8  -1   19.90    1.23
   3   8  -1   17.90    1.36
  -3  -7   1    0.95    0.28
  -3  -7   1    1.03    0.33
  -3  -7   1    1.03    0.17
  -3  -7   1    1.23    0.28
   3   7  -1    0.76    0.32
   3   7  -1    1.38    0.30
  -3  -6   1    0.18    0.20
  -3  -6   1    0.02    0.11
  -3  -6   1    0.00    0.12
  -3  -6   1    0.08    0.25
  -3  -6   1    0.24    0.14
   3   6  -1    0.39    0.23
   3   6  -1    0.21    0.20
   3   6  -1    0.22    0.09
  -3  -5   1    0.12    0.09
  -3  -5   1   -0.12    0.11
  -3  -5   1    0.23    0.09
  -3  -5   1   -0.02    0.19
  -3  -5   1   -0.11    0.14
   3   5  -1    0.10    0.18
   3   5  -1    0.04    0.16
   3   5  -1    0.00    0.12
  -3  -4   1    1.47    0.24
  -3  -4   1    1.46    0.11
  -3  -4   1    1.48    0.21
  -3  -4   1    1.85    0.21
   3   4  -1    1.01    0.18
   3   4  -1    1.19    0.16
   3   4  -1    1.46    0.11
   3   4  -1    1.17    0.21
   3   4  -1    1.31    0.22
  -3  -3   1   10.86    0.62
  -3  -3   1   11.21    0.54
  -3  -3   1   11.72    0.59
  -3  -3   1   10.41    0.65
  -3  -3   1   10.89    0.66
   3   3  -1   10.38    0.57
   3   3  -1   10.40    0.53
   3   3  -1    9.40    0.62
   3   3  -1   10.38    0.64
   3   3  -1    9.88    0.60
   3   3  -1   11.25    0.61
  -3  -2   1   29.46    1.56
  -3  -2   1   32.60    1.50
  -3  -2   1   29.87    1.49
  -3  -2   1   30.00    1.53
   3   2  -1   28.08    1.56
   3   2  -1   34.30    1.58
   3   2  -1   25.39    1.54
   3   2  -1   28.16    1.51
   3   2  -1   28.90    1.49
   3   2  -1   28.74    1.52
  -3  -1   1   51.91    2.65
  -3  -1   1   58.76    2.62
  -3  -1   1   54.92    2.63
  -3  -1   1   50.32    2.66
  -3  -1   1   50.91    2.62
   3   1  -1   52.28    2.64
   3   1  -1   49.49    2.62
   3   1  -1   53.21    2.64
   3   1  -1   51.95    2.66
   3   1  -1   52.56    2.62
   3   1  -1   49.94    2.60
  -3   0   1  334.18   16.43
  -3   0   1  347.39   16.45
  -3   0   1  337.78   16.43
  -3   0   1  357.55   16.46
  -3   0   1  314.29   16.44
   3   0  -1  324.99   16.43
   3   0  -1  311.24   16.43
   3   0  -1  289.60   16.45
   3   0  -1  356.43   16.46
   3   0  -1  344.86   16.44
  -3   1   1   19.26    1.08
  -3   1   1   21.08    1.09
  -3   1   1   21.35    1.08
  -3   1   1   21.04    1.08
  -3   1   1   21.36    1.07
  -3   1   1   19.53    1.11
  -3   1   1   20.47    1.06
   3  -1  -1   21.07    1.08
   3  -1  -1   21.08    1.08
   3  -1  -1   21.65    1.06
   3  -1  -1   22.37    1.08
   3  -1  -1   20.46    1.09
   3  -1  -1   23.56    1.08
  -3   2   1    0.01    0.05
  -3   2   1   -0.07    0.08
  -3   2   1    0.06    0.03
  -3   2   1    0.07    0.05
  -3   2   1   -0.07    0.06
  -3   2   1    0.03    0.06
   3  -2  -1    0.09    0.07
   3  -2  -1    0.01    0.03
   3  -2  -1    0.09    0.04
   3  -2  -1   -0.02    0.06
   3  -2  -1   -0.01    0.06
  -3   3   1    1.01    0.16
  -3   3   1    0.91    0.13
  -3   3   1    0.77    0.16
   3  -3  -1    1.01    0.07
   3  -3  -1    1.10    0.23
   3  -3  -1    1.12    0.15
   3  -3  -1    0.99    0.11
   3  -3  -1    0.78    0.15
   3  -3  -1    1.13    0.15
  -3   4   1    1.13    0.16
  -3   4   1    0.90    0.16
  -3   4   1    1.09    0.17
  -3   4   1    1.23    0.17
   3  -4  -1    1.23    0.11
   3  -4  -1    1.12    0.13
   3  -4  -1    1.12    0.17
   3  -4  -1    1.28    0.19
   3  -4  -1    1.05    0.19
   3  -4  -1    1.15    0.14
  -3   5   1    6.83    0.44
  -3   5   1    6.78    0.42
   3  -5  -1    5.65    0.44
   3  -5  -1    6.74    0.44
   3  -5  -1    6.54    0.41
   3  -5  -1    7.42    0.39
   3  -5  -1    6.61    0.44
   3  -5  -1    6.08    0.47
  -3   6   1    0.01    0.14
  -3   6   1   -0.21    0.17
  -3   6   1    0.08    0.14
   3  -6  -1   -0.03    0.18
   3  -6  -1    0.23    0.18
   3  -6  -1   -0.12    0.16
   3  -6  -1   -0.07    0.16
   3  -6  -1   -0.05    0.14
   3  -6  -1    0.38    0.14
  -3   7   1    0.41    0.20
  -3   7   1    1.02    0.20
  -3   7   1    0.56    0.24
   3  -7  -1    0.75    0.26
   3  -7  -1    0.83    0.24
   3  -7  -1    0.76    0.21
   3  -7  -1    0.65    0.25
  -3   8   1   14.72    0.86
  -3   8   1   13.92    0.93
  -3   8   1   14.61    0.90
   3  -8  -1   15.05    0.88
   3  -8  -1   15.13    0.89
   3  -8  -1   14.24    0.97
   3  -8  -1   13.92    0.92
  -3   9   1    1.73    0.36
  -3   9   1    1.60    0.28
   3  -9  -1    1.68    0.31
   3  -9  -1    1.67    0.33
  -3  10   1    2.07    0.80
  -3  10   1    3.03    0.43
   3 -10  -1    2.13    0.51
   3 -10  -1    1.84    0.39
   3 -10  -1    1.94    0.45
  -3  11   1    2.22    0.53
  -3  11   1    3.60    0.49
   3 -11  -1    3.98    0.61
   3 -11  -1    3.46    0.55
   3 -11  -1    2.98    0.62
  -2 -11   1    4.52    0.72
  -2 -11   1    5.11    0.70
   2  11  -1    4.42    0.69
  -2 -10   1   10.68    0.86
  -2 -10   1   11.46    0.92
  -2 -10   1   13.44    1.00
   2  10  -1    9.49    0.89
   2  10  -1   10.55    1.02
  -2  -9   1    4.92    0.93
  -2  -9   1    6.22    0.62
  -2  -9   1    5.95    0.64
   2   9  -1    4.87    0.68
   2   9  -1    5.71    0.61
  -2  -8   1   26.66    1.53
  -2  -8   1   27.20    1.41
  -2  -8   1   25.73    1.48
  -2  -8   1   26.45    1.56
   2   8  -1   23.66    1.56
   2   8  -1   28.17    1.39
   2   8  -1   26.54    1.51
  -2  -7   1    8.00    0.60
  -2  -7   1    8.73    0.68
  -2  -7   1    8.43    0.54
   2   7  -1    8.68    0.66
   2   7  -1    9.03    0.50
   2   7  -1    7.55    0.67
  -2  -6   1    4.65    0.46
  -2  -6   1    4.67    0.33
  -2  -6   1    4.64    0.40
  -2  -6   1    4.18    0.33
  -2  -6   1    4.32    0.33
   2   6  -1    4.23    0.42
   2   6  -1    4.58    0.30
   2   6  -1    4.33    0.44
  -2  -5   1   67.23    3.33
  -2  -5   1   67.38    3.42
  -2  -5   1   67.21    3.32
  -2  -5   1   68.37    3.37
  -2  -5   1   66.30    3.31
   2   5  -1   67.85    3.31
   2   5  -1   65.28    3.38
   2   5  -1   63.75    3.37
   2   5  -1   61.81    3.41
  -2  -4   1  146.84    7.24
  -2  -4   1  152.91    7.33
  -2  -4   1  144.19    7.22
  -2  -4   1  149.43    7.27
  -2  -4   1  151.91    7.24
   2   4  -1  135.86    7.30
   2   4  -1  149.96    7.30
   2   4  -1  139.37    7.27
   2   4  -1  143.41    7.22
   2   4  -1  142.39    7.28
  -2  -3   1    4.51    0.35
  -2  -3   1    4.85    0.30
  -2  -3   1    4.56    0.31
  -2  -3   1    5.09    0.33
  -2  -3   1    4.67    0.25
  -2  -3   1    4.57    0.27
   2   3  -1    4.38    0.30
   2   3  -1    4.36    0.32
   2   3  -1    4.63    0.25
   2   3  -1    4.75    0.34
   2   3  -1    5.04    0.29
  -2  -2   1    0.50    0.07
  -2  -2   1    0.33    0.10
  -2  -2   1    0.34    0.08
  -2  -2   1    0.45    0.09
  -2  -2   1    0.24    0.08
  -2  -2   1    0.39    0.03
   2   2  -1    0.33    0.03
   2   2  -1    0.40    0.09
   2   2  -1    0.29    0.11
   2   2  -1    0.40    0.07
   2   2  -1    0.38    0.08
   2   2  -1    0.40    0.07
  -2  -1   1    2.60    0.19
  -2  -1   1    2.66    0.16
  -2  -1   1    2.68    0.20
  -2  -1   1    3.05    0.16
  -2  -1   1    3.07    0.18
   2   1  -1    2.74    0.21
   2   1  -1    2.86    0.14
   2   1  -1    2.80    0.18
   2   1  -1    2.74    0.18
   2   1  -1    2.84    0.14
   2   1  -1    2.73    0.16
   2   1  -1    2.88    0.17
  -2   0   1  106.06    5.44
  -2   0   1  113.13    5.45
  -2   0   1  112.01    5.43
  -2   0   1  107.05    5.45
  -2   0   1  111.50    5.44
  -2   0   1  106.48    5.43
   2   0  -1  112.32    5.43
   2   0  -1  108.62    5.44
   2   0  -1  113.98    5.45
   2   0  -1  106.15    5.45
   2   0  -1  120.34    5.44
   2   0  -1  102.16    5.43
   2   0  -1  105.14    5.44
  -2   1   1   20.99    1.07
  -2   1   1   21.56    1.07
  -2   1   1   19.07    1.07
  -2   1   1   22.16    1.07
  -2   1   1   20.91    1.06
  -2   1   1   19.98    1.08
  -2   1   1   21.88    1.05
   2  -1  -1   20.77    1.07
   2  -1  -1   21.03    1.06
   2  -1  -1   21.34    1.07
   2  -1  -1   22.18    1.08
   2  -1  -1   20.78    1.07
  -2   2   1  205.96    9.83
  -2   2   1  178.01    9.84
  -2   2   1  200.27    9.82
  -2   2   1  191.62    9.82
  -2   2   1  213.81    9.83
   2  -2  -1  192.17    9.81
   2  -2  -1  215.72    9.82
   2  -2  -1  189.20    9.84
   2  -2  -1  202.01    9.82
   2  -2  -1  199.59    9.81
   2  -2  -1  189.96    9.83
  -2   3   1   29.59    1.47
  -2   3   1   29.07    1.47
  -2   3   1   28.79    1.47
  -2   3   1   28.76    1.47
   2  -3  -1   30.12    1.44
   2  -3  -1   25.10    1.49
   2  -3  -1   29.18    1.46
   2  -3  -1   28.99    1.45
   2  -3  -1   28.85    1.46
   2  -3  -1   28.39    1.46
  -2   4   1    2.97    0.24
  -2   4   1    2.92    0.22
   2  -4  -1    2.49    0.23
   2  -4  -1    3.20    0.22
   2  -4  -1    3.09    0.27
   2  -4  -1    2.89    0.22
   2  -4  -1    3.28    0.21
   2  -4  -1    2.98    0.23
   2  -4  -1    2.88    0.24
   2  -4  -1    2.52    0.26
  -2   5   1   43.60    2.21
  -2   5   1   40.97    2.22
  -2   5   1   43.33    2.21
   2  -5  -1   45.80    2.20
   2  -5  -1   42.51    2.25
   2  -5  -1   43.40    2.21
   2  -5  -1   38.77    2.26
   2  -5  -1   47.14    2.21
   2  -5  -1   42.90    2.21
  -2   6   1   -0.22    0.14
  -2   6   1    0.16    0.18
  -2   6   1   -0.03    0.11
   2  -6  -1   -0.07    0.15
   2  -6  -1    0.05    0.18
   2  -6  -1    0.16    0.19
   2  -6  -1    0.04    0.19
   2  -6  -1   -0.20    0.14
  -2   7   1    0.28    0.20
  -2   7   1    0.40    0.18
  -2   7   1    0.56    0.18
   2  -7  -1    0.81    0.25
   2  -7  -1    0.60    0.20
   2  -7  -1    0.89    0.21
   2  -7  -1    0.64    0.28
  -2   8   1    0.94    0.22
  -2   8   1    0.55    0.24
   2  -8  -1    0.65    0.32
   2  -8  -1    1.04    0.26
   2  -8  -1    0.62    0.26
  -2   9   1    0.42    0.28
  -2   9   1   -0.05    0.20
   2  -9  -1    0.19    0.29
   2  -9  -1    0.36    0.28
   2  -9  -1    0.31    0.26
  -2  10   1   -0.18    0.34
  -2  10   1    0.42    0.25
   2 -10  -1    0.18    0.33
   2 -10  -1    0.15    0.39
   2 -10  -1   -0.34    0.37
   2 -10  -1    0.03    0.36
  -2  11   1    2.71    0.42
   2 -11  -1    3.72    0.60
   2 -11  -1    4.75    0.68
   2 -11  -1    3.27    0.61
  -1 -11   1    0.43    0.51
  -1 -11   1    1.41    0.52
  -1 -11   1    0.54    0.51
  -1 -10   1   14.54    1.05
  -1 -10   1   14.92    1.15
  -1 -10   1   16.02    1.02
   1  10  -1   15.24    1.13
  -1  -9   1    0.93    0.37
  -1  -9   1    1.39    0.40
  -1  -9   1    1.33    0.29
  -1  -9   1    1.78    0.36
   1   9  -1    1.00    0.47
   1   9  -1    0.99    0.38
  -1  -8   1   17.34    1.09
  -1  -8   1   16.91    1.04
  -1  -8   1   15.39    1.05
  -1  -8   1   18.47    0.99
   1   8  -1   15.57    1.11
   1   8  -1   17.54    0.94
   1   8  -1   17.86    1.07
  -1  -7   1   -0.34    0.25
  -1  -7   1    0.16    0.26
  -1  -7   1    0.32    0.16
  -1  -7   1    0.08    0.21
   1   7  -1    0.15    0.25
   1   7  -1    0.21    0.13
   1   7  -1    0.35    0.22
  -1  -6   1    3.28    0.29
  -1  -6   1    3.74    0.36
  -1  -6   1    3.92    0.29
  -1  -6   1    3.54    0.38
   1   6  -1    3.05    0.25
   1   6  -1    3.06    0.35
   1   6  -1    2.58    0.37
  -1  -5   1   24.45    1.32
  -1  -5   1   22.61    1.28
  -1  -5   1   23.81    1.31
  -1  -5   1   24.63    1.24
  -1  -5   1   24.80    1.26
  -1  -5   1   24.13    1.25
   1   5  -1   22.45    1.32
   1   5  -1   24.55    1.23
   1   5  -1   23.75    1.29
   1   5  -1   23.93    1.28
  -1  -4   1   44.08    2.22
  -1  -4   1   43.29    2.23
  -1  -4   1   43.74    2.25
  -1  -4   1   44.93    2.20
  -1  -4   1   42.40    2.22
  -1  -4   1   44.91    2.21
  -1  -4   1   44.42    2.23
  -1  -4   1   45.45    2.25
  -1  -4   1   44.26    2.19
   1   4  -1   44.94    2.18
   1   4  -1   41.00    2.22
   1   4  -1   37.79    2.32
  -1  -3   1    3.57    0.22
  -1  -3   1    3.07    0.25
  -1  -3   1    3.71    0.26
  -1  -3   1    3.76    0.26
  -1  -3   1    3.95    0.25
  -1  -3   1    3.25    0.20
  -1  -3   1    3.22    0.27
  -1  -3   1    3.58    0.22
  -1  -3   1    3.22    0.24
   1   3  -1    3.44    0.24
   1   3  -1    3.27    0.26
   1   3  -1    3.52    0.24
   1   3  -1    3.48    0.20
  -1  -2   1    2.50    0.16
  -1  -2   1    2.53    0.17
  -1  -2   1    2.78    0.16
  -1  -2   1    2.09    0.17
  -1  -2   1    2.40    0.17
  -1  -2   1    2.42    0.14
  -1  -2   1    2.53    0.19
   1   2  -1    2.50    0.16
   1   2  -1    2.25    0.18
   1   2  -1    2.72    0.16
   1   2  -1    2.51    0.20
   1   2  -1    2.47    0.14
   1   2  -1    2.51    0.17
  -1  -1   1   97.23    4.93
  -1  -1   1   95.41    4.88
  -1  -1   1   95.62    4.89
  -1  -1   1  106.74    4.91
  -1  -1   1  101.40    4.89
   1   1  -1  100.32    4.90
   1   1  -1   94.36    4.90
   1   1  -1   91.01    4.88
   1   1  -1   99.52    4.89
   1   1  -1  104.33    4.90
  -1   0   1    2.62    0.15
  -1   0   1    2.69    0.15
  -1   0   1    2.70    0.16
  -1   0   1    2.74    0.15
  -1   0   1    2.75    0.15
   1   0  -1    2.81    0.15
   1   0  -1    2.75    0.15
   1   0  -1    3.20    0.15
   1   0  -1    2.86    0.17
   1   0  -1    2.65    0.15
   1   0  -1    2.94    0.15
  -1   1   1   35.42    1.86
  -1   1   1   35.85    1.86
  -1   1   1   40.95    1.89
  -1   1   1   39.05    1.87
  -1   1   1   37.97    1.87
  -1   1   1   39.09    1.87
   1  -1  -1   37.80    1.87
   1  -1  -1   36.24    1.87
   1  -1  -1   35.72    1.86
   1  -1  -1   38.65    1.87
   1  -1  -1   34.21    1.88
   1  -1  -1   39.28    1.89
  -1   2   1   35.88    1.72
  -1   2   1   34.24    1.71
  -1   2   1   35.74    1.71
  -1   2   1   34.85    1.71
  -1   2   1   33.32    1.71
  -1   2   1   34.91    1.73
  -1   2   1   28.54    1.73
   1  -2  -1   35.28    1.70
   1  -2  -1   30.77    1.73
   1  -2  -1   35.36    1.70
   1  -2  -1   34.76    1.71
   1  -2  -1   33.91    1.71
  -1   3   1   78.68    4.01
  -1   3   1   79.06    4.05
  -1   3   1   81.12    4.02
  -1   3   1   82.28    4.04
  -1   3   1   80.69    4.02
   1  -3  -1   81.52    4.03
   1  -3  -1   80.15    4.01
   1  -3  -1   86.79    4.02
   1  -3  -1   72.56    4.05
   1  -3  -1   80.05    4.06
   1  -3  -1   81.01    4.02
   1  -3  -1   81.58    4.02
  -1   4   1    1.47    0.15
  -1   4   1    1.85    0.25
  -1   4   1    1.30    0.17
   1  -4  -1    1.92    0.23
   1  -4  -1    1.58    0.18
   1  -4  -1    1.40    0.17
   1  -4  -1    1.37    0.25
   1  -4  -1    1.61    0.16
   1  -4  -1    1.84    0.18
   1  -4  -1    1.40    0.17
   1  -4  -1    1.57    0.17
  -1   5   1   82.07    4.16
  -1   5   1   80.78    4.22
  -1   5   1   83.96    4.17
   1  -5  -1   85.12    4.17
   1  -5  -1   71.51    4.22
   1  -5  -1   86.15    4.16
   1  -5  -1   83.84    4.19
   1  -5  -1   82.94    4.19
   1  -5  -1   90.39    4.18
  -1   6   1    0.47    0.13
  -1   6   1    0.10    0.18
  -1   6   1    0.48    0.14
   1  -6  -1    0.17    0.16
   1  -6  -1    0.07    0.19
   1  -6  -1    0.11    0.18
   1  -6  -1    0.48    0.16
   1  -6  -1    0.66    0.22
   1  -6  -1    0.60    0.19
  -1   7   1   10.56    0.65
  -1   7   1   10.35    0.72
  -1   7   1    9.94    0.62
   1  -7  -1    9.34    0.73
   1  -7  -1   10.28    0.70
   1  -7  -1   11.10    0.69
   1  -7  -1   10.31    0.67
   1  -7  -1   11.38    0.71
  -1   8   1    0.39    0.20
  -1   8   1    0.74    0.23
  -1   8   1    0.45    0.30
   1  -8  -1    0.34    0.23
   1  -8  -1    0.41    0.30
   1  -8  -1    0.48    0.24
   1  -8  -1    0.40    0.26
  -1   9   1   -0.03    0.28
  -1   9   1    0.06    0.20
   1  -9  -1    0.58    0.26
   1  -9  -1   -0.75    0.58
   1  -9  -1   -0.29    0.31
   1  -9  -1    0.01    0.26
  -1  10   1    0.13    0.27
   1 -10  -1   -0.78    0.34
   1 -10  -1    0.20    0.40
   1 -10  -1   -0.27    0.32
  -1  11   1    1.83    0.39
   1 -11  -1    1.68    0.50
   1 -11  -1    2.03    0.74
   1 -11  -1    2.09    0.58
   0 -11   1   -0.45    0.43
   0 -11   1    0.88    0.49
   0 -11   1    0.58    0.52
   0 -10   1   -0.09    0.33
   0 -10   1    0.21    0.32
   0 -10   1   -0.12    0.36
   0 -10   1    0.36    0.38
   0  -9   1    6.85    0.58
   0  -9   1    6.69    0.62
   0  -9   1    6.37    0.68
   0  -9   1    5.54    0.61
   0  -9   1    5.64    0.61
   0  -8   1   28.29    1.62
   0  -8   1   27.84    1.58
   0  -8   1   27.37    1.58
   0  -8   1   29.51    1.56
   0   8  -1   29.70    1.61
   0   8  -1   27.33    1.50
   0  -7   1    8.35    0.61
   0  -7   1    8.07    0.59
   0  -7   1    8.30    0.64
   0   7  -1    8.11    0.51
   0   7  -1    8.79    0.63
   0  -6   1    8.97    0.64
   0  -6   1   10.36    0.64
   0  -6   1   10.01    0.65
   0   6  -1   10.67    0.57
   0   6  -1    9.96    0.63
   0   6  -1    8.99    0.66
   0  -5   1   14.23    0.79
   0  -5   1   12.44    0.72
   0  -5   1   12.56    0.75
   0  -5   1   12.45    0.69
   0  -5   1   13.27    0.83
   0  -5   1   13.15    0.70
   0  -5   1   13.77    0.74
   0  -5   1   10.90    0.73
   0   5  -1   13.29    0.85
   0   5  -1   12.53    0.73
   0   5  -1   11.27    0.75
   0  -4   1   56.83    2.76
   0  -4   1   51.78    2.73
   0  -4   1   55.53    2.73
   0  -4   1   53.54    2.70
   0  -4   1   53.33    2.71
   0  -4   1   52.35    2.75
   0  -4   1   54.50    2.72
   0   4  -1   54.20    2.73
   0   4  -1   52.95    2.70
   0   4  -1   56.11    2.72
   0   4  -1   53.95    2.73
   0   4  -1   50.20    2.75
   0  -3   1   17.26    0.91
   0  -3   1   18.29    0.94
   0  -3   1   16.62    0.93
   0  -3   1   18.34    0.91
   0  -3   1   18.33    0.92
   0  -3   1   16.68    0.92
   0  -3   1   17.14    0.89
   0   3  -1   17.51    0.91
   0   3  -1   15.90    0.93
   0   3  -1   17.77    0.91
   0   3  -1   17.32    0.89
   0   3  -1   18.19    0.91
   0   3  -1   17.27    0.92
   0   3  -1   17.42    0.93
   0  -2   1  397.39   22.95
   0  -2   1  483.22   22.96
   0  -2   1  509.37   22.98
   0   2  -1  511.59   22.98
   0   2  -1  418.13   22.96
   0  -1   1   17.38    0.90
   0  -1   1   18.51    0.91
   0  -1   1   16.43    0.90
   0   1  -1   17.27    0.90
   0   1  -1   19.36    0.90
   0   1  -1   19.34    0.93
   0   1  -1   17.99    0.90
   0   1  -1   20.68    0.91
   0   1  -1   15.20    0.90
   0   0   1   49.34    2.33
   0   0   1   45.38    2.34
   0   0   1   43.02    2.34
   0   0   1   51.89    2.34
   0   0  -1   48.89    2.35
   0   0  -1   45.95    2.33
   0   0  -1   44.64    2.34
   0   0  -1   46.85    2.33
   0   1   1  107.97    5.26
   0   1   1   98.91    5.27
   0   1   1  108.72    5.28
   0   1   1  106.88    5.27
   0  -1  -1  112.90    5.27
   0  -1  -1  106.14    5.26
   0  -1  -1  110.10    5.28
   0  -1  -1   97.43    5.26
   0   2   1  169.74    8.28
   0   2   1  171.83    8.27
   0   2   1  172.50    8.27
   0   2   1  161.12    8.24
   0   2   1  157.10    8.23
   0   2   1  186.04    8.27
   0  -2  -1  145.94    8.23
   0  -2  -1  164.24    8.24
   0  -2  -1  171.05    8.26
   0  -2  -1  172.18    8.24
   0  -2  -1  158.01    8.26
   0   3   1   35.91    1.91
   0   3   1   37.70    1.87
   0   3   1   34.74    1.92
   0   3   1   38.09    1.91
   0   3   1   36.92    1.88
   0  -3  -1   35.15    1.91
   0  -3  -1   38.98    1.88
   0  -3  -1   38.26    1.91
   0  -3  -1   38.38    1.86
   0  -3  -1   36.74    1.88
   0  -3  -1   38.70    1.91
   0  -3  -1   37.04    1.88
   0   4   1   61.25    3.08
   0   4   1   63.49    3.08
   0   4   1   56.28    3.15
   0  -4  -1   64.38    3.07
   0  -4  -1   58.55    3.12
   0  -4  -1   61.85    3.09
   0  -4  -1   57.85    3.14
   0  -4  -1   62.35    3.12
   0  -4  -1   62.51    3.08
   0  -4  -1   57.94    3.24
   0  -4  -1   65.71    3.10
   0  -4  -1   64.40    3.12
   0   5   1    2.97    0.23
   0   5   1    2.90    0.31
   0   5   1    3.13    0.34
   0   5   1    3.82    0.24
   0  -5  -1    3.25    0.26
   0  -5  -1    2.86    0.26
   0  -5  -1    3.26    0.31
   0  -5  -1    2.81    0.29
   0  -5  -1    3.25    0.23
   0  -5  -1    3.19    0.31
   0   6   1    9.66    0.57
   0   6   1   10.14    0.57
   0   6   1    8.97    0.68
   0   6   1    9.10    0.64
   0  -6  -1    9.40    0.59
   0  -6  -1   10.51    0.64
   0  -6  -1    9.14    0.64
   0  -6  -1   10.47    0.65
   0  -6  -1    9.74    0.55
   0   7   1    0.15    0.16
   0   7   1   -0.20    0.21
   0   7   1    0.01    0.13
   0  -7  -1   -0.02    0.27
   0  -7  -1   -0.28    0.20
   0  -7  -1    0.36    0.16
   0  -7  -1    0.26    0.21
   0  -7  -1   -0.12    0.16
   0   8   1   24.05    1.29
   0   8   1   22.58    1.39
   0  -8  -1   22.78    1.36
   0  -8  -1   24.49    1.39
   0  -8  -1   24.50    1.31
   0   9   1    1.58    0.26
   0   9   1    1.68    0.73
   0  -9  -1    1.42    0.54
   0  -9  -1    1.76    0.29
   0  -9  -1    0.86    0.39
   0  -9  -1    0.73    0.35
   0  -9  -1    1.47    0.29
   0  10   1    2.55    0.35
   0  10   1    3.55    0.57
   0 -10  -1    2.54    0.54
   0 -10  -1    3.71    0.55
   0 -10  -1    3.09    0.55
   0  11   1    0.06    0.54
   0  11   1    1.19    0.31
   0 -11  -1    0.29    0.46
   0 -11  -1    0.18    0.50
   0 -11  -1    0.46    0.44
   1 -11   1    5.93    0.75
   1 -11   1    7.38    0.76
   1 -11   1    6.95    0.80
   1 -11   1    5.85    0.81
   1 -11   1    6.27    0.80
   1 -10   1    4.80    0.59
   1 -10   1    4.56    0.65
   1 -10   1    4.38    0.72
   1 -10   1    4.74    0.55
   1  -9   1    2.96    0.48
   1  -9   1    3.36    0.48
   1  -9   1    2.36    0.37
   1  -9   1    2.68    0.45
   1  -9   1    2.70    0.44
   1  -8   1    0.03    0.25
   1  -8   1    0.03    0.27
   1  -8   1    0.20    0.26
  -1   8  -1    0.11    0.18
   1  -7   1   27.99    1.72
   1  -7   1   31.94    1.69
   1  -7   1   32.34    1.72
  -1   7  -1   32.60    1.64
  -1   7  -1   32.20    1.68
   1  -6   1    2.31    0.28
   1  -6   1    1.92    0.29
  -1   6  -1    2.29    0.28
  -1   6  -1    2.33    0.32
  -1   6  -1    2.12    0.21
   1  -5   1   70.06    3.58
   1  -5   1   80.75    3.64
   1  -5   1   63.27    3.61
   1  -5   1   75.61    3.59
   1  -5   1   67.75    3.62
   1  -5   1   70.82    3.58
  -1   5  -1   67.31    3.61
  -1   5  -1   71.41    3.59
  -1   5  -1   71.65    3.57
   1  -4   1  192.94    9.83
   1  -4   1  198.24    9.86
   1  -4   1  225.94    9.88
   1  -4   1  200.96    9.84
   1  -4   1  191.64    9.82
   1  -4   1  206.43    9.84
   1  -4   1  192.85    9.87
   1  -4   1  179.88    9.86
  -1   4  -1  200.61    9.89
  -1   4  -1  193.50    9.85
  -1   4  -1  199.08    9.87
  -1   4  -1  192.24    9.83
   1  -3   1   21.75    1.18
   1  -3   1   19.91    1.15
   1  -3   1   24.28    1.19
   1  -3   1   23.17    1.16
   1  -3   1   22.90    1.15
   1  -3   1   22.57    1.18
   1  -3   1   24.26    1.16
   1  -3   1   19.25    1.16
  -1   3  -1   22.96    1.19
  -1   3  -1   23.63    1.17
  -1   3  -1   22.30    1.16
  -1   3  -1   23.14    1.15
   1  -2   1    5.73    0.33
   1  -2   1    5.59    0.34
   1  -2   1    6.55    0.34
   1  -2   1    6.82    0.36
   1  -2   1    6.10    0.33
   1  -2   1    6.50    0.32
  -1   2  -1    6.39    0.32
  -1   2  -1    5.35    0.34
  -1   2  -1    6.35    0.37
  -1   2  -1    6.14    0.35
  -1   2  -1    5.63    0.33
  -1   2  -1    6.13    0.33
   1  -1   1   82.96    4.21
   1  -1   1   91.45    4.22
   1  -1   1   84.14    4.21
   1  -1   1   83.31    4.21
  -1   1  -1   88.03    4.23
  -1   1  -1   80.93    4.21
  -1   1  -1   79.60    4.21
  -1   1  -1   88.36    4.22
   1   0   1   50.17    2.44
   1   0   1   48.51    2.44
   1   0   1   47.92    2.43
   1   0   1   49.48    2.44
   1   0   1   49.92    2.44
   1   0   1   47.34    2.44
  -1   0  -1   47.38    2.44
  -1   0  -1   49.75    2.44
  -1   0  -1   49.46    2.44
  -1   0  -1   48.74    2.44
  -1   0  -1   47.64    2.44
  -1   0  -1   51.08    2.44
   1   1   1  680.18   33.18
  -1  -1  -1  655.86   33.19
   1   2   1  589.36   29.16
   1   2   1  553.25   29.15
   1   2   1  597.36   29.17
  -1  -2  -1  620.91   29.16
  -1  -2  -1  583.09   29.14
   1   3   1   54.31    2.59
   1   3   1   48.68    2.65
   1   3   1   50.30    2.63
   1   3   1   54.49    2.61
  -1  -3  -1   53.49    2.60
  -1  -3  -1   52.18    2.64
  -1  -3  -1   53.66    2.59
  -1  -3  -1   52.71    2.63
  -1  -3  -1   44.26    2.58
  -1  -3  -1   53.95    2.64
   1   4   1   37.94    2.14
   1   4   1   40.15    2.12
   1   4   1   42.23    2.15
   1   4   1   40.66    2.07
   1   4   1   42.50    2.10
  -1  -4  -1   37.70    2.17
  -1  -4  -1   38.89    2.11
  -1  -4  -1   42.93    2.13
  -1  -4  -1   41.52    2.08
  -1  -4  -1   42.82    2.07
  -1  -4  -1   43.08    2.05
   1   5   1   19.14    1.03
   1   5   1   18.48    1.07
   1   5   1   17.69    1.10
  -1  -5  -1   19.98    1.02
  -1  -5  -1   18.89    1.07
  -1  -5  -1   19.49    1.08
  -1  -5  -1   18.61    1.04
  -1  -5  -1   19.79    0.97
  -1  -5  -1   18.77    1.00
   1   6   1    3.93    0.45
   1   6   1    4.03    0.42
   1   6   1    4.72    0.31
  -1  -6  -1    4.70    0.45
  -1  -6  -1    4.44    0.29
  -1  -6  -1    4.35    0.31
  -1  -6  -1    4.35    0.41
  -1  -6  -1    4.63    0.44
   1   7   1    3.89    0.53
   1   7   1    5.33    0.38
   1   7   1    5.28    0.52
  -1  -7  -1    5.13    0.35
  -1  -7  -1    6.16    0.51
  -1  -7  -1    4.38    0.49
  -1  -7  -1    5.59    0.38
  -1  -7  -1    5.40    0.41
   1   8   1   32.30    1.95
   1   8   1   36.58    1.79
   1   8   1   32.23    1.89
  -1  -8  -1   33.46    1.88
  -1  -8  -1   34.86    1.80
  -1  -8  -1   33.80    1.90
   1   9   1    2.64    0.37
   1   9   1    2.45    0.53
  -1  -9  -1    2.41    0.42
  -1  -9  -1    2.80    0.40
  -1  -9  -1    2.39    0.46
   1  10   1   -0.59    0.24
   1  10   1   -0.65    0.47
  -1 -10  -1    0.82    0.43
  -1 -10  -1   -0.03    0.36
   1  11   1    0.30    0.62
  -1 -11  -1    0.04    0.51
  -1 -11  -1   -0.72    0.52
  -1 -11  -1    0.75    0.47
   2 -11   1    0.25    0.42
   2 -11   1    0.38    0.51
   2 -11   1    0.68    0.35
   2 -11   1   -0.03    0.39
   2 -10   1    8.36    0.79
   2 -10   1    9.54    0.78
   2 -10   1    8.78    0.71
   2 -10   1    8.68    0.87
   2 -10   1    9.42    0.74
   2  -9   1    8.75    0.71
   2  -9   1    8.38    0.64
   2  -9   1    7.67    0.62
   2  -9   1    7.09    0.74
  -2   9  -1    9.41    0.72
   2  -8   1   34.67    1.74
   2  -8   1   29.60    1.78
   2  -8   1   33.61    1.76
   2  -8   1   29.36    1.72
  -2   8  -1   32.56    1.76
  -2   8  -1   31.96    1.79
   2  -7   1   10.06    0.69
   2  -7   1   10.47    0.65
   2  -7   1    9.18    0.69
   2  -7   1    9.90    0.65
  -2   7  -1   10.32    0.73
  -2   7  -1   10.96    0.63
  -2   7  -1   11.20    0.68
   2  -6   1    0.12    0.14
   2  -6   1   -0.22    0.14
   2  -6   1    0.23    0.14
   2  -6   1   -0.12    0.18
   2  -6   1   -0.02    0.18
  -2   6  -1    0.15    0.20
  -2   6  -1   -0.17    0.14
  -2   6  -1   -0.05    0.12
   2  -5   1    0.08    0.14
   2  -5   1    0.04    0.12
   2  -5   1   -0.04    0.12
   2  -5   1   -0.14    0.10
   2  -5   1    0.09    0.18
   2  -5   1    0.09    0.21
   2  -5   1    0.06    0.12
  -2   5  -1   -0.08    0.15
  -2   5  -1    0.04    0.10
  -2   5  -1    0.02    0.12
  -2   5  -1   -0.03    0.09
   2  -4   1   30.10    1.55
   2  -4   1   27.52    1.56
   2  -4   1   32.74    1.58
   2  -4   1   32.07    1.54
   2  -4   1   29.23    1.58
   2  -4   1   27.74    1.54
   2  -4   1   29.52    1.52
   2  -4   1   30.41    1.53
  -2   4  -1   30.83    1.56
  -2   4  -1   28.94    1.53
   2  -3   1    0.07    0.04
   2  -3   1    0.13    0.05
   2  -3   1   -0.10    0.06
   2  -3   1    0.15    0.10
   2  -3   1    0.00    0.06
   2  -3   1    0.19    0.07
  -2   3  -1    0.05    0.10
  -2   3  -1    0.09    0.10
  -2   3  -1    0.08    0.08
  -2   3  -1    0.05    0.06
  -2   3  -1    0.13    0.08
   2  -2   1    0.40    0.06
   2  -2   1    0.43    0.06
   2  -2   1    0.40    0.10
   2  -2   1    0.32    0.06
   2  -2   1    0.48    0.07
   2  -2   1    0.43    0.03
  -2   2  -1    0.36    0.10
  -2   2  -1    0.24    0.06
  -2   2  -1    0.29    0.07
  -2   2  -1    0.35    0.08
   2  -1   1  380.28   17.68
   2  -1   1  339.92   17.67
   2  -1   1  340.17   17.67
  -2   1  -1  329.21   17.68
  -2   1  -1  371.90   17.68
  -2   1  -1  389.85   17.69
  -2   1  -1  348.24   17.69
   2   0   1  986.93   49.30
  -2   0  -1 1000.00   49.33
   2   1   1   38.56    1.95
   2   1   1   36.45    1.97
   2   1   1   38.77    1.96
   2   1   1   39.74    2.00
   2   1   1   36.38    1.98
   2   1   1   37.80    1.97
  -2  -1  -1   37.88    1.97
  -2  -1  -1   42.94    1.97
  -2  -1  -1   39.50    1.95
  -2  -1  -1   40.41    1.98
  -2  -1  -1   40.87    1.95
  -2  -1  -1   40.75    1.98
  -2  -1  -1   38.21    1.99
   2   2   1   36.63    1.86
   2   2   1   32.56    1.87
   2   2   1   36.42    1.83
   2   2   1   35.23    1.86
   2   2   1   35.46    1.81
  -2  -2  -1   40.12    1.83
  -2  -2  -1   36.59    1.88
  -2  -2  -1   40.73    1.86
  -2  -2  -1   35.87    1.81
  -2  -2  -1   35.20    1.84
   2   3   1    3.71    0.30
   2   3   1    3.98    0.24
   2   3   1    3.72    0.35
  -2  -3  -1    3.74    0.26
  -2  -3  -1    4.03    0.31
  -2  -3  -1    3.74    0.34
  -2  -3  -1    3.99    0.46
  -2  -3  -1    3.83    0.29
  -2  -3  -1    3.94    0.24
  -2  -3  -1    4.21    0.33
   2   4   1  278.77   14.70
   2   4   1  293.35   14.68
   2   4   1  288.03   14.61
  -2  -4  -1  306.23   14.69
  -2  -4  -1  295.88   14.61
  -2  -4  -1  288.04   14.63
  -2  -4  -1  313.83   14.69
   2   5   1   80.35    4.24
   2   5   1   83.15    4.16
   2   5   1   87.32    4.23
   2   5   1   80.33    4.28
  -2  -5  -1   82.81    4.13
  -2  -5  -1   83.21    4.26
  -2  -5  -1   80.42    4.13
  -2  -5  -1   85.17    4.16
  -2  -5  -1   86.33    4.25
   2   6   1    7.32    0.42
   2   6   1    5.54    0.56
   2   6   1    6.70    0.57
  -2  -6  -1    7.05    0.45
  -2  -6  -1    6.72    0.38
  -2  -6  -1    6.39    0.44
  -2  -6  -1    6.12    0.54
  -2  -6  -1    6.95    0.36
  -2  -6  -1    6.73    0.54
   2   7   1    0.30    0.14
   2   7   1    0.26    0.27
   2   7   1    0.60    0.30
  -2  -7  -1    0.52    0.27
  -2  -7  -1    0.29    0.19
  -2  -7  -1    0.27    0.12
  -2  -7  -1    0.23    0.25
  -2  -7  -1    0.27    0.15
   2   8   1   16.92    0.90
   2   8   1   16.61    1.06
  -2  -8  -1   14.64    1.12
  -2  -8  -1   15.18    1.03
  -2  -8  -1   15.76    0.94
   2   9   1    0.14    0.43
   2   9   1   -0.29    0.20
   2   9   1    0.32    0.42
  -2  -9  -1    0.14    0.25
  -2  -9  -1   -0.02    0.39
  -2  -9  -1    0.22    0.35
   2  10   1    1.67    0.52
   2  10   1    1.22    0.54
  -2 -10  -1    0.74    0.44
  -2 -10  -1    1.12    0.50
   3 -11   1   11.79    0.92
   3 -11   1   13.97    0.91
   3 -11   1   11.17    1.08
   3 -10   1    5.42    0.58
   3 -10   1    4.24    0.70
   3 -10   1    4.82    0.57
  -3  10  -1    4.86    0.63
   3  -9   1    0.11    0.26
   3  -9   1    0.33    0.27
   3  -9   1    0.34    0.30
   3  -9   1    0.47    0.32
  -3   9  -1   -0.33    0.36
  -3   9  -1    0.27    0.28
   3  -8   1   48.57    2.55
   3  -8   1   50.26    2.52
   3  -8   1   45.90    2.53
   3  -8   1   48.06    2.60
  -3   8  -1   49.43    2.57
  -3   8  -1   48.03    2.61
   3  -7   1   33.81    1.83
   3  -7   1   36.66    1.80
   3  -7   1   33.53    1.87
  -3   7  -1   35.07    1.86
  -3   7  -1   32.56    1.88
   3  -6   1   11.87    0.74
   3  -6   1   13.14    0.72
   3  -6   1   12.31    0.76
   3  -6   1   12.32    0.71
   3  -6   1   13.80    0.74
  -3   6  -1   12.02    0.82
  -3   6  -1   12.90    0.77
   3  -5   1   18.17    1.06
   3  -5   1   19.13    1.05
   3  -5   1   19.39    1.01
   3  -5   1   19.84    1.01
   3  -5   1   20.54    1.03
  -3   5  -1   18.68    1.02
  -3   5  -1   19.38    1.07
  -3   5  -1   18.97    1.11
   3  -4   1   25.54    1.34
   3  -4   1   27.12    1.30
   3  -4   1   26.40    1.30
   3  -4   1   26.94    1.32
  -3   4  -1   22.01    1.36
  -3   4  -1   26.31    1.36
  -3   4  -1   24.64    1.32
  -3   4  -1   26.08    1.39
   3  -3   1    9.25    0.55
   3  -3   1    9.53    0.52
   3  -3   1    9.58    0.47
   3  -3   1    9.55    0.47
   3  -3   1    9.54    0.50
   3  -3   1    9.03    0.52
   3  -3   1    9.10    0.54
   3  -3   1    9.44    0.52
   3  -3   1    9.79    0.60
  -3   3  -1    9.11    0.54
  -3   3  -1    9.21    0.60
  -3   3  -1    8.52    0.54
  -3   3  -1    9.06    0.50
   3  -2   1   36.28    1.90
   3  -2   1   36.73    1.91
   3  -2   1   39.45    1.89
   3  -2   1   39.11    1.93
   3  -2   1   38.51    1.92
   3  -2   1   35.97    1.91
   3  -2   1   42.44    1.90
  -3   2  -1   36.82    1.91
  -3   2  -1   35.19    1.89
  -3   2  -1   38.38    2.00
  -3   2  -1   34.29    1.91
   3  -1   1   55.69    2.92
   3  -1   1   63.53    2.92
   3  -1   1   63.75    2.92
   3  -1   1   57.54    2.93
  -3   1  -1   60.64    2.93
  -3   1  -1   55.65    2.90
  -3   1  -1   55.60    2.92
  -3   1  -1   56.37    2.95
  -3   1  -1   56.77    2.94
   3   0   1    2.11    0.22
   3   0   1    2.62    0.17
   3   0   1    2.26    0.16
   3   0   1    2.05    0.17
   3   0   1    1.99    0.15
  -3   0  -1    2.09    0.16
  -3   0  -1    2.04    0.17
  -3   0  -1    2.59    0.17
  -3   0  -1    2.15    0.16
  -3   0  -1    2.21    0.18
  -3   0  -1    2.28    0.16
   3   1   1    0.75    0.16
   3   1   1    0.63    0.08
   3   1   1    0.44    0.07
   3   1   1    0.46    0.11
   3   1   1    0.46    0.10
  -3  -1  -1    0.51    0.09
  -3  -1  -1    0.57    0.11
  -3  -1  -1    0.64    0.12
  -3  -1  -1    0.65    0.08
  -3  -1  -1    0.66    0.10
   3   2   1  102.26    5.15
   3   2   1  105.09    5.19
   3   2   1   98.43    5.09
   3   2   1   91.97    5.20
   3   2   1   94.61    5.17
   3   2   1   97.42    5.10
  -3  -2  -1  112.06    5.16
  -3  -2  -1  106.96    5.17
  -3  -2  -1   95.75    5.14
  -3  -2  -1  112.89    5.10
  -3  -2  -1   99.72    5.09
  -3  -2  -1  113.89    5.13
  -3  -2  -1  103.81    5.14
   3   3   1  169.68    8.70
   3   3   1  165.48    8.73
   3   3   1  169.51    8.65
   3   3   1  179.87    8.70
   3   3   1  166.98    8.62
  -3  -3  -1  184.51    8.73
  -3  -3  -1  170.43    8.62
  -3  -3  -1  188.12    8.65
   3   4   1    6.57    0.52
   3   4   1    5.24    0.45
   3   4   1    5.07    0.42
   3   4   1    5.85    0.34
  -3  -4  -1    5.70    0.38
  -3  -4  -1    6.26    0.46
  -3  -4  -1    5.98    0.34
  -3  -4  -1    5.20    0.44
   3   5   1    0.65    0.11
   3   5   1    0.81    0.24
   3   5   1    0.77    0.23
  -3  -5  -1    0.78    0.24
  -3  -5  -1    0.54    0.16
  -3  -5  -1    0.66    0.14
  -3  -5  -1    0.65    0.23
   3   6   1   16.19    1.03
   3   6   1   15.96    1.07
  -3  -6  -1   16.72    1.04
  -3  -6  -1   17.41    1.05
  -3  -6  -1   17.85    0.92
  -3  -6  -1   17.74    0.96
   3   7   1   31.28    1.56
   3   7   1   29.90    1.70
   3   7   1   28.07    1.74
  -3  -7  -1   29.06    1.70
  -3  -7  -1   30.16    1.70
  -3  -7  -1   31.63    1.62
   3   8   1   29.70    1.69
   3   8   1   28.98    1.50
   3   8   1   27.40    1.72
  -3  -8  -1   29.78    1.55
  -3  -8  -1   25.31    1.75
  -3  -8  -1   29.26    1.67
   3   9   1    0.10    0.40
   3   9   1   -0.09    0.42
  -3  -9  -1    1.31    0.43
  -3  -9  -1    0.83    0.29
  -3  -9  -1    0.33    0.40
   3  10   1    1.71    0.60
   3  10   1    1.28    0.61
  -3 -10  -1    0.68    0.53
  -3 -10  -1    1.27    0.54
   4 -11   1    0.26    0.37
   4 -11   1    1.55    0.53
   4 -11   1    1.25    0.44
   4 -10   1   11.58    0.92
   4 -10   1   10.61    0.82
   4 -10   1   11.11    0.81
  -4  10  -1   11.08    0.90
  -4  10  -1   10.41    0.96
   4  -9   1   13.59    0.91
   4  -9   1   13.20    0.88
   4  -9   1   14.15    0.96
   4  -9   1   16.72    1.03
  -4   9  -1   13.78    1.07
  -4   9  -1   14.66    0.97
   4  -8   1   27.53    1.55
   4  -8   1   27.76    1.53
   4  -8   1   31.26    1.49
   4  -8   1   26.62    1.57
  -4   8  -1   27.60    1.58
  -4   8  -1   26.48    1.64
   4  -7   1    0.50    0.21
   4  -7   1    0.23    0.24
  -4   7  -1    0.26    0.23
  -4   7  -1    0.04    0.32
   4  -6   1   36.42    1.99
   4  -6   1   39.49    1.92
   4  -6   1   38.22    1.92
   4  -6   1   37.87    1.97
   4  -6   1   39.47    1.94
  -4   6  -1   37.10    1.94
  -4   6  -1   35.89    2.00
  -4   6  -1   36.86    2.06
   4  -5   1   14.38    0.74
   4  -5   1   14.12    0.79
   4  -5   1   14.82    0.76
   4  -5   1   14.52    0.80
   4  -5   1   13.62    0.79
   4  -5   1   13.97    0.73
  -4   5  -1   13.75    0.88
  -4   5  -1   13.55    0.83
  -4   5  -1   13.52    0.76
   4  -4   1  150.05    7.20
   4  -4   1  130.07    7.14
   4  -4   1  150.50    7.17
   4  -4   1  151.17    7.20
   4  -4   1  140.87    7.13
   4  -4   1  151.62    7.20
  -4   4  -1  144.76    7.23
  -4   4  -1  135.65    7.17
  -4   4  -1  142.97    7.25
   4  -3   1   13.59    0.67
   4  -3   1   12.57    0.69
   4  -3   1   13.51    0.69
  -4   3  -1   13.30    0.76
  -4   3  -1   11.98    0.72
  -4   3  -1   10.94    0.71
  -4   3  -1   11.77    0.67
   4  -2   1   14.12    0.70
   4  -2   1   12.21    0.69
   4  -2   1   13.84    0.69
   4  -2   1   13.38    0.73
   4  -2   1   13.07    0.70
  -4   2  -1   12.81    0.74
  -4   2  -1   12.37    0.71
  -4   2  -1   12.31    0.68
  -4   2  -1   10.69    0.70
   4  -1   1   74.90    3.89
   4  -1   1   79.46    3.96
   4  -1   1   77.26    3.89
   4  -1   1   81.58    3.89
   4  -1   1   83.76    3.92
   4  -1   1   77.24    3.91
  -4   1  -1   79.27    3.86
  -4   1  -1   76.13    3.94
  -4   1  -1   72.36    3.89
  -4   1  -1   75.53    3.92
  -4   1  -1   77.18    3.89
   4   0   1  319.15   16.44
   4   0   1  341.94   16.49
   4   0   1  313.81   16.45
  -4   0  -1  382.23   16.46
  -4   0  -1  348.43   16.45
  -4   0  -1  326.16   16.45
  -4   0  -1  303.78   16.47
  -4   0  -1  309.46   16.54
  -4   0  -1  341.80   16.44
   4   1   1   15.67    0.82
   4   1   1   14.39    0.87
   4   1   1   15.21    0.85
   4   1   1   15.75    0.82
   4   1   1   14.47    0.95
  -4  -1  -1   15.71    0.86
  -4  -1  -1   16.39    0.87
  -4  -1  -1   17.03    0.83
  -4  -1  -1   15.45    0.83
  -4  -1  -1   18.47    0.89
   4   2   1    4.85    0.38
   4   2   1    4.62    0.35
   4   2   1    4.82    0.30
   4   2   1    5.18    0.29
  -4  -2  -1    4.85    0.35
  -4  -2  -1    5.03    0.30
  -4  -2  -1    5.75    0.30
  -4  -2  -1    5.78    0.38
  -4  -2  -1    5.14    0.38
   4   3   1    0.41    0.08
   4   3   1    0.27    0.17
   4   3   1    0.47    0.08
   4   3   1    0.26    0.16
  -4  -3  -1    0.31    0.13
  -4  -3  -1    0.27    0.14
  -4  -3  -1    0.73    0.11
  -4  -3  -1    0.37    0.07
   4   4   1    2.13    0.32
   4   4   1    2.57    0.36
   4   4   1    2.70    0.21
  -4  -4  -1    3.32    0.39
  -4  -4  -1    3.63    0.37
  -4  -4  -1    3.34    0.24
  -4  -4  -1    3.08    0.29
   4   5   1   24.28    1.51
   4   5   1   25.69    1.48
   4   5   1   26.57    1.35
  -4  -5  -1   26.45    1.49
  -4  -5  -1   28.51    1.36
  -4  -5  -1   25.66    1.49
  -4  -5  -1   27.24    1.42
   4   6   1    8.05    0.66
   4   6   1    7.01    0.68
   4   6   1    9.31    0.52
  -4  -6  -1    9.20    0.59
  -4  -6  -1    8.92    0.68
  -4  -6  -1    8.56    0.67
   4   7   1   16.72    1.07
   4   7   1   15.35    1.12
   4   7   1   16.76    0.88
  -4  -7  -1   15.09    1.38
  -4  -7  -1   16.59    0.96
  -4  -7  -1   16.48    1.36
   4   8   1   17.03    1.15
   4   8   1   16.46    1.21
  -4  -8  -1   17.01    1.15
  -4  -8  -1   17.10    1.15
   4   9   1   10.52    1.03
   4   9   1   10.75    1.02
  -4  -9  -1   11.15    0.95
  -4  -9  -1    9.88    0.93
   4  10   1    4.28    0.70
   4  10   1    3.09    0.67
  -4 -10  -1    3.60    0.67
  -4 -10  -1    3.33    0.59
   5 -10   1    1.08    0.35
   5 -10   1    0.53    0.48
   5 -10   1    0.27    0.37
  -5  10  -1    0.49    0.44
  -5  10  -1    0.09    0.51
   5  -9   1    7.09    0.77
   5  -9   1    6.83    0.62
   5  -9   1    8.28    0.65
  -5   9  -1    7.88    0.71
  -5   9  -1    6.55    0.83
   5  -8   1   57.22    2.98
   5  -8   1   57.48    2.98
   5  -8   1   60.21    3.02
  -5   8  -1   57.01    3.04
  -5   8  -1   54.48    3.08
   5  -7   1   16.31    0.96
   5  -7   1   16.84    0.88
   5  -7   1   15.10    0.93
   5  -7   1   15.19    0.93
  -5   7  -1   14.35    0.98
  -5   7  -1   15.90    1.04
   5  -6   1   19.06    0.96
   5  -6   1   19.92    1.07
   5  -6   1   19.80    1.08
   5  -6   1   18.76    1.06
   5  -6   1   19.24    1.06
  -5   6  -1   17.37    1.01
  -5   6  -1   18.62    1.18
  -5   6  -1   18.39    1.11
   5  -5   1   16.16    0.89
   5  -5   1   15.62    0.84
   5  -5   1   16.26    0.87
   5  -5   1   16.46    0.88
  -5   5  -1   14.54    0.99
  -5   5  -1   15.15    0.92
  -5   5  -1   14.72    0.84
   5  -4   1    2.09    0.22
   5  -4   1    1.82    0.21
   5  -4   1    1.48    0.21
   5  -4   1    1.40    0.19
  -5   4  -1    1.49    0.19
  -5   4  -1    1.60    0.27
  -5   4  -1    1.91    0.28
   5  -3   1   10.28    0.57
   5  -3   1    9.69    0.59
   5  -3   1   11.14    0.56
   5  -3   1    9.93    0.58
  -5   3  -1   10.14    0.67
  -5   3  -1    9.89    0.62
  -5   3  -1    8.79    0.56
   5  -2   1   66.81    3.34
   5  -2   1   74.03    3.32
   5  -2   1   69.73    3.32
   5  -2   1   64.18    3.32
  -5   2  -1   65.10    3.31
  -5   2  -1   60.87    3.26
  -5   2  -1   64.85    3.35
  -5   2  -1   63.21    3.27
  -5   2  -1   64.36    3.37
   5  -1   1  203.62   10.05
   5  -1   1  209.44   10.03
   5  -1   1  211.58   10.02
   5  -1   1  195.58   10.01
  -5   1  -1  204.23   10.04
  -5   1  -1  196.83   10.06
  -5   1  -1  183.11   10.04
  -5   1  -1  207.19    9.98
   5   0   1  121.63    6.06
   5   0   1  118.27    6.08
  -5   0  -1  122.63    6.07
  -5   0  -1  122.18    6.06
  -5   0  -1  121.65    6.09
   5   1   1   20.65    1.22
   5   1   1   22.33    1.20
   5   1   1   21.88    1.16
  -5  -1  -1   23.30    1.21
  -5  -1  -1   21.79    1.17
  -5  -1  -1   24.26    1.17
  -5  -1  -1   22.27    1.21
  -5  -1  -1   23.72    1.20
   5   2   1    1.36    0.21
   5   2   1    1.31    0.23
   5   2   1    1.38    0.15
  -5  -2  -1    1.36    0.16
  -5  -2  -1    1.65    0.18
  -5  -2  -1    1.48    0.21
  -5  -2  -1    1.28    0.22
   5   3   1    3.68    0.40
   5   3   1    3.85    0.27
   5   3   1    3.96    0.38
   5   3   1    4.04    0.27
  -5  -3  -1    4.44    0.40
  -5  -3  -1    4.54    0.29
  -5  -3  -1    4.59    0.27
  -5  -3  -1    4.10    0.34
   5   4   1   11.40    0.83
   5   4   1   11.89    0.79
   5   4   1   12.03    0.67
  -5  -4  -1   13.08    0.82
  -5  -4  -1   12.34    0.64
  -5  -4  -1   13.90    0.67
  -5  -4  -1   12.98    0.74
  -5  -4  -1   12.29    0.81
   5   5   1    1.97    0.36
   5   5   1    1.75    0.19
   5   5   1    2.28    0.34
  -5  -5  -1    2.27    0.36
  -5  -5  -1    1.90    0.28
  -5  -5  -1    1.45    0.33
   5   6   1    0.08    0.29
   5   6   1    0.17    0.56
  -5  -6  -1    0.07    0.21
  -5  -6  -1   -0.07    0.30
   5   7   1   27.12    1.77
  -5  -7  -1   31.37    1.62
  -5  -7  -1   29.91    1.73
  -5  -7  -1   29.47    1.73
   5   8   1    2.10    0.55
   5   8   1    1.74    0.51
  -5  -8  -1    2.07    0.48
  -5  -8  -1    1.94    0.34
  -5  -8  -1    1.98    0.50
   5   9   1    0.20    0.55
   5   9   1    0.17    0.53
  -5  -9  -1   -0.18    0.51
  -5  -9  -1    0.03    0.51
   6 -10   1    0.53    0.35
   6 -10   1    1.39    0.48
   6 -10   1    1.26    0.43
  -6  10  -1    0.36    0.61
  -6  10  -1    1.32    0.56
   6  -9   1    1.82    0.40
   6  -9   1    2.91    0.41
   6  -9   1    3.53    0.49
  -6   9  -1    2.27    0.51
  -6   9  -1    2.37    0.59
   6  -8   1    2.92    0.47
   6  -8   1    1.60    0.33
   6  -8   1    2.27    0.36
  -6   8  -1    2.08    0.43
   6  -7   1    4.39    0.46
   6  -7   1    4.42    0.43
   6  -7   1    4.44    0.43
  -6   7  -1    4.12    0.59
  -6   7  -1    4.31    0.51
   6  -6   1    0.19    0.20
   6  -6   1    0.11    0.20
   6  -6   1    0.34    0.21
  -6   6  -1    0.33    0.16
  -6   6  -1    0.58    0.33
  -6   6  -1    0.17    0.24
   6  -5   1    4.01    0.37
   6  -5   1    4.35    0.35
   6  -5   1    3.77    0.33
  -6   5  -1    3.94    0.33
  -6   5  -1    3.92    0.50
  -6   5  -1    3.15    0.42
   6  -4   1   78.94    3.91
   6  -4   1   88.08    3.91
   6  -4   1   78.22    3.93
   6  -4   1   75.91    3.91
  -6   4  -1   74.95    3.97
  -6   4  -1   76.51    4.01
  -6   4  -1   69.45    3.91
   6  -3   1   35.52    1.88
   6  -3   1   34.69    1.86
   6  -3   1   40.35    1.86
   6  -3   1   36.66    1.85
  -6   3  -1   34.09    1.93
  -6   3  -1   33.74    1.90
   6  -2   1    5.62    0.37
   6  -2   1    6.08    0.38
   6  -2   1    5.08    0.37
  -6   2  -1    5.27    0.41
  -6   2  -1    5.61    0.37
  -6   2  -1    5.98    0.49
  -6   2  -1    5.10    0.30
   6  -1   1   40.19    2.03
   6  -1   1   37.71    1.99
   6  -1   1   40.57    2.01
  -6   1  -1   38.81    2.03
  -6   1  -1   38.49    2.06
  -6   1  -1   40.70    1.96
  -6   1  -1   36.82    1.98
  -6   1  -1   39.09    2.01
   6   0   1   19.00    1.03
   6   0   1   20.69    1.06
   6   0   1   19.09    1.08
  -6   0  -1   20.36    1.08
  -6   0  -1   19.00    1.10
  -6   0  -1   19.56    1.06
   6   1   1    2.08    0.20
   6   1   1    1.93    0.26
   6   1   1    1.87    0.29
  -6  -1  -1    2.41    0.28
  -6  -1  -1    2.61    0.24
  -6  -1  -1    1.68    0.29
   6   2   1   12.53    0.75
   6   2   1   11.88    0.68
   6   2   1   12.10    0.79
   6   2   1   11.67    0.68
  -6  -2  -1   13.14    0.78
  -6  -2  -1   12.94    0.75
   6   3   1   35.97    1.85
   6   3   1   35.21    1.95
   6   3   1   31.97    1.97
  -6  -3  -1   37.79    1.93
  -6  -3  -1   36.85    1.96
  -6  -3  -1   41.26    1.85
  -6  -3  -1   35.78    1.96
  -6  -3  -1   35.44    1.85
   6   4   1    6.16    0.57
   6   4   1    5.60    0.36
   6   4   1    5.60    0.56
  -6  -4  -1    5.99    0.36
  -6  -4  -1    6.11    0.49
  -6  -4  -1    6.12    0.54
  -6  -4  -1    6.35    0.55
   6   5   1    2.99    0.42
  -6  -5  -1    2.74    0.41
  -6  -5  -1    2.91    0.41
   6   6   1   -0.20    0.36
   6   6   1    0.42    0.37
  -6  -6  -1   -0.41    0.30
  -6  -6  -1    0.33    0.33
  -6  -6  -1   -0.13    0.25
   6   7   1    0.16    0.44
   6   7   1   -0.06    0.43
  -6  -7  -1    0.21    0.38
  -6  -7  -1    0.10    0.32
  -6  -7  -1   -0.81    0.38
   6   8   1    4.84    0.86
   6   8   1    4.98    0.82
  -6  -8  -1    5.41    0.80
  -6  -8  -1    6.43    0.60
  -6  -8  -1    4.72    0.75
   7  -9   1    0.77    0.34
   7  -9   1    0.41    0.36
   7  -9   1    1.02    0.40
  -7   9  -1    0.37    0.50
  -7   9  -1    0.64    0.64
   7  -8   1    2.06    0.36
   7  -8   1    1.94    0.38
   7  -8   1    1.81    0.44
  -7   8  -1    2.07    0.49
  -7   8  -1    2.31    0.56
   7  -7   1    0.69    0.27
   7  -7   1    0.63    0.27
   7  -7   1    0.57    0.31
  -7   7  -1   -0.02    0.31
  -7   7  -1    0.40    0.46
   7  -6   1    0.98    0.25
   7  -6   1    1.14    0.23
   7  -6   1    1.02    0.25
  -7   6  -1    1.49    0.35
   7  -5   1    3.57    0.33
   7  -5   1    3.47    0.40
   7  -5   1    3.84    0.38
  -7   5  -1    3.92    0.54
   7  -4   1    0.70    0.18
   7  -4   1    0.79    0.22
   7  -4   1    0.76    0.18
  -7   4  -1    1.24    0.27
  -7   4  -1    0.55    0.17
  -7   4  -1    0.74    0.31
   7  -3   1    1.12    0.18
   7  -3   1    0.70    0.20
   7  -3   1    0.87    0.20
  -7   3  -1    0.94    0.18
  -7   3  -1    0.86    0.24
  -7   3  -1    1.32    0.30
   7  -2   1   11.28    0.66
   7  -2   1   11.18    0.66
   7  -2   1   11.11    0.65
  -7   2  -1   10.96    0.75
  -7   2  -1   10.38    0.57
  -7   2  -1   10.46    0.71
  -7   2  -1   11.14    0.65
   7  -1   1   65.46    3.31
   7  -1   1   67.50    3.28
   7  -1   1   62.98    3.26
  -7   1  -1   64.89    3.31
  -7   1  -1   64.98    3.28
  -7   1  -1   66.20    3.35
  -7   1  -1   62.26    3.27
  -7   1  -1   62.21    3.25
   7   0   1    1.05    0.23
   7   0   1    0.96    0.16
   7   0   1    0.91    0.21
  -7   0  -1    1.10    0.21
  -7   0  -1    0.96    0.17
  -7   0  -1    1.30    0.21
  -7   0  -1    1.01    0.25
   7   1   1    0.95    0.21
   7   1   1    0.83    0.23
   7   1   1    0.98    0.16
  -7  -1  -1    0.53    0.21
  -7  -1  -1    0.75    0.17
  -7  -1  -1    0.61    0.23
  -7  -1  -1    0.71    0.24
   7   2   1    1.45    0.29
   7   2   1    1.75    0.21
   7   2   1    2.04    0.33
  -7  -2  -1    2.04    0.24
  -7  -2  -1    1.40    0.30
  -7  -2  -1    1.40    0.27
  -7  -2  -1    1.33    0.28
   7   3   1    1.40    0.32
   7   3   1    0.72    0.19
   7   3   1    1.29    0.28
  -7  -3  -1    0.52    0.26
  -7  -3  -1    1.47    0.27
  -7  -3  -1    0.93    0.29
   7   4   1    0.39    0.34
   7   4   1    0.58    0.35
  -7  -4  -1   -0.16    0.28
  -7  -4  -1    0.21    0.31
  -7  -4  -1    0.21    0.24
   7   5   1    0.22    0.36
   7   5   1   -0.15    0.36
  -7  -5  -1    0.39    0.34
  -7  -5  -1    0.07    0.37
   7   6   1    0.61    0.40
   7   6   1    0.25    0.44
  -7  -6  -1    0.04    0.38
  -7  -6  -1   -0.29    0.38
  -7  -6  -1    0.12    0.29
   7   7   1    4.44    0.71
   7   7   1    4.13    0.68
  -7  -7  -1    5.45    0.62
  -7  -7  -1    3.82    0.61
   8  -8   1    3.95    0.51
   8  -8   1    4.69    0.62
   8  -8   1    4.24    0.46
  -8   8  -1    2.82    0.57
  -8   8  -1    4.44    0.79
   8  -7   1    3.20    0.42
   8  -7   1    1.95    0.34
   8  -7   1    2.46    0.39
  -8   7  -1    2.07    0.62
  -8   7  -1    2.25    0.47
   8  -6   1    0.90    0.28
   8  -6   1    1.13    0.29
   8  -6   1    0.78    0.26
  -8   6  -1    1.59    0.50
  -8   6  -1    0.20    0.36
   8  -5   1    5.52    0.43
   8  -5   1    4.95    0.44
   8  -5   1    5.14    0.47
  -8   5  -1    6.36    0.71
  -8   5  -1    5.15    0.58
   8  -4   1    1.60    0.26
   8  -4   1    1.55    0.26
   8  -4   1    1.65    0.28
  -8   4  -1    1.59    0.25
  -8   4  -1    1.63    0.35
  -8   4  -1    1.50    0.41
   8  -3   1    7.08    0.48
   8  -3   1    7.05    0.47
   8  -3   1    6.54    0.49
  -8   3  -1    6.47    0.68
  -8   3  -1    4.97    0.53
  -8   3  -1    6.52    0.48
   8  -2   1    1.41    0.22
   8  -2   1    1.60    0.38
  -8   2  -1    1.19    0.22
  -8   2  -1    1.56    0.39
  -8   2  -1    0.81    0.28
   8  -1   1    8.34    0.74
   8  -1   1    9.23    0.63
   8  -1   1    8.51    0.54
  -8   1  -1    7.95    0.61
  -8   1  -1    9.26    0.58
  -8   1  -1    7.15    0.58
   8   0   1    3.90    0.56
   8   0   1    4.21    0.35
   8   0   1    3.71    0.42
  -8   0  -1    4.22    0.39
  -8   0  -1    2.99    0.39
  -8   0  -1    3.68    0.40
   8   1   1    0.55    0.25
   8   1   1    0.01    0.14
  -8  -1  -1    0.32    0.20
  -8  -1  -1    0.16    0.29
  -8  -1  -1    0.88    0.26
  -8  -1  -1   -0.23    0.23
   8   2   1    4.60    0.46
   8   2   1    4.14    0.34
  -8  -2  -1    4.26    0.45
  -8  -2  -1    4.04    0.37
  -8  -2  -1    4.04    0.50
  -8  -2  -1    4.49    0.54
   8   3   1    1.10    0.32
   8   3   1    0.94    0.35
  -8  -3  -1    0.80    0.35
  -8  -3  -1    1.43    0.32
  -8  -3  -1    1.13    0.34
   8   4   1    6.69    0.68
   8   4   1    7.76    0.81
  -8  -4  -1    6.43    0.85
  -8  -4  -1    7.22    0.68
  -8  -4  -1    7.50    0.67
   8   5   1    2.37    0.53
  -8  -5  -1    2.64    0.50
  -8  -5  -1    3.93    0.61
  -8  -5  -1    3.35    0.53
   8   6   1    0.39    0.50
   8   6   1    0.79    0.52
  -8  -6  -1    0.03    0.40
  -8  -6  -1   -0.21    0.50
  -8  -6  -1   -0.49    0.47
   9  -6   1    0.35    0.28
   9  -6   1    0.05    0.27
   9  -6   1    0.93    0.34
  -9   6  -1    0.19    0.41
  -9   6  -1    0.80    0.57
   9  -5   1    0.73    0.28
   9  -5   1    0.54    0.28
   9  -5   1    0.98    0.30
  -9   5  -1    0.13    0.37
  -9   5  -1    0.49    0.51
   9  -4   1    3.05    0.44
   9  -4   1    2.58    0.38
   9  -4   1    3.13    0.37
  -9   4  -1    2.05    0.41
  -9   4  -1    2.69    0.55
   9  -3   1   -0.13    0.23
  -9   3  -1    0.27    0.37
  -9   3  -1   -0.10    0.29
   9  -2   1    0.46    0.24
   9  -2   1   -0.27    0.19
  -9   2  -1   -0.04    0.30
  -9   2  -1    0.17    0.23
  -9   2  -1   -0.24    0.35
   9  -1   1    0.66    0.26
   9  -1   1    0.97    0.29
   9  -1   1    1.22    0.23
  -9   1  -1    1.19    0.31
  -9   1  -1    1.25    0.39
  -9   1  -1    1.19    0.26
   9   0   1    2.89    0.40
   9   0   1    2.51    0.33
   9   0   1    2.19    0.38
  -9   0  -1    2.03    0.34
  -9   0  -1    1.43    0.41
  -9   0  -1    2.05    0.33
   9   1   1    1.55    0.36
   9   1   1    1.20    0.33
  -9  -1  -1    1.16    0.27
  -9  -1  -1    1.25    0.38
   9   2   1    0.33    0.34
   9   2   1    0.74    0.36
  -9  -2  -1    0.75    0.32
  -9  -2  -1    0.47    0.33
  -9  -2  -1    0.66    0.40
   9   3   1    0.30    0.38
   9   3   1    0.03    0.40
  -9  -3  -1    0.44    0.36
  -9  -3  -1   -0.37    0.35
  -9  -3  -1    0.10    0.33
   9   4   1    1.43    0.51
   9   4   1    1.65    0.48
  -9  -4  -1    1.98    0.49
  -9  -4  -1    1.52    0.46
  -9  -4  -1    1.77    0.51
  10  -4   1   -0.12    0.32
  10  -4   1    0.27    0.32
  10  -4   1   -0.37    0.29
 -10   4  -1   -0.04    0.40
 -10   4  -1    0.04    0.53
  10  -3   1    0.43    0.35
  10  -3   1    0.07    0.29
  10  -3   1    0.46    0.29
 -10   3  -1    0.60    0.54
 -10   3  -1    0.38    0.38
  10  -2   1    2.98    0.43
  10  -2   1    3.58    0.57
  10  -2   1    4.15    0.51
 -10   2  -1    4.03    0.63
 -10   2  -1    2.55    0.61
  10  -1   1    4.09    0.55
  10  -1   1    4.12    0.62
 -10   1  -1    3.11    0.58
 -10   1  -1    4.32    0.58
 -10   1  -1    2.66    0.40
  10   0   1    6.26    0.66
  10   0   1    5.18    0.58
 -10   0  -1    5.12    0.66
 -10   0  -1    6.40    0.59
  10   1   1    0.14    0.40
  10   1   1    0.84    0.39
 -10  -1  -1   -0.01    0.35
 -10  -1  -1   -0.30    0.43
  10   2   1    0.71    0.43
  10   2   1   -0.20    0.39
 -10  -2  -1   -0.59    0.39
 -10  -2  -1   -0.09    0.47
 -11  -1   2    5.17    0.70
  11   1  -2    4.59    0.63
  11   1  -2    2.88    0.57
 -11   0   2    0.23    0.42
 -11   0   2    0.28    0.37
  11   0  -2   -0.20    0.33
  11   0  -2    0.00    0.36
 -11   1   2    0.25    0.44
 -11   1   2    0.21    0.39
  11  -1  -2    0.47    0.38
  11  -1  -2   -0.03    0.29
 -11   2   2    3.23    0.62
 -11   2   2    4.28    0.66
  11  -2  -2    3.45    0.51
 -11   3   2    2.09    0.55
 -11   3   2    2.20    0.46
  11  -3  -2    1.65    0.38
  11  -3  -2    1.87    0.40
  11  -3  -2    1.57    0.35
 -10  -4   2    1.77    0.57
 -10  -4   2    1.73    0.48
  10   4  -2    1.52    0.44
  10   4  -2    0.95    0.50
 -10  -3   2   -0.58    0.43
 -10  -3   2   -0.49    0.42
  10   3  -2    0.28    0.40
  10   3  -2   -0.22    0.34
 -10  -2   2    0.63    0.37
 -10  -2   2    0.22    0.38
 -10  -2   2    0.61    0.39
  10   2  -2    0.83    0.33
  10   2  -2    1.04    0.30
  10   2  -2    0.45    0.37
 -10  -1   2    2.11    0.33
 -10  -1   2    2.73    0.45
 -10  -1   2    2.45    0.39
  10   1  -2    2.71    0.45
  10   1  -2    2.55    0.40
 -10   0   2    0.56    0.35
 -10   0   2   -0.23    0.26
  10   0  -2    0.17    0.23
  10   0  -2    0.33    0.30
 -10   1   2    1.01    0.39
 -10   1   2    0.91    0.33
  10  -1  -2    1.01    0.32
  10  -1  -2    0.62    0.29
  10  -1  -2    1.00    0.26
 -10   2   2    0.09    0.37
 -10   2   2    0.27    0.30
  10  -2  -2    0.08    0.26
  10  -2  -2    0.27    0.22
  10  -2  -2    0.24    0.23
 -10   3   2    1.10    0.35
 -10   3   2    1.37    0.41
  10  -3  -2    1.46    0.32
  10  -3  -2    0.86    0.27
  10  -3  -2    1.15    0.32
 -10   4   2    0.62    0.36
 -10   4   2    0.58    0.43
  10  -4  -2    0.69    0.35
  10  -4  -2    0.71    0.28
  10  -4  -2    1.35    0.30
 -10   5   2   -0.07    0.38
 -10   5   2    0.04    0.52
  10  -5  -2    0.45    0.36
  10  -5  -2    0.22    0.29
  10  -5  -2    0.54    0.30
 -10   6   2    0.29    0.60
 -10   6   2    0.21    0.47
  10  -6  -2    0.47    0.34
  10  -6  -2    0.60    0.35
  10  -6  -2    1.48    0.40
  -9  -6   2    1.16    0.46
  -9  -6   2    1.50    0.59
   9   6  -2    1.27    0.55
   9   6  -2    1.75    0.53
  -9  -5   2    0.22    0.38
  -9  -5   2    0.13    0.47
   9   5  -2    0.65    0.41
   9   5  -2    0.80    0.46
  -9  -4   2    1.27    0.48
  -9  -4   2    1.58    0.41
   9   4  -2    1.84    0.41
   9   4  -2    2.23    0.41
   9   4  -2    1.36    0.44
  -9  -3   2   -0.23    0.20
  -9  -3   2   -0.34    0.30
  -9  -3   2    0.55    0.39
   9   3  -2    0.33    0.32
   9   3  -2    0.08    0.33
   9   3  -2    0.17    0.30
  -9  -2   2    2.17    0.37
  -9  -2   2    1.09    0.33
  -9  -2   2    1.21    0.25
   9   2  -2    1.01    0.33
   9   2  -2    1.09    0.29
   9   2  -2    1.45    0.28
  -9  -1   2    1.72    0.26
  -9  -1   2    1.48    0.32
  -9  -1   2    1.93    0.34
   9   1  -2    1.64    0.30
   9   1  -2    1.66    0.26
   9   1  -2    1.59    0.33
  -9   0   2    2.81    0.45
  -9   0   2    4.26    0.42
  -9   0   2    4.32    0.42
   9   0  -2    3.55    0.31
   9   0  -2    4.10    0.44
   9   0  -2    3.61    0.39
   9   0  -2    3.12    0.34
  -9   1   2   -0.12    0.19
  -9   1   2    0.14    0.27
  -9   1   2   -0.03    0.18
   9  -1  -2    0.05    0.26
   9  -1  -2    0.33    0.19
   9  -1  -2   -0.11    0.17
   9  -1  -2    0.03    0.16
  -9   2   2   -0.15    0.26
  -9   2   2    0.15    0.15
  -9   2   2   -0.07    0.25
   9  -2  -2    0.21    0.32
   9  -2  -2   -0.02    0.24
   9  -2  -2   -0.08    0.17
  -9   3   2    0.00    0.25
  -9   3   2   -0.23    0.27
   9  -3  -2    0.03    0.19
   9  -3  -2    0.01    0.21
   9  -3  -2    0.21    0.23
  -9   4   2    1.08    0.36
  -9   4   2    0.40    0.28
   9  -4  -2    0.95    0.26
   9  -4  -2    0.89    0.24
   9  -4  -2    0.54    0.27
  -9   5   2   -0.02    0.36
  -9   5   2    0.77    0.32
   9  -5  -2    0.11    0.27
   9  -5  -2   -0.34    0.26
   9  -5  -2    0.28    0.24
  -9   6   2    5.91    0.64
  -9   6   2    5.31    0.82
   9  -6  -2    5.89    0.52
   9  -6  -2    4.92    0.50
   9  -6  -2    4.51    0.59
  -9   7   2    4.22    0.71
  -9   7   2    6.27    0.70
   9  -7  -2    5.81    0.56
   9  -7  -2    5.93    0.63
   9  -7  -2    4.18    0.58
  -8  -7   2    1.40    0.47
  -8  -7   2    1.53    0.59
   8   7  -2    0.70    0.47
   8   7  -2   -0.32    0.49
  -8  -6   2    6.15    0.77
  -8  -6   2    5.01    0.68
   8   6  -2    4.64    0.74
   8   6  -2    4.69    0.77
  -8  -5   2    1.15    0.44
  -8  -5   2    0.48    0.32
   8   5  -2    1.20    0.37
   8   5  -2    1.38    0.36
   8   5  -2    0.38    0.38
  -8  -4   2    0.22    0.16
  -8  -4   2    0.27    0.40
  -8  -4   2    0.03    0.31
   8   4  -2    0.20    0.30
   8   4  -2    0.48    0.27
   8   4  -2    0.66    0.29
  -8  -3   2    4.82    0.37
  -8  -3   2    4.68    0.54
   8   3  -2    4.80    0.47
   8   3  -2    4.71    0.52
   8   3  -2    4.76    0.45
  -8  -2   2    1.07    0.30
  -8  -2   2    1.16    0.30
  -8  -2   2    1.82    0.27
   8   2  -2    1.39    0.29
   8   2  -2    1.14    0.29
   8   2  -2    1.27    0.25
  -8  -1   2    1.23    0.27
  -8  -1   2    2.25    0.30
  -8  -1   2    1.27    0.29
   8   1  -2    1.39    0.17
   8   1  -2    1.37    0.22
   8   1  -2    1.44    0.25
   8   1  -2    1.52    0.28
  -8   0   2    0.22    0.17
  -8   0   2    0.76    0.23
  -8   0   2    0.65    0.21
   8   0  -2    0.53    0.20
   8   0  -2    0.38    0.12
   8   0  -2    0.70    0.19
   8   0  -2    0.51    0.19
  -8   1   2    1.72    0.29
  -8   1   2    1.70    0.22
  -8   1   2    1.70    0.26
   8  -1  -2    1.83    0.23
   8  -1  -2    1.69    0.20
   8  -1  -2    1.76    0.28
   8  -1  -2    2.14    0.26
  -8   2   2    4.84    0.45
  -8   2   2    5.38    0.51
   8  -2  -2    5.34    0.42
   8  -2  -2    6.21    0.40
   8  -2  -2    6.60    0.44
  -8   3   2    0.47    0.22
  -8   3   2    0.32    0.12
  -8   3   2    0.61    0.27
   8  -3  -2    0.54    0.19
   8  -3  -2    0.82    0.18
   8  -3  -2    0.76    0.16
   8  -3  -2    0.28    0.19
  -8   4   2    2.33    0.39
  -8   4   2    2.32    0.41
   8  -4  -2    2.22    0.32
   8  -4  -2    3.15    0.32
   8  -4  -2    3.06    0.32
  -8   5   2    0.18    0.28
  -8   5   2   -0.36    0.23
   8  -5  -2   -0.34    0.20
   8  -5  -2    0.05    0.22
  -8   6   2    2.10    0.45
  -8   6   2    1.08    0.35
   8  -6  -2    1.77    0.31
   8  -6  -2    1.43    0.31
  -8   7   2    2.68    0.48
   8  -7  -2    4.02    0.53
   8  -7  -2    2.58    0.46
  -8   8   2    0.22    0.41
  -8   8   2    0.45    0.49
   8  -8  -2   -0.02    0.34
   8  -8  -2    0.21    0.38
  -7  -8   2    0.62    0.56
  -7  -8   2    0.73    0.46
   7   8  -2    0.69    0.49
   7   8  -2    0.82    0.53
  -7  -7   2    1.00    0.50
  -7  -7   2    1.36    0.41
   7   7  -2    0.63    0.40
   7   7  -2    1.29    0.49
  -7  -6   2    0.37    0.31
  -7  -6   2    0.27    0.42
   7   6  -2    0.40    0.35
   7   6  -2    0.35    0.31
   7   6  -2    0.43    0.37
  -7  -5   2    1.17    0.67
  -7  -5   2    0.88    0.16
  -7  -5   2    0.99    0.30
   7   5  -2    0.97    0.35
   7   5  -2    0.52    0.31
   7   5  -2    1.12    0.30
  -7  -4   2    4.38    0.55
  -7  -4   2    4.87    0.33
  -7  -4   2    4.56    0.47
   7   4  -2    4.84    0.47
   7   4  -2    4.42    0.51
   7   4  -2    4.89    0.48
  -7  -3   2   -0.08    0.26
  -7  -3   2    0.28    0.24
  -7  -3   2    0.18    0.12
   7   3  -2    0.10    0.19
   7   3  -2   -0.09    0.19
   7   3  -2   -0.13    0.20
  -7  -2   2    0.97    0.28
  -7  -2   2    1.45    0.25
  -7  -2   2    1.37    0.19
   7   2  -2    1.63    0.15
   7   2  -2    1.99    0.28
   7   2  -2    1.22    0.26
   7   2  -2    1.26    0.24
   7   2  -2    1.29    0.13
  -7  -1   2    1.01    0.17
  -7  -1   2    0.97    0.22
  -7  -1   2    0.51    0.20
   7   1  -2    0.73    0.10
   7   1  -2    0.99    0.18
   7   1  -2    0.47    0.18
   7   1  -2    0.63    0.20
  -7   0   2    0.40    0.18
  -7   0   2   -0.15    0.12
  -7   0   2    0.15    0.16
   7   0  -2   -0.05    0.13
   7   0  -2    0.04    0.14
   7   0  -2    0.06    0.12
  -7   1   2    0.51    0.18
  -7   1   2    0.32    0.13
  -7   1   2    0.35    0.15
   7  -1  -2    0.37    0.12
   7  -1  -2    0.31    0.14
   7  -1  -2    0.47    0.13
   7  -1  -2    0.35    0.15
  -7   2   2   -0.03    0.15
  -7   2   2    0.09    0.17
  -7   2   2    0.01    0.09
  -7   2   2    0.02    0.13
   7  -2  -2    0.44    0.15
   7  -2  -2    0.32    0.14
   7  -2  -2    0.41    0.14
  -7   3   2    3.81    0.25
  -7   3   2    3.95    0.27
  -7   3   2    4.05    0.42
  -7   3   2    3.48    0.36
   7  -3  -2    4.50    0.34
   7  -3  -2    4.38    0.32
   7  -3  -2    3.83    0.29
  -7   4   2    1.68    0.26
  -7   4   2    1.50    0.31
   7  -4  -2    1.66    0.20
   7  -4  -2    1.66    0.26
   7  -4  -2    2.10    0.27
  -7   5   2   -0.15    0.18
  -7   5   2    0.26    0.26
  -7   5   2   -0.10    0.21
   7  -5  -2   -0.08    0.11
   7  -5  -2   -0.11    0.19
   7  -5  -2   -0.02    0.19
  -7   6   2    3.07    0.47
  -7   6   2    3.33    0.43
   7  -6  -2    3.32    0.38
   7  -6  -2    3.93    0.41
  -7   7   2   22.12    1.27
  -7   7   2   20.38    1.31
  -7   7   2   20.40    1.37
   7  -7  -2   24.65    1.30
   7  -7  -2   23.25    1.35
  -7   8   2   10.79    0.84
  -7   8   2    9.93    0.94
   7  -8  -2   10.72    0.79
   7  -8  -2   10.86    0.81
  -7   9   2   -0.03    0.39
   7  -9  -2    0.03    0.41
   7  -9  -2    0.20    0.46
  -6  -9   2    5.88    0.84
  -6  -9   2    4.07    0.72
  -6  -9   2    5.24    0.75
   6   9  -2    3.37    0.69
   6   9  -2    4.35    0.67
  -6  -8   2    0.88    0.51
  -6  -8   2    0.66    0.39
   6   8  -2    0.38    0.43
   6   8  -2    0.44    0.45
  -6  -7   2    0.51    0.43
  -6  -7   2    0.64    0.66
   6   7  -2    1.09    0.42
   6   7  -2    1.09    0.38
  -6  -6   2    2.02    0.34
   6   6  -2    2.30    0.38
   6   6  -2    2.40    0.51
   6   6  -2    2.90    0.66
  -6  -5   2    5.51    0.58
  -6  -5   2    4.32    0.45
   6   5  -2    4.53    0.52
   6   5  -2    4.29    0.48
   6   5  -2    4.78    0.48
  -6  -4   2    3.26    0.47
  -6  -4   2    3.96    0.27
  -6  -4   2    3.65    0.38
   6   4  -2    3.06    0.35
   6   4  -2    3.16    0.35
   6   4  -2    3.22    0.42
   6   4  -2    3.24    0.38
  -6  -3   2   44.81    2.40
  -6  -3   2   46.55    2.27
  -6  -3   2   46.21    2.35
   6   3  -2   45.97    2.35
   6   3  -2   42.52    2.37
   6   3  -2   42.95    2.32
   6   3  -2   44.87    2.33
  -6  -2   2   16.10    0.93
  -6  -2   2   15.14    0.88
  -6  -2   2   15.44    0.82
   6   2  -2   15.25    0.90
   6   2  -2   15.75    0.87
   6   2  -2   15.46    0.84
   6   2  -2   14.43    0.77
   6   2  -2   14.92    0.77
  -6  -1   2   13.37    0.77
  -6  -1   2   13.39    0.80
  -6  -1   2   13.20    0.72
   6   1  -2   13.28    0.74
   6   1  -2   13.17    0.72
   6   1  -2   12.63    0.69
   6   1  -2   13.23    0.76
   6   1  -2   13.06    0.68
  -6   0   2   30.93    1.67
  -6   0   2   31.18    1.65
  -6   0   2   32.84    1.63
   6   0  -2   30.59    1.65
   6   0  -2   30.24    1.61
   6   0  -2   32.33    1.63
   6   0  -2   34.63    1.67
  -6   1   2    3.14    0.27
  -6   1   2    3.29    0.26
  -6   1   2    3.12    0.29
   6  -1  -2    3.49    0.25
   6  -1  -2    3.74    0.27
   6  -1  -2    3.34    0.24
   6  -1  -2    3.31    0.28
  -6   2   2    0.14    0.07
  -6   2   2    0.18    0.14
  -6   2   2    0.13    0.11
   6  -2  -2    0.25    0.13
   6  -2  -2    0.11    0.10
   6  -2  -2    0.05    0.10
  -6   3   2    7.67    0.43
  -6   3   2    8.33    0.50
  -6   3   2    8.15    0.53
  -6   3   2    7.97    0.44
  -6   3   2    7.86    0.55
   6  -3  -2    8.44    0.50
   6  -3  -2    8.25    0.46
   6  -3  -2    9.24    0.52
  -6   4   2    8.03    0.59
  -6   4   2    7.97    0.54
  -6   4   2    7.93    0.55
   6  -4  -2    9.45    0.55
   6  -4  -2    8.31    0.53
   6  -4  -2    8.46    0.47
  -6   5   2    0.45    0.20
  -6   5   2    0.26    0.18
  -6   5   2    0.14    0.23
  -6   5   2    0.08    0.20
   6  -5  -2    0.21    0.12
   6  -5  -2    0.41    0.20
   6  -5  -2    0.19    0.18
  -6   6   2    6.03    0.47
  -6   6   2    6.21    0.52
  -6   6   2    6.25    0.58
   6  -6  -2    6.38    0.39
   6  -6  -2    6.14    0.51
   6  -6  -2    6.13    0.49
  -6   7   2   -0.07    0.22
  -6   7   2    0.28    0.31
   6  -7  -2    0.33    0.26
   6  -7  -2   -0.37    0.16
   6  -7  -2   -0.08    0.26
  -6   8   2    1.43    0.33
  -6   8   2    0.37    0.38
  -6   8   2    0.92    0.28
   6  -8  -2    0.47    0.32
   6  -8  -2    0.63    0.35
  -6   9   2    0.47    0.37
  -6   9   2    0.35    0.30
   6  -9  -2    0.76    0.37
   6  -9  -2    0.29    0.42
  -6  10   2    0.11    0.48
   6 -10  -2    1.00    0.58
   6 -10  -2    0.14    0.42
  -5  -9   2    0.99    0.48
  -5  -9   2   -0.15    0.51
  -5  -9   2   -0.03    0.39
   5   9  -2    1.19    0.53
   5   9  -2    0.32    0.50
  -5  -8   2    1.51    0.49
  -5  -8   2    0.27    0.41
   5   8  -2    0.15    0.40
   5   8  -2    0.47    0.39
  -5  -7   2    0.26    0.36
  -5  -7   2    0.23    0.29
   5   7  -2    0.11    0.35
   5   7  -2    0.03    0.27
   5   7  -2    0.08    0.27
  -5  -6   2    5.90    0.47
  -5  -6   2    5.90    0.62
  -5  -6   2    5.76    0.51
   5   6  -2    5.85    0.54
   5   6  -2    6.22    0.52
   5   6  -2    5.64    0.58
  -5  -5   2    3.09    0.37
  -5  -5   2    3.00    0.24
  -5  -5   2    2.77    0.41
   5   5  -2    1.88    0.32
   5   5  -2    3.04    0.35
   5   5  -2    2.80    0.41
  -5  -4   2   -0.13    0.21
  -5  -4   2   -0.03    0.18
  -5  -4   2    0.17    0.10
   5   4  -2   -0.03    0.17
   5   4  -2    0.12    0.17
   5   4  -2   -0.04    0.18
   5   4  -2    0.05    0.15
  -5  -3   2   14.70    0.84
  -5  -3   2   15.19    0.76
   5   3  -2   14.09    0.82
   5   3  -2   14.13    0.84
   5   3  -2   14.18    0.79
   5   3  -2   13.09    0.79
  -5  -2   2   63.75    3.11
  -5  -2   2   62.55    3.12
  -5  -2   2   60.52    3.09
   5   2  -2   61.55    3.05
   5   2  -2   58.16    3.04
   5   2  -2   58.48    2.99
   5   2  -2   61.50    3.09
   5   2  -2   60.40    3.07
   5   2  -2   57.32    2.99
  -5  -1   2   22.28    1.03
  -5  -1   2   18.64    1.05
  -5  -1   2   20.85    1.01
  -5  -1   2   17.57    1.11
   5   1  -2   18.51    1.03
   5   1  -2   19.55    1.05
   5   1  -2   18.77    0.99
   5   1  -2   18.79    1.04
   5   1  -2   19.21    0.98
   5   1  -2   20.04    1.03
  -5   0   2    7.16    0.46
  -5   0   2    7.26    0.43
  -5   0   2    7.43    0.43
  -5   0   2    7.41    0.46
   5   0  -2    7.42    0.46
   5   0  -2    6.93    0.43
   5   0  -2    8.03    0.42
   5   0  -2    6.99    0.42
   5   0  -2    8.17    0.45
  -5   1   2    2.31    0.19
  -5   1   2    2.14    0.18
  -5   1   2    2.10    0.19
  -5   1   2    2.26    0.21
   5  -1  -2    2.30    0.20
   5  -1  -2    2.39    0.18
   5  -1  -2    2.06    0.17
  -5   2   2   99.94    5.11
  -5   2   2   95.04    5.06
  -5   2   2  103.52    5.10
  -5   2   2  102.32    5.12
  -5   2   2   93.63    5.08
  -5   2   2  102.63    5.07
   5  -2  -2  105.56    5.10
   5  -2  -2  114.47    5.11
   5  -2  -2  100.81    5.07
  -5   3   2    7.87    0.52
  -5   3   2    8.24    0.52
  -5   3   2    8.57    0.50
  -5   3   2    8.79    0.51
   5  -3  -2    9.34    0.52
   5  -3  -2    8.41    0.46
   5  -3  -2    8.09    0.50
  -5   4   2   82.63    4.27
  -5   4   2   82.65    4.28
  -5   4   2   87.46    4.26
   5  -4  -2   83.88    4.28
   5  -4  -2   83.37    4.27
   5  -4  -2   86.61    4.22
  -5   5   2   10.32    0.64
  -5   5   2   10.24    0.61
  -5   5   2   10.39    0.66
  -5   5   2   10.11    0.64
   5  -5  -2    9.91    0.65
   5  -5  -2    9.45    0.63
  -5   6   2   18.77    1.04
  -5   6   2   18.41    1.06
  -5   6   2   16.98    1.08
   5  -6  -2   18.83    1.07
   5  -6  -2   19.35    0.99
   5  -6  -2   18.22    1.09
  -5   7   2   24.88    1.48
  -5   7   2   26.25    1.47
  -5   7   2   26.28    1.43
   5  -7  -2   27.05    1.40
   5  -7  -2   25.96    1.47
   5  -7  -2   27.11    1.51
  -5   8   2   13.08    0.94
  -5   8   2   12.92    0.81
  -5   8   2   11.66    0.87
   5  -8  -2   12.33    0.76
   5  -8  -2   12.02    0.84
   5  -8  -2   11.99    0.97
  -5   9   2   -0.12    0.28
  -5   9   2    0.63    0.41
  -5   9   2    0.25    0.31
   5  -9  -2   -0.22    0.34
   5  -9  -2    0.47    0.27
   5  -9  -2   -0.31    0.35
  -5  10   2    0.21    0.35
  -5  10   2    0.54    0.41
   5 -10  -2   -0.32    0.44
   5 -10  -2    0.00    0.43
  -4 -10   2   -0.09    0.50
  -4 -10   2   -0.51    0.42
  -4 -10   2   -0.16    0.57
   4  10  -2    0.37    0.52
   4  10  -2    1.44    0.50
  -4  -9   2   -0.57    0.55
  -4  -9   2   -0.46    0.42
  -4  -9   2    0.61    0.45
   4   9  -2    0.35    0.39
   4   9  -2    0.45    0.44
  -4  -8   2    0.52    0.42
  -4  -8   2    1.86    0.35
   4   8  -2    0.95    0.37
   4   8  -2    1.13    0.40
  -4  -7   2    0.11    0.33
  -4  -7   2    0.52    0.11
  -4  -7   2    0.44    0.27
   4   7  -2    0.66    0.31
   4   7  -2   -0.21    0.25
   4   7  -2    0.25    0.28
  -4  -6   2    5.40    0.30
  -4  -6   2    4.69    0.38
  -4  -6   2    5.21    0.56
  -4  -6   2    5.25    0.42
  -4  -6   2    5.27    0.46
  -4  -6   2    5.66    0.29
   4   6  -2    4.84    0.51
   4   6  -2    4.19    0.45
   4   6  -2    4.82    0.45
  -4  -5   2    1.21    0.27
  -4  -5   2    1.11    0.24
  -4  -5   2    1.20    0.16
   4   5  -2    0.35    0.27
   4   5  -2    0.92    0.21
   4   5  -2    1.11    0.22
   4   5  -2    1.25    0.26
  -4  -4   2   32.04    1.49
  -4  -4   2   28.10    1.47
  -4  -4   2   28.70    1.54
  -4  -4   2   29.52    1.60
   4   4  -2   27.86    1.54
   4   4  -2   27.49    1.51
   4   4  -2   27.48    1.56
  -4  -3   2    4.45    0.39
  -4  -3   2    4.21    0.27
  -4  -3   2    4.31    0.35
  -4  -3   2    4.99    0.28
   4   3  -2    4.26    0.30
   4   3  -2    3.88    0.34
   4   3  -2    4.25    0.33
  -4  -2   2   13.38    0.76
  -4  -2   2   12.94    0.78
  -4  -2   2   15.13    0.70
  -4  -2   2   13.75    0.73
  -4  -2   2   13.08    0.70
  -4  -2   2   13.11    0.75
   4   2  -2   12.89    0.71
   4   2  -2   13.36    0.75
   4   2  -2   12.47    0.73
  -4  -1   2    7.71    0.50
  -4  -1   2    7.62    0.44
  -4  -1   2    7.44    0.48
  -4  -1   2    8.69    0.44
   4   1  -2    8.53    0.47
   4   1  -2    8.18    0.47
   4   1  -2    8.42    0.44
   4   1  -2    7.94    0.42
  -4   0   2  193.79    9.51
  -4   0   2  190.89    9.51
  -4   0   2  187.26    9.50
  -4   0   2  211.12    9.54
  -4   0   2  193.02    9.52
  -4   0   2  192.41    9.58
  -4   0   2  195.41    9.54
   4   0  -2  177.45    9.54
   4   0  -2  197.03    9.50
   4   0  -2  180.49    9.50
   4   0  -2  188.79    9.51
  -4   1   2  119.38    5.83
  -4   1   2  122.22    5.84
  -4   1   2  111.43    5.85
  -4   1   2  112.44    5.86
  -4   1   2  107.54    5.82
  -4   1   2  118.94    5.86
  -4   1   2  119.12    5.83
   4  -1  -2  122.96    5.83
   4  -1  -2  116.82    5.86
   4  -1  -2  115.74    5.84
   4  -1  -2  123.17    5.84
  -4   2   2   38.65    1.92
  -4   2   2   32.61    1.93
  -4   2   2   34.64    1.89
  -4   2   2   38.16    1.87
  -4   2   2   37.29    1.86
  -4   2   2   38.58    1.91
   4  -2  -2   36.71    1.90
   4  -2  -2   36.62    1.91
   4  -2  -2   39.14    1.88
   4  -2  -2   41.10    1.92
   4  -2  -2   36.79    1.93
   4  -2  -2   39.63    1.94
  -4   3   2   17.48    0.92
  -4   3   2   17.13    0.92
  -4   3   2   17.42    0.91
  -4   3   2   17.02    0.90
   4  -3  -2   16.80    0.90
   4  -3  -2   16.39    0.92
   4  -3  -2   16.99    0.88
   4  -3  -2   16.56    0.91
  -4   4   2   41.76    2.13
  -4   4   2   42.55    2.14
   4  -4  -2   41.08    2.11
   4  -4  -2   40.08    2.14
   4  -4  -2   42.85    2.10
   4  -4  -2   40.55    2.16
  -4   5   2   26.87    1.43
  -4   5   2   27.24    1.42
  -4   5   2   27.50    1.41
  -4   5   2   24.46    1.46
   4  -5  -2   25.84    1.43
   4  -5  -2   24.99    1.45
   4  -5  -2   28.20    1.33
   4  -5  -2   27.76    1.39
  -4   6   2    2.23    0.33
  -4   6   2    1.99    0.32
  -4   6   2    2.33    0.27
   4  -6  -2    2.21    0.33
   4  -6  -2    2.24    0.19
   4  -6  -2    2.63    0.26
   4  -6  -2    2.10    0.31
   4  -6  -2    2.49    0.20
  -4   7   2   35.21    1.84
  -4   7   2   34.56    1.81
  -4   7   2   31.80    1.83
   4  -7  -2   34.84    1.90
   4  -7  -2   32.98    1.75
   4  -7  -2   36.64    1.81
   4  -7  -2   33.50    1.86
  -4   8   2    8.18    0.80
  -4   8   2    7.65    0.64
  -4   8   2    6.97    0.59
   4  -8  -2    8.64    0.59
   4  -8  -2    7.42    0.67
  -4   9   2    1.61    0.37
  -4   9   2    1.41    0.33
  -4   9   2    1.11    0.29
   4  -9  -2    1.11    0.30
   4  -9  -2    1.57    0.38
   4  -9  -2    1.43    0.41
  -4  10   2    1.32    0.43
  -4  10   2    1.50    0.37
   4 -10  -2    1.96    0.37
   4 -10  -2    1.77    0.50
   4 -10  -2    1.74    0.43
  -3 -10   2    1.26    0.53
  -3 -10   2    1.33    0.50
  -3 -10   2    0.84    0.48
   3  10  -2    1.29    0.57
   3  10  -2    0.65    0.44
  -3  -9   2    0.45    0.38
  -3  -9   2    0.04    0.40
  -3  -9   2    0.49    0.36
   3   9  -2   -0.02    0.37
   3   9  -2   -0.04    0.38
  -3  -8   2   -0.20    0.32
  -3  -8   2    0.52    0.13
  -3  -8   2    0.18    0.29
  -3  -8   2    0.39    0.18
   3   8  -2   -0.17    0.31
   3   8  -2    0.18    0.29
  -3  -7   2    0.52    0.17
  -3  -7   2    1.16    0.21
  -3  -7   2    1.10    0.35
  -3  -7   2    0.68    0.15
  -3  -7   2    0.74    0.23
  -3  -7   2    0.88    0.29
   3   7  -2    0.90    0.28
   3   7  -2    0.70    0.31
   3   7  -2    0.53    0.24
  -3  -6   2   12.54    0.66
  -3  -6   2   12.38    0.76
  -3  -6   2   12.46    0.83
  -3  -6   2   12.45    0.64
  -3  -6   2   12.68    0.70
   3   6  -2   10.90    0.79
   3   6  -2   11.48    0.75
   3   6  -2   11.44    0.73
  -3  -5   2    4.06    0.30
  -3  -5   2    4.48    0.37
  -3  -5   2    3.99    0.42
  -3  -5   2    4.15    0.25
  -3  -5   2    4.67    0.36
  -3  -5   2    3.99    0.24
   3   5  -2    3.76    0.38
   3   5  -2    3.70    0.34
   3   5  -2    4.15    0.36
  -3  -4   2   20.85    0.97
  -3  -4   2   20.67    1.02
  -3  -4   2   19.18    1.06
  -3  -4   2   19.06    0.97
  -3  -4   2   21.37    1.12
  -3  -4   2   18.80    1.01
   3   4  -2   17.61    1.03
   3   4  -2   17.78    1.07
   3   4  -2   18.08    1.05
  -3  -3   2    2.53    0.18
  -3  -3   2    2.57    0.23
  -3  -3   2    2.08    0.26
  -3  -3   2    2.20    0.22
  -3  -3   2    2.35    0.25
  -3  -3   2    2.23    0.23
   3   3  -2    2.46    0.21
   3   3  -2    2.04    0.31
   3   3  -2    2.21    0.19
   3   3  -2    2.29    0.21
   3   3  -2    2.17    0.22
  -3  -2   2   11.04    0.61
  -3  -2   2   12.64    0.60
  -3  -2   2   11.48    0.66
  -3  -2   2   11.46    0.67
  -3  -2   2   13.08    0.64
   3   2  -2   11.03    0.61
   3   2  -2   11.19    0.63
   3   2  -2   11.30    0.67
   3   2  -2   11.06    0.63
   3   2  -2   11.36    0.64
  -3  -1   2    0.42    0.10
  -3  -1   2    0.50    0.05
  -3  -1   2    0.48    0.06
  -3  -1   2    0.47    0.08
  -3  -1   2    0.31    0.10
  -3  -1   2    0.57    0.09
  -3  -1   2    0.35    0.09
  -3  -1   2    0.43    0.07
   3   1  -2    0.50    0.06
   3   1  -2    0.51    0.09
   3   1  -2    0.44    0.08
   3   1  -2    0.45    0.08
  -3   0   2   -0.05    0.07
  -3   0   2    0.04    0.04
  -3   0   2    0.07    0.07
  -3   0   2    0.04    0.04
  -3   0   2    0.07    0.05
  -3   0   2    0.05    0.06
   3   0  -2    0.02    0.04
   3   0  -2    0.16    0.05
   3   0  -2    0.02    0.04
   3   0  -2    0.07    0.08
   3   0  -2    0.01    0.05
   3   0  -2    0.06    0.03
  -3   1   2    3.97    0.23
  -3   1   2    4.22    0.23
  -3   1   2    4.15    0.25
  -3   1   2    3.34    0.24
  -3   1   2    4.08    0.25
  -3   1   2    4.42    0.24
  -3   1   2    3.97    0.24
   3  -1  -2    4.12    0.23
   3  -1  -2    4.33    0.27
   3  -1  -2    3.89    0.24
   3  -1  -2    3.97    0.24
   3  -1  -2    4.33    0.25
  -3   2   2   16.10    0.83
  -3   2   2   16.69    0.84
  -3   2   2   15.54    0.83
  -3   2   2   16.31    0.83
   3  -2  -2   15.24    0.84
   3  -2  -2   15.44    0.85
   3  -2  -2   15.66    0.83
   3  -2  -2   16.14    0.82
  -3   3   2  122.34    5.84
  -3   3   2  120.63    5.83
  -3   3   2  125.53    5.84
  -3   3   2  104.81    5.87
   3  -3  -2  107.73    5.90
   3  -3  -2  118.54    5.83
   3  -3  -2  118.84    5.82
   3  -3  -2  120.77    5.82
   3  -3  -2  119.69    5.87
   3  -3  -2  106.80    5.87
   3  -3  -2  120.39    5.83
  -3   4   2   81.14    4.01
  -3   4   2   80.77    4.01
  -3   4   2   84.05    4.01
   3  -4  -2   80.37    3.97
   3  -4  -2   83.29    4.00
   3  -4  -2   72.41    4.02
   3  -4  -2   78.37    3.96
   3  -4  -2   81.15    3.98
   3  -4  -2   75.61    4.04
  -3   5   2    8.04    0.56
  -3   5   2    7.84    0.51
  -3   5   2    9.03    0.51
  -3   5   2    7.95    0.50
   3  -5  -2    8.99    0.46
   3  -5  -2    8.35    0.46
   3  -5  -2    7.01    0.52
   3  -5  -2    7.76    0.56
   3  -5  -2    8.31    0.48
   3  -5  -2    8.38    0.49
  -3   6   2    0.83    0.18
  -3   6   2    0.81    0.17
  -3   6   2    0.60    0.18
   3  -6  -2    0.50    0.23
   3  -6  -2    0.44    0.20
   3  -6  -2    0.74    0.17
   3  -6  -2    1.01    0.16
   3  -6  -2    0.87    0.18
   3  -6  -2    0.92    0.17
  -3   7   2    9.00    0.60
  -3   7   2    7.97    0.63
  -3   7   2    9.07    0.56
   3  -7  -2    9.52    0.57
   3  -7  -2    7.67    0.61
   3  -7  -2    8.74    0.58
   3  -7  -2    8.90    0.56
   3  -7  -2    8.41    0.55
   3  -7  -2    7.41    0.65
  -3   8   2    0.93    0.24
  -3   8   2    1.33    0.27
   3  -8  -2    0.74    0.32
   3  -8  -2    1.10    0.27
   3  -8  -2    1.10    0.23
  -3   9   2    0.37    0.31
  -3   9   2    0.93    0.27
   3  -9  -2    0.21    0.35
   3  -9  -2    0.23    0.36
   3  -9  -2    0.73    0.28
   3  -9  -2    0.85    0.28
  -3  10   2    5.61    0.59
  -3  10   2    6.76    0.64
   3 -10  -2    5.84    0.57
   3 -10  -2    5.35    0.74
   3 -10  -2    5.47    0.66
  -3  11   2    3.14    0.51
  -3  11   2    4.12    0.62
   3 -11  -2    2.68    0.55
   3 -11  -2    2.59    0.66
   3 -11  -2    3.11    0.50
  -2 -11   2    3.95    0.63
  -2 -11   2    4.35    0.72
   2  11  -2    5.54    0.86
  -2 -10   2    0.47    0.46
  -2 -10   2    0.55    0.46
  -2 -10   2   -0.04    0.42
   2  10  -2    0.74    0.50
   2  10  -2    0.99    0.49
  -2  -9   2    0.44    0.36
  -2  -9   2    0.54    0.34
  -2  -9   2    0.32    0.17
  -2  -9   2    0.48    0.25
  -2  -9   2    0.90    0.74
   2   9  -2    0.40    0.35
  -2  -8   2    0.14    0.22
  -2  -8   2    0.09    0.30
  -2  -8   2    0.06    0.26
   2   8  -2    0.62    0.27
   2   8  -2   -0.31    0.29
  -2  -7   2   11.07    0.73
  -2  -7   2   11.60    0.68
  -2  -7   2   11.32    0.80
   2   7  -2   11.17    0.79
   2   7  -2   10.61    0.72
   2   7  -2   10.47    0.71
  -2  -6   2    2.33    0.35
  -2  -6   2    2.58    0.30
  -2  -6   2    2.32    0.35
  -2  -6   2    2.56    0.26
  -2  -6   2    2.32    0.24
   2   6  -2    1.81    0.29
   2   6  -2    2.33    0.35
   2   6  -2    2.34    0.31
  -2  -5   2    6.71    0.53
  -2  -5   2    7.51    0.46
  -2  -5   2    7.55    0.48
  -2  -5   2    7.11    0.50
  -2  -5   2    7.33    0.45
  -2  -5   2    6.97    0.41
   2   5  -2    7.10    0.51
   2   5  -2    6.69    0.48
  -2  -4   2   17.93    1.05
  -2  -4   2   18.71    0.99
  -2  -4   2   18.72    1.03
  -2  -4   2   19.74    1.02
  -2  -4   2   19.10    0.99
  -2  -4   2   19.38    0.95
  -2  -4   2   19.62    0.95
   2   4  -2   17.11    1.03
   2   4  -2   18.97    1.01
   2   4  -2   16.96    0.99
  -2  -3   2    2.34    0.24
  -2  -3   2    2.50    0.14
  -2  -3   2    2.38    0.14
  -2  -3   2    1.78    0.18
  -2  -3   2    2.47    0.18
  -2  -3   2    2.49    0.22
   2   3  -2    2.20    0.22
   2   3  -2    2.33    0.20
   2   3  -2    2.47    0.21
   2   3  -2    2.11    0.18
  -2  -2   2   64.65    3.07
  -2  -2   2   59.18    3.03
  -2  -2   2   64.35    3.05
  -2  -2   2   61.04    3.06
  -2  -2   2   63.24    3.11
  -2  -2   2   60.45    3.09
   2   2  -2   59.98    3.07
   2   2  -2   56.88    3.05
   2   2  -2   63.06    3.08
   2   2  -2   58.71    3.07
   2   2  -2   61.26    3.07
  -2  -1   2  200.75    9.43
  -2  -1   2  208.02    9.44
  -2  -1   2  185.28    9.41
  -2  -1   2  197.10    9.41
  -2  -1   2  180.37    9.41
   2   1  -2  179.21    9.41
   2   1  -2  183.18    9.41
   2   1  -2  180.66    9.41
   2   1  -2  193.87    9.42
  -2   0   2    0.77    0.08
  -2   0   2    0.75    0.07
  -2   0   2    0.64    0.06
  -2   0   2    0.67    0.09
  -2   0   2    0.90    0.08
  -2   0   2    0.69    0.07
  -2   0   2    0.87    0.08
   2   0  -2    0.73    0.06
   2   0  -2    0.83    0.08
   2   0  -2    0.63    0.09
   2   0  -2    0.90    0.07
   2   0  -2    0.77    0.07
   2   0  -2    0.75    0.07
  -2   1   2   11.40    0.59
  -2   1   2   11.04    0.58
  -2   1   2   11.05    0.57
  -2   1   2   12.35    0.59
  -2   1   2   11.66    0.58
   2  -1  -2   11.76    0.57
   2  -1  -2   10.03    0.59
   2  -1  -2   10.68    0.60
   2  -1  -2   11.12    0.59
   2  -1  -2   11.37    0.59
   2  -1  -2   10.88    0.58
   2  -1  -2   11.75    0.60
  -2   2   2   13.34    0.72
  -2   2   2   14.38    0.71
  -2   2   2   13.92    0.72
  -2   2   2   14.10    0.73
  -2   2   2   14.74    0.70
   2  -2  -2   12.80    0.74
   2  -2  -2   13.30    0.75
   2  -2  -2   14.30    0.72
   2  -2  -2   14.14    0.72
   2  -2  -2   14.43    0.69
   2  -2  -2   14.06    0.71
   2  -2  -2   12.04    0.72
  -2   3   2   71.25    3.44
  -2   3   2   71.90    3.45
  -2   3   2   73.16    3.49
  -2   3   2   71.12    3.46
   2  -3  -2   62.78    3.48
   2  -3  -2   71.07    3.44
   2  -3  -2   68.69    3.42
   2  -3  -2   57.19    3.47
   2  -3  -2   68.32    3.42
   2  -3  -2   72.31    3.45
  -2   4   2   30.41    1.66
  -2   4   2   32.01    1.64
  -2   4   2   31.16    1.63
  -2   4   2   32.88    1.66
  -2   4   2   32.63    1.68
   2  -4  -2   31.55    1.67
   2  -4  -2   28.58    1.68
   2  -4  -2   33.04    1.62
   2  -4  -2   32.81    1.61
   2  -4  -2   32.56    1.62
   2  -4  -2   32.64    1.62
  -2   5   2   75.64    3.78
  -2   5   2   75.15    3.78
  -2   5   2   75.77    3.83
  -2   5   2   73.82    3.77
   2  -5  -2   74.23    3.77
   2  -5  -2   74.82    3.79
   2  -5  -2   76.93    3.76
   2  -5  -2   74.91    3.76
   2  -5  -2   78.45    3.75
   2  -5  -2   69.68    3.84
  -2   6   2    0.87    0.23
  -2   6   2    1.04    0.18
  -2   6   2    0.84    0.17
  -2   6   2    0.77    0.15
   2  -6  -2    0.94    0.17
   2  -6  -2    0.98    0.24
   2  -6  -2    0.60    0.17
   2  -6  -2    0.84    0.21
   2  -6  -2    1.01    0.19
  -2   7   2   22.95    1.25
  -2   7   2   24.15    1.35
  -2   7   2   24.43    1.26
   2  -7  -2   23.11    1.23
   2  -7  -2   20.95    1.35
   2  -7  -2   22.98    1.25
   2  -7  -2   22.41    1.27
  -2   8   2    2.35    0.29
  -2   8   2    2.05    0.31
  -2   8   2    2.07    0.40
   2  -8  -2    1.97    0.30
   2  -8  -2    1.70    0.31
   2  -8  -2    2.37    0.33
   2  -8  -2    1.59    0.38
  -2   9   2    0.66    0.27
  -2   9   2    0.07    0.25
   2  -9  -2   -0.03    0.28
   2  -9  -2    0.45    0.27
   2  -9  -2   -0.33    0.33
  -2  10   2    0.29    0.35
  -2  10   2    0.25    0.27
   2 -10  -2   -0.14    0.42
   2 -10  -2    0.62    0.52
   2 -10  -2    0.22    0.35
  -2  11   2   -0.20    0.36
   2 -11  -2    1.25    0.58
   2 -11  -2    0.57    0.46
  -1 -11   2    0.23    0.55
  -1 -11   2    0.29    0.48
  -1 -11   2   -0.26    0.54
  -1 -11   2    0.01    0.46
  -1 -10   2    0.33    0.31
  -1 -10   2    0.35    0.40
  -1 -10   2    0.34    0.41
  -1 -10   2    0.45    0.22
  -1 -10   2    0.27    0.42
  -1  -9   2    8.71    0.78
  -1  -9   2   10.08    0.77
  -1  -9   2    9.02    0.69
  -1  -9   2    9.48    0.78
  -1  -9   2    9.69    0.60
   1   9  -2    8.65    0.79
   1   9  -2    9.96    0.78
  -1  -8   2   21.85    1.35
  -1  -8   2   23.84    1.33
  -1  -8   2   22.36    1.26
   1   8  -2   19.78    1.36
   1   8  -2   24.20    1.32
  -1  -7   2    0.12    0.18
  -1  -7   2    0.04    0.26
  -1  -7   2   -0.12    0.23
   1   7  -2   -0.16    0.19
   1   7  -2    0.11    0.23
  -1  -6   2   44.57    2.26
  -1  -6   2   45.55    2.36
  -1  -6   2   45.62    2.30
  -1  -6   2   45.07    2.34
   1   6  -2   40.74    2.34
   1   6  -2   44.82    2.31
   1   6  -2   44.48    2.31
  -1  -5   2   32.07    1.57
  -1  -5   2   31.84    1.66
  -1  -5   2   31.56    1.60
  -1  -5   2   30.01    1.61
  -1  -5   2   30.74    1.64
   1   5  -2   28.63    1.64
   1   5  -2   30.56    1.62
  -1  -4   2    4.29    0.36
  -1  -4   2    4.11    0.26
  -1  -4   2    4.15    0.32
  -1  -4   2    4.45    0.30
  -1  -4   2    4.03    0.30
  -1  -4   2    4.13    0.32
  -1  -4   2    4.61    0.30
  -1  -4   2    4.17    0.30
   1   4  -2    4.02    0.29
   1   4  -2    3.70    0.31
  -1  -3   2   71.95    3.66
  -1  -3   2   73.09    3.70
  -1  -3   2   75.67    3.69
  -1  -3   2   70.93    3.68
  -1  -3   2   73.05    3.66
  -1  -3   2   73.92    3.72
  -1  -3   2   76.77    3.73
  -1  -3   2   76.09    3.69
  -1  -3   2   78.83    3.71
   1   3  -2   74.82    3.70
   1   3  -2   70.28    3.68
   1   3  -2   72.43    3.70
   1   3  -2   69.09    3.70
  -1  -2   2  136.65    6.56
  -1  -2   2  124.33    6.50
  -1  -2   2  142.01    6.54
  -1  -2   2  125.44    6.51
  -1  -2   2  130.38    6.52
  -1  -2   2  140.88    6.56
  -1  -2   2  133.72    6.52
   1   2  -2  135.65    6.53
   1   2  -2  126.53    6.53
   1   2  -2  120.32    6.50
   1   2  -2  124.17    6.53
   1   2  -2  126.34    6.51
   1   2  -2  140.64    6.54
  -1  -1   2  188.09    8.33
  -1  -1   2  180.22    8.31
  -1  -1   2  142.40    8.30
  -1  -1   2  163.03    8.29
  -1  -1   2  158.99    8.29
  -1  -1   2  179.54    8.31
   1   1  -2  176.95    8.31
   1   1  -2  151.22    8.29
   1   1  -2  167.36    8.30
   1   1  -2  184.67    8.32
   1   1  -2  150.53    8.30
  -1   0   2  233.29   11.44
  -1   0   2  236.50   11.44
  -1   0   2  199.21   11.43
  -1   0   2  231.55   11.43
  -1   0   2  250.79   11.45
   1   0  -2  208.28   11.43
   1   0  -2  250.53   11.44
   1   0  -2  247.07   11.45
   1   0  -2  221.93   11.43
  -1   1   2   59.86    3.27
  -1   1   2   65.65    3.25
  -1   1   2   70.76    3.26
  -1   1   2   65.94    3.27
  -1   1   2   64.98    3.24
  -1   1   2   63.48    3.24
  -1   1   2   67.45    3.26
   1  -1  -2   68.16    3.25
   1  -1  -2   59.53    3.27
   1  -1  -2   64.77    3.26
   1  -1  -2   65.93    3.25
   1  -1  -2   65.76    3.24
   1  -1  -2   67.36    3.26
  -1   2   2    4.56    0.26
  -1   2   2    4.38    0.24
  -1   2   2    4.18    0.27
  -1   2   2    4.65    0.26
  -1   2   2    4.49    0.23
  -1   2   2    4.39    0.27
   1  -2  -2    4.39    0.24
   1  -2  -2    4.44    0.22
   1  -2  -2    4.03    0.28
   1  -2  -2    4.41    0.26
   1  -2  -2    3.66    0.27
   1  -2  -2    4.27    0.24
  -1   3   2  145.33    7.57
  -1   3   2  164.42    7.59
  -1   3   2  156.16    7.58
  -1   3   2  157.77    7.62
   1  -3  -2  140.38    7.62
   1  -3  -2  147.98    7.56
   1  -3  -2  146.37    7.58
   1  -3  -2  156.75    7.59
   1  -3  -2  156.89    7.58
  -1   4   2    4.59    0.35
  -1   4   2    4.98    0.36
  -1   4   2    4.58    0.32
  -1   4   2    4.62    0.29
  -1   4   2    4.97    0.37
   1  -4  -2    4.77    0.31
   1  -4  -2    4.18    0.40
   1  -4  -2    5.51    0.29
   1  -4  -2    3.77    0.35
   1  -4  -2    4.90    0.28
   1  -4  -2    4.50    0.31
   1  -4  -2    4.74    0.45
  -1   5   2    1.17    0.22
  -1   5   2    1.18    0.16
  -1   5   2    1.23    0.16
   1  -5  -2    1.24    0.23
   1  -5  -2    1.18    0.19
   1  -5  -2    1.25    0.18
   1  -5  -2    1.15    0.19
   1  -5  -2    1.44    0.16
   1  -5  -2    1.07    0.17
  -1   6   2    2.28    0.33
  -1   6   2    2.30    0.24
  -1   6   2    2.25    0.27
   1  -6  -2    2.08    0.27
   1  -6  -2    2.00    0.35
   1  -6  -2    2.27    0.28
   1  -6  -2    2.11    0.25
   1  -6  -2    2.31    0.30
   1  -6  -2    2.26    0.22
  -1   7   2   11.98    0.69
  -1   7   2   12.34    0.69
  -1   7   2   11.07    0.78
   1  -7  -2   11.80    0.73
   1  -7  -2    9.30    0.78
   1  -7  -2   11.19    0.68
   1  -7  -2   11.00    0.75
   1  -7  -2   12.48    0.72
  -1   8   2    0.22    0.20
  -1   8   2    0.42    0.21
  -1   8   2   -0.09    0.29
   1  -8  -2    0.04    0.22
   1  -8  -2    0.24    0.30
   1  -8  -2   -0.45    0.25
  -1   9   2    0.82    0.38
  -1   9   2    0.46    0.23
  -1   9   2    0.07    0.26
   1  -9  -2    0.46    0.29
   1  -9  -2    0.23    0.29
   1  -9  -2   -0.11    0.35
  -1  10   2    4.02    0.49
  -1  10   2    5.14    0.78
   1 -10  -2    4.48    0.62
   1 -10  -2    3.20    0.60
   1 -10  -2    2.88    0.46
  -1  11   2    3.18    0.45
   1 -11  -2    3.08    0.56
   1 -11  -2    3.29    0.64
   0 -11   2    1.88    0.53
   0 -11   2    1.99    0.43
   0 -11   2    2.33    0.57
   0 -11   2    1.48    0.47
   0 -11   2    1.09    0.51
   0 -11   2    2.24    0.35
   0 -10   2    2.96    0.42
   0 -10   2    2.11    0.43
   0 -10   2    3.19    0.52
   0 -10   2    3.43    0.39
   0 -10   2    2.38    0.47
   0 -10   2    2.14    0.43
   0  -9   2    0.61    0.20
   0  -9   2    0.71    0.34
   0  -9   2    0.84    0.32
   0  -9   2    0.63    0.37
   0  -9   2    0.13    0.34
   0  -9   2    1.01    0.34
   0  -8   2    7.73    0.70
   0  -8   2    7.95    0.60
   0  -8   2    8.10    0.65
   0  -8   2    8.89    0.71
   0  -7   2   30.49    1.60
   0  -7   2   28.34    1.64
   0  -7   2   29.31    1.64
   0   6  -2   47.52    2.35
   0   6  -2   43.14    2.38
   0  -5   2    1.29    0.23
   0  -5   2    1.25    0.22
   0  -5   2    1.03    0.19
   0  -5   2    1.08    0.15
   0  -5   2    0.89    0.16
   0  -5   2    1.41    0.32
   0  -5   2    1.23    0.21
   0   5  -2    1.16    0.17
   0   5  -2    1.33    0.19
   0  -4   2   38.56    1.94
   0  -4   2   38.27    1.88
   0  -4   2   36.23    1.90
   0  -4   2   35.38    1.89
   0  -4   2   36.69    1.88
   0  -4   2   35.92    1.86
   0  -4   2   37.76    1.86
   0  -4   2   38.63    1.90
   0   4  -2   35.61    1.96
   0   4  -2   36.30    1.89
   0   4  -2   33.65    1.90
   0   4  -2   38.23    1.89
   0  -3   2    5.08    0.28
   0  -3   2    5.35    0.31
   0  -3   2    5.50    0.36
   0  -3   2    4.73    0.30
   0  -3   2    4.91    0.30
   0  -3   2    4.92    0.31
   0  -3   2    4.98    0.28
   0  -3   2    4.90    0.29
   0  -3   2    4.31    0.28
   0   3  -2    4.80    0.29
   0   3  -2    4.62    0.30
   0   3  -2    4.37    0.30
   0   3  -2    4.88    0.34
   0  -2   2  434.11   23.54
   0  -2   2  449.66   23.54
   0  -2   2  475.59   23.56
   0  -2   2  493.06   23.54
   0   2  -2  517.08   23.57
   0   2  -2  483.07   23.54
   0  -1   2  210.15   10.19
   0  -1   2  186.30   10.17
   0  -1   2  230.17   10.21
   0  -1   2  187.31   10.17
   0   1  -2  223.13   10.21
   0   1  -2  192.10   10.18
   0   1  -2  209.75   10.19
   0   0   2   42.36    2.15
   0   0   2   43.01    2.14
   0   0   2   44.27    2.14
   0   0   2   42.25    2.14
   0   0   2   44.49    2.15
   0   0   2   43.07    2.15
   0   0  -2   41.79    2.14
   0   0  -2   43.60    2.14
   0   0  -2   44.66    2.15
   0   0  -2   44.25    2.15
   0   0  -2   39.81    2.14
   0   0  -2   41.35    2.14
   0   1   2  189.37    9.88
   0   1   2  197.63    9.88
   0   1   2  201.35    9.89
   0   1   2  203.61    9.90
   0   1   2  203.12    9.89
   0  -1  -2  201.70    9.88
   0  -1  -2  205.16    9.87
   0  -1  -2  183.67    9.87
   0  -1  -2  204.71    9.88
   0  -1  -2  204.27    9.90
   0  -1  -2  198.00    9.89
   0   2   2    0.26    0.04
   0   2   2    0.16    0.06
   0   2   2    0.24    0.03
   0   2   2    0.28    0.09
   0   2   2    0.25    0.09
   0   2   2    0.31    0.08
   0  -2  -2    0.17    0.03
   0  -2  -2    0.11    0.07
   0  -2  -2    0.17    0.06
   0  -2  -2    0.21    0.03
   0  -2  -2    0.26    0.07
   0  -2  -2    0.01    0.09
   0   3   2   15.52    0.77
   0   3   2   15.29    0.84
   0   3   2   13.35    0.80
   0   3   2   14.79    0.74
   0   3   2   13.08    0.81
   0  -3  -2   14.63    0.74
   0  -3  -2   14.41    0.79
   0  -3  -2   14.23    0.74
   0  -3  -2   15.03    0.79
   0  -3  -2   14.98    0.77
   0   4   2    3.00    0.20
   0   4   2    2.68    0.28
   0   4   2    2.74    0.28
   0   4   2    3.58    0.35
   0  -4  -2    3.15    0.23
   0  -4  -2    3.05    0.20
   0  -4  -2    3.17    0.19
   0  -4  -2    3.07    0.27
   0  -4  -2    3.28    0.24
   0  -4  -2    3.15    0.25
   0   5   2    2.50    0.21
   0   5   2    2.22    0.32
   0   5   2    2.72    0.20
   0   5   2    1.78    0.29
   0  -5  -2    2.17    0.20
   0  -5  -2    2.46    0.27
   0  -5  -2    2.35    0.27
   0  -5  -2    1.99    0.17
   0  -5  -2    2.47    0.26
   0   6   2    0.52    0.14
   0   6   2    0.37    0.13
   0   6   2    0.68    0.24
   0  -6  -2    0.37    0.18
   0  -6  -2    0.18    0.19
   0  -6  -2    0.50    0.14
   0  -6  -2    0.68    0.20
   0  -6  -2    0.54    0.12
   0   7   2    7.56    0.51
   0   7   2    7.58    0.64
   0  -7  -2    9.00    0.61
   0  -7  -2    8.31    0.61
   0  -7  -2    7.72    0.51
   0  -7  -2    7.74    0.59
   0   8   2    1.46    0.24
   0   8   2    1.22    0.34
   0  -8  -2    1.51    0.26
   0  -8  -2    1.54    0.31
   0  -8  -2    1.81    0.33
   0   9   2    0.89    0.39
   0   9   2    1.51    0.27
   0  -9  -2    1.13    0.36
   0  -9  -2    0.45    0.38
   0  -9  -2    0.73    0.32
   0  10   2    5.17    0.71
   0  10   2    6.11    0.76
   0 -10  -2    3.30    0.60
   0 -10  -2    4.22    0.60
   0  11   2    0.59    0.63
   0 -11  -2   -0.81    0.41
   0 -11  -2    1.30    0.50
   0 -11  -2    0.27    0.55
   1 -11   2    0.60    0.48
   1 -11   2    0.28    0.44
   1 -11   2   -0.18    0.49
   1 -11   2   -0.58    0.39
   1 -11   2   -0.47    0.43
   1 -11   2    1.08    0.33
   1 -11   2    0.25    0.58
   1 -10   2    1.58    0.47
   1 -10   2    0.22    0.33
   1 -10   2    0.91    0.28
   1 -10   2    0.99    0.51
   1 -10   2    0.70    0.39
   1 -10   2    0.82    0.32
   1 -10   2    0.38    0.32
   1  -9   2    0.82    0.43
   1  -9   2    0.49    0.22
   1  -9   2   -0.16    0.29
   1  -9   2    0.41    0.31
   1  -9   2   -0.21    0.32
   1  -9   2    0.56    0.27
   1  -8   2   15.52    0.98
   1  -8   2   14.30    0.87
   1  -8   2   13.88    0.94
   1  -8   2   15.24    0.91
   1  -7   2    6.80    0.49
   1  -7   2    6.44    0.47
   1  -7   2    6.80    0.56
  -1   7  -2    6.59    0.59
   1  -6   2   37.98    2.13
   1  -6   2   37.70    2.09
  -1   6  -2   43.75    2.13
  -1   6  -2   41.43    2.10
  -1   6  -2   41.73    2.16
   1  -5   2    3.07    0.33
   1  -5   2    3.11    0.27
   1  -5   2    3.24    0.35
   1  -5   2    2.91    0.26
   1  -5   2    3.78    0.32
  -1   5  -2    3.28    0.30
  -1   5  -2    3.49    0.34
   1  -4   2   79.72    4.03
   1  -4   2   75.59    4.02
   1  -4   2   82.28    4.01
   1  -4   2   77.63    4.04
   1  -4   2   88.23    4.08
   1  -4   2   86.02    4.03
   1  -4   2   79.82    4.01
   1  -4   2   81.45    4.04
   1  -4   2   71.48    4.03
  -1   4  -2   78.20    4.03
  -1   4  -2   83.07    4.02
  -1   4  -2   78.77    4.05
   1  -3   2   32.12    1.57
   1  -3   2   30.51    1.53
   1  -3   2   28.27    1.53
   1  -3   2   26.09    1.52
   1  -3   2   28.59    1.52
   1  -3   2   30.84    1.51
   1  -3   2   30.38    1.54
   1  -3   2   30.79    1.52
   1  -3   2   31.38    1.52
  -1   3  -2   30.96    1.52
  -1   3  -2   29.47    1.57
  -1   3  -2   29.08    1.53
  -1   3  -2   30.23    1.54
   1  -2   2   46.84    2.27
   1  -2   2   46.05    2.26
   1  -2   2   45.28    2.24
   1  -2   2   46.41    2.25
   1  -2   2   40.60    2.25
  -1   2  -2   45.18    2.25
  -1   2  -2   45.31    2.28
  -1   2  -2   46.30    2.26
  -1   2  -2   44.45    2.27
  -1   2  -2   46.60    2.30
  -1   2  -2   42.56    2.26
   1  -1   2  510.03   23.26
   1  -1   2  427.62   23.25
  -1   1  -2  477.94   23.27
  -1   1  -2  463.80   23.26
   1   0   2  174.99    9.48
   1   0   2  200.18    9.48
   1   0   2  188.13    9.47
   1   0   2  212.76    9.48
   1   0   2  179.62    9.47
   1   0   2  181.40    9.47
   1   0   2  208.40    9.48
  -1   0  -2  184.56    9.47
  -1   0  -2  177.94    9.47
  -1   0  -2  195.17    9.47
  -1   0  -2  192.37    9.47
  -1   0  -2  196.57    9.48
  -1   0  -2  192.51    9.47
   1   1   2   19.63    1.12
   1   1   2   21.07    1.11
   1   1   2   22.36    1.12
   1   1   2   22.09    1.09
   1   1   2   21.65    1.10
   1   1   2   21.90    1.09
  -1  -1  -2   21.22    1.10
  -1  -1  -2   22.66    1.11
  -1  -1  -2   21.54    1.12
  -1  -1  -2   22.32    1.10
  -1  -1  -2   21.76    1.11
  -1  -1  -2   21.13    1.11
   1   2   2    0.10    0.06
   1   2   2    0.31    0.12
   1   2   2    0.15    0.07
   1   2   2    0.04    0.05
   1   2   2   -0.05    0.08
   1   2   2    0.14    0.02
  -1  -2  -2    0.09    0.06
  -1  -2  -2    0.11    0.07
  -1  -2  -2    0.10    0.12
  -1  -2  -2    0.11    0.04
  -1  -2  -2    0.10    0.07
   1   3   2    0.14    0.09
   1   3   2    0.06    0.15
   1   3   2    0.06    0.13
   1   3   2    0.20    0.15
   1   3   2    0.08    0.03
   1   3   2    0.07    0.07
  -1  -3  -2    0.06    0.15
  -1  -3  -2    0.12    0.13
  -1  -3  -2    0.10    0.06
  -1  -3  -2    0.02    0.12
  -1  -3  -2    0.02    0.08
   1   4   2   98.81    5.37
   1   4   2  106.41    5.36
   1   4   2  112.23    5.31
   1   4   2  108.14    5.30
  -1  -4  -2  105.21    5.29
  -1  -4  -2  106.61    5.35
  -1  -4  -2  105.62    5.29
  -1  -4  -2  105.81    5.34
   1   5   2    3.96    0.29
   1   5   2    4.02    0.41
   1   5   2    3.98    0.38
  -1  -5  -2    4.21    0.36
  -1  -5  -2    4.15    0.29
  -1  -5  -2    4.34    0.24
  -1  -5  -2    4.41    0.37
  -1  -5  -2    4.27    0.32
   1   6   2   18.60    1.13
   1   6   2   19.65    1.03
   1   6   2   18.03    1.16
  -1  -6  -2   18.92    0.98
  -1  -6  -2   19.74    1.00
  -1  -6  -2   19.37    1.08
  -1  -6  -2   19.03    1.10
  -1  -6  -2   19.32    1.11
  -1  -6  -2   19.48    1.02
   1   7   2    3.56    0.49
   1   7   2    3.22    0.31
   1   7   2    3.19    0.46
  -1  -7  -2    2.95    0.41
  -1  -7  -2    3.36    0.47
  -1  -7  -2    2.88    0.42
  -1  -7  -2    3.03    0.24
  -1  -7  -2    3.44    0.29
   1   8   2    8.93    0.60
   1   8   2    9.98    0.76
   1   8   2    7.89    0.78
  -1  -8  -2    8.91    0.57
  -1  -8  -2    8.68    0.69
  -1  -8  -2    9.05    0.70
  -1  -8  -2    9.30    0.57
   1   9   2    6.01    0.47
   1   9   2    4.87    0.66
  -1  -9  -2    4.80    0.61
  -1  -9  -2    4.56    0.59
   1  10   2    0.57    0.26
   1  10   2    0.74    0.51
  -1 -10  -2    0.90    0.43
  -1 -10  -2   -0.35    0.43
   2 -11   2    0.28    0.33
   2 -11   2    0.80    0.50
   2 -11   2    0.54    0.39
   2 -11   2    0.48    0.58
   2 -11   2    0.50    0.49
   2 -11   2    1.72    0.41
   2 -10   2    0.98    0.29
   2 -10   2    0.51    0.39
   2 -10   2    0.75    0.34
   2 -10   2    0.99    0.33
   2  -9   2    2.58    0.38
   2  -9   2    3.04    0.53
   2  -9   2    2.36    0.37
   2  -9   2    2.00    0.40
   2  -9   2    2.17    0.33
   2  -8   2   17.43    0.96
   2  -8   2   16.14    1.04
   2  -8   2   16.50    0.98
   2  -8   2   16.98    0.99
  -2   8  -2   17.34    1.04
  -2   8  -2   16.80    1.11
   2  -7   2    4.66    0.40
   2  -7   2    5.15    0.45
   2  -7   2    4.72    0.40
   2  -7   2    4.91    0.38
  -2   7  -2    4.93    0.45
  -2   7  -2    4.88    0.40
  -2   7  -2    5.48    0.56
   2  -6   2   -0.04    0.13
   2  -6   2   -0.16    0.14
   2  -6   2   -0.15    0.13
   2  -6   2    0.21    0.17
  -2   6  -2    0.14    0.18
  -2   6  -2   -0.12    0.21
  -2   6  -2    0.15    0.14
   2  -5   2   -0.04    0.11
   2  -5   2   -0.01    0.11
   2  -5   2    0.20    0.11
   2  -5   2    0.03    0.18
   2  -5   2   -0.20    0.10
   2  -5   2    0.00    0.15
  -2   5  -2    0.10    0.13
  -2   5  -2    0.03    0.19
  -2   5  -2   -0.01    0.14
   2  -4   2   44.43    2.11
   2  -4   2   43.55    2.14
   2  -4   2   39.60    2.16
   2  -4   2   38.65    2.14
   2  -4   2   41.15    2.14
   2  -4   2   45.29    2.23
   2  -4   2   42.66    2.14
  -2   4  -2   41.69    2.20
  -2   4  -2   42.45    2.17
  -2   4  -2   40.95    2.14
   2  -3   2   16.87    0.80
   2  -3   2   16.74    0.84
   2  -3   2   15.44    0.90
   2  -3   2   15.68    0.83
   2  -3   2   17.44    0.89
   2  -3   2   16.55    0.84
  -2   3  -2   14.05    0.84
  -2   3  -2   15.88    0.84
  -2   3  -2   14.26    0.84
   2  -2   2   39.77    1.85
   2  -2   2   36.77    1.87
   2  -2   2   38.50    1.86
   2  -2   2   36.14    1.84
   2  -2   2   40.51    1.88
  -2   2  -2   31.85    1.86
  -2   2  -2   36.64    1.84
  -2   2  -2   37.07    1.89
  -2   2  -2   36.15    1.87
  -2   2  -2   37.00    1.91
   2  -1   2  232.02   11.53
   2  -1   2  245.46   11.54
   2  -1   2  228.40   11.52
   2  -1   2  225.18   11.51
   2  -1   2  229.65   11.53
  -2   1  -2  243.95   11.53
  -2   1  -2  233.79   11.56
  -2   1  -2  237.97   11.54
  -2   1  -2  216.47   11.53
   2   0   2   20.85    1.05
   2   0   2   21.16    1.07
   2   0   2   20.55    1.05
   2   0   2   19.88    1.04
   2   0   2   20.15    1.06
   2   0   2   18.93    1.05
  -2   0  -2   21.12    1.05
  -2   0  -2   19.63    1.04
  -2   0  -2   20.07    1.05
  -2   0  -2   19.94    1.06
  -2   0  -2   23.12    1.05
  -2   0  -2   20.34    1.05
   2   1   2    4.38    0.23
   2   1   2    4.06    0.26
   2   1   2    4.00    0.24
   2   1   2    3.61    0.27
   2   1   2    4.06    0.26
   2   1   2    4.32    0.31
  -2  -1  -2    4.28    0.28
  -2  -1  -2    4.13    0.25
  -2  -1  -2    4.03    0.26
  -2  -1  -2    3.95    0.26
  -2  -1  -2    4.07    0.23
  -2  -1  -2    4.26    0.24
   2   2   2   50.06    2.64
   2   2   2   51.41    2.64
   2   2   2   52.04    2.72
   2   2   2   54.67    2.69
   2   2   2   53.44    2.67
  -2  -2  -2   57.18    2.67
  -2  -2  -2   53.48    2.68
  -2  -2  -2   54.70    2.71
  -2  -2  -2   52.91    2.69
   2   3   2   84.99    4.68
   2   3   2   91.37    4.62
   2   3   2   88.99    4.67
  -2  -3  -2   87.96    4.62
  -2  -3  -2   93.63    4.67
  -2  -3  -2  106.83    4.72
  -2  -3  -2   92.28    4.67
  -2  -3  -2   94.58    4.61
   2   4   2    4.53    0.41
   2   4   2    4.95    0.40
   2   4   2    4.96    0.31
  -2  -4  -2    4.37    0.38
  -2  -4  -2    4.97    0.32
  -2  -4  -2    4.86    0.31
   2   5   2    0.32    0.11
   2   5   2    0.67    0.23
   2   5   2    0.23    0.20
   2   5   2    0.27    0.24
  -2  -5  -2    0.07    0.18
  -2  -5  -2    0.44    0.14
  -2  -5  -2    0.17    0.18
  -2  -5  -2    0.36    0.14
   2   6   2   42.08    2.12
   2   6   2   38.32    2.26
   2   6   2   41.83    2.23
  -2  -6  -2   42.67    2.22
  -2  -6  -2   41.46    2.12
  -2  -6  -2   42.33    2.22
   2   7   2    3.22    0.53
   2   7   2    2.71    0.44
   2   7   2    3.26    0.31
  -2  -7  -2    3.00    0.31
  -2  -7  -2    3.23    0.45
  -2  -7  -2    3.51    0.44
   2   8   2    0.90    0.40
   2   8   2    0.79    0.21
   2   8   2    0.36    0.36
  -2  -8  -2    0.91    0.20
  -2  -8  -2    0.61    0.32
  -2  -8  -2    0.90    0.32
   2   9   2    0.01    0.21
   2   9   2   -0.12    0.43
   2   9   2    0.19    0.40
  -2  -9  -2    0.78    0.38
  -2  -9  -2    0.41    0.35
   2  10   2    0.06    0.57
  -2 -10  -2    1.10    0.46
  -2 -10  -2    1.14    0.45
   3 -11   2    1.41    0.41
   3 -11   2    1.04    0.51
   3 -10   2    2.17    0.41
   3 -10   2    1.99    0.37
   3  -9   2    0.42    0.32
   3  -9   2    0.40    0.26
   3  -9   2    0.21    0.32
   3  -9   2    0.08    0.23
   3  -9   2   -0.15    0.32
  -3   9  -2   -0.32    0.38
  -3   9  -2   -0.18    0.38
   3  -8   2    0.90    0.28
   3  -8   2    1.21    0.25
   3  -8   2    1.06    0.23
   3  -8   2    0.60    0.23
  -3   8  -2    0.25    0.28
  -3   8  -2    0.48    0.37
   3  -7   2   14.96    0.92
   3  -7   2   15.04    0.89
   3  -7   2   15.99    0.86
   3  -7   2   15.75    0.87
   3  -7   2   15.60    0.86
  -3   7  -2   14.69    0.87
  -3   7  -2   14.04    1.00
  -3   7  -2   15.21    0.93
   3  -6   2   21.08    1.07
   3  -6   2   19.87    1.10
   3  -6   2   20.41    1.10
   3  -6   2   18.72    1.11
   3  -6   2   21.22    1.11
   3  -6   2   20.22    1.08
  -3   6  -2   19.44    1.09
  -3   6  -2   20.70    1.21
  -3   6  -2   20.38    1.15
   3  -5   2   22.64    1.14
   3  -5   2   23.50    1.17
   3  -5   2   22.12    1.18
   3  -5   2   20.82    1.18
   3  -5   2   21.18    1.17
   3  -5   2   22.37    1.13
  -3   5  -2   21.89    1.21
  -3   5  -2   21.57    1.27
   3  -4   2   14.56    0.79
   3  -4   2   15.27    0.74
   3  -4   2   15.01    0.75
   3  -4   2   14.07    0.79
   3  -4   2   14.78    0.80
   3  -4   2   15.26    0.79
  -3   4  -2   13.92    0.79
  -3   4  -2   14.20    0.87
  -3   4  -2   14.14    0.83
   3  -3   2   35.72    1.76
   3  -3   2   34.23    1.77
   3  -3   2   36.75    1.75
   3  -3   2   35.01    1.76
  -3   3  -2   32.25    1.76
  -3   3  -2   33.38    1.79
  -3   3  -2   34.20    1.82
   3  -2   2    7.32    0.39
   3  -2   2    7.28    0.40
   3  -2   2    8.02    0.38
   3  -2   2    7.10    0.43
   3  -2   2    6.69    0.40
  -3   2  -2    6.69    0.40
  -3   2  -2    6.21    0.40
  -3   2  -2    6.72    0.45
  -3   2  -2    6.44    0.41
   3  -1   2   13.69    0.76
   3  -1   2   13.68    0.74
   3  -1   2   13.11    0.78
   3  -1   2   13.89    0.72
   3  -1   2   13.69    0.73
  -3   1  -2   12.90    0.75
  -3   1  -2   14.30    0.71
  -3   1  -2   14.85    0.74
  -3   1  -2   13.17    0.73
  -3   1  -2   12.92    0.70
  -3   1  -2   14.08    0.74
  -3   1  -2   15.41    0.73
   3   0   2  134.19    6.90
   3   0   2  128.29    6.92
   3   0   2  135.97    6.92
   3   0   2  142.82    6.94
   3   0   2  143.07    6.90
  -3   0  -2  134.95    6.92
  -3   0  -2  133.57    6.90
  -3   0  -2  138.41    6.91
  -3   0  -2  148.81    6.91
  -3   0  -2  148.82    6.91
   3   1   2    6.64    0.46
   3   1   2    7.95    0.41
   3   1   2    7.54    0.43
   3   1   2    7.77    0.50
   3   1   2    8.04    0.47
   3   1   2    7.74    0.46
  -3  -1  -2    8.49    0.43
  -3  -1  -2    8.09    0.49
  -3  -1  -2    7.36    0.45
  -3  -1  -2    7.72    0.42
   3   2   2    0.98    0.17
   3   2   2    0.70    0.16
   3   2   2    1.24    0.13
   3   2   2    0.92    0.17
   3   2   2    1.08    0.09
  -3  -2  -2    1.63    0.22
  -3  -2  -2    1.08    0.17
  -3  -2  -2    1.48    0.15
  -3  -2  -2    1.19    0.10
  -3  -2  -2    1.25    0.18
  -3  -2  -2    1.43    0.21
   3   3   2    4.09    0.35
   3   3   2    3.82    0.34
   3   3   2    3.60    0.35
   3   3   2    4.28    0.27
  -3  -3  -2    4.19    0.27
  -3  -3  -2    4.44    0.34
  -3  -3  -2    3.73    0.33
   3   4   2   18.50    1.17
   3   4   2   19.06    1.15
   3   4   2   22.13    1.20
   3   4   2   20.31    1.07
  -3  -4  -2   21.79    1.17
  -3  -4  -2   20.68    1.16
  -3  -4  -2   19.50    1.09
  -3  -4  -2   22.34    1.08
   3   5   2   21.70    1.38
   3   5   2   24.13    1.37
  -3  -5  -2   24.97    1.36
  -3  -5  -2   24.70    1.27
  -3  -5  -2   24.12    1.35
  -3  -5  -2   24.44    1.25
   3   6   2   21.47    1.11
   3   6   2   19.24    1.26
   3   6   2   20.32    1.24
  -3  -6  -2   21.10    1.23
  -3  -6  -2   21.09    1.24
  -3  -6  -2   21.45    1.13
   3   7   2    0.77    0.18
   3   7   2    1.04    0.33
   3   7   2    0.57    0.33
  -3  -7  -2    0.42    0.20
  -3  -7  -2    1.02    0.30
  -3  -7  -2    0.31    0.28
   3   8   2    0.21    0.19
   3   8   2   -0.17    0.35
   3   8   2   -0.45    0.34
  -3  -8  -2   -0.06    0.33
  -3  -8  -2   -0.16    0.20
  -3  -8  -2   -0.19    0.32
   3   9   2    3.34    0.63
   3   9   2    4.12    0.62
  -3  -9  -2    3.32    0.54
  -3  -9  -2    3.45    0.52
   3  10   2    2.34    0.65
   3  10   2    3.38    0.72
  -3 -10  -2    3.19    0.59
  -3 -10  -2    2.68    0.57
   4 -10   2    1.66    0.39
   4 -10   2    2.24    0.45
   4 -10   2    2.10    0.38
  -4  10  -2    1.88    0.48
  -4  10  -2    2.20    0.57
   4  -9   2    2.09    0.34
   4  -9   2    2.77    0.40
   4  -9   2    2.41    0.40
  -4   9  -2    2.93    0.45
  -4   9  -2    2.26    0.53
   4  -8   2   11.60    0.64
   4  -8   2   10.48    0.74
   4  -8   2    9.48    0.71
   4  -8   2   10.44    0.68
  -4   8  -2    9.24    0.86
  -4   8  -2    8.12    1.08
  -4   8  -2   10.45    0.67
   4  -7   2    3.66    0.36
   4  -7   2    4.44    0.33
   4  -7   2    3.90    0.37
   4  -7   2    3.98    0.41
  -4   7  -2    3.50    0.44
  -4   7  -2    3.28    0.37
  -4   7  -2    3.30    0.48
   4  -6   2   17.96    1.02
   4  -6   2   19.28    0.95
   4  -6   2   18.67    1.01
   4  -6   2   18.72    0.95
   4  -6   2   17.91    1.02
   4  -6   2   18.45    1.03
  -4   6  -2   17.59    1.00
  -4   6  -2   18.08    1.08
  -4   6  -2   18.05    1.13
   4  -5   2    4.07    0.32
   4  -5   2    4.10    0.32
   4  -5   2    3.99    0.22
   4  -5   2    3.92    0.33
   4  -5   2    4.54    0.32
  -4   5  -2    3.99    0.38
  -4   5  -2    3.95    0.45
   4  -4   2    0.18    0.13
   4  -4   2    0.22    0.12
   4  -4   2    0.44    0.14
   4  -4   2    0.14    0.10
  -4   4  -2   -0.12    0.12
  -4   4  -2    0.09    0.20
  -4   4  -2    0.07    0.17
  -4   4  -2    0.23    0.16
   4  -3   2   23.88    1.16
   4  -3   2   21.91    1.15
   4  -3   2   22.58    1.15
   4  -3   2   21.27    1.16
  -4   3  -2   20.46    1.15
  -4   3  -2   22.10    1.23
  -4   3  -2   21.36    1.19
   4  -2   2   19.99    1.09
   4  -2   2   21.30    1.10
   4  -2   2   21.22    1.08
   4  -2   2   23.02    1.08
  -4   2  -2   19.65    1.14
  -4   2  -2   20.09    1.11
  -4   2  -2   19.44    1.11
   4  -1   2  219.44   10.77
   4  -1   2  223.33   10.77
   4  -1   2  218.69   10.77
   4  -1   2  224.50   10.80
   4  -1   2  207.74   10.76
  -4   1  -2  202.19   10.74
  -4   1  -2  212.58   10.79
  -4   1  -2  214.00   10.81
  -4   1  -2  221.56   10.74
  -4   1  -2  223.75   10.77
   4   0   2   52.49    2.66
  -4   0  -2   51.08    2.68
  -4   0  -2   56.00    2.65
  -4   0  -2   51.43    2.66
  -4   0  -2   51.68    2.66
  -4   0  -2   49.68    2.65
  -4   0  -2   55.12    2.65
   4   1   2    3.97    0.24
   4   1   2    3.39    0.25
   4   1   2    3.11    0.30
   4   1   2    3.43    0.28
  -4  -1  -2    3.66    0.29
  -4  -1  -2    3.57    0.25
  -4  -1  -2    4.02    0.29
  -4  -1  -2    3.48    0.29
  -4  -1  -2    4.30    0.27
   4   2   2    0.69    0.10
   4   2   2    0.40    0.16
   4   2   2    0.49    0.16
   4   2   2    0.44    0.10
  -4  -2  -2    0.50    0.15
  -4  -2  -2    0.51    0.13
  -4  -2  -2    0.95    0.14
  -4  -2  -2    0.50    0.15
  -4  -2  -2    0.68    0.10
   4   3   2    0.40    0.18
   4   3   2   -0.05    0.09
   4   3   2   -0.26    0.15
  -4  -3  -2    0.09    0.16
  -4  -3  -2    0.04    0.12
  -4  -3  -2   -0.01    0.12
  -4  -3  -2   -0.27    0.15
   4   4   2    0.03    0.21
   4   4   2    0.04    0.11
   4   4   2   -0.06    0.20
  -4  -4  -2   -0.12    0.19
  -4  -4  -2   -0.12    0.13
  -4  -4  -2    0.04    0.14
  -4  -4  -2   -0.03    0.20
   4   5   2    3.81    0.45
   4   5   2    3.05    0.46
  -4  -5  -2    4.47    0.45
  -4  -5  -2    4.22    0.43
  -4  -5  -2    3.59    0.33
  -4  -5  -2    4.32    0.33
   4   6   2    0.95    0.31
   4   6   2    1.27    0.32
   4   6   2    1.10    0.17
  -4  -6  -2    1.03    0.30
  -4  -6  -2    1.47    0.32
  -4  -6  -2    0.96    0.21
   4   7   2    1.78    0.27
   4   7   2    1.23    0.40
  -4  -7  -2    1.67    0.38
  -4  -7  -2    1.39    0.26
  -4  -7  -2    1.83    0.39
   4   8   2    7.05    0.77
   4   8   2    6.40    0.81
  -4  -8  -2    7.49    0.72
  -4  -8  -2    7.20    0.75
  -4  -8  -2    7.92    0.57
   4   9   2    2.16    0.56
   4   9   2    2.08    0.59
  -4  -9  -2    2.65    0.52
  -4  -9  -2    2.54    0.52
   5 -10   2    0.43    0.38
   5 -10   2   -0.10    0.35
   5 -10   2    0.79    0.41
  -5  10  -2   -0.20    0.59
  -5  10  -2   -0.46    0.44
   5  -9   2    1.09    0.33
   5  -9   2    1.66    0.36
   5  -9   2    1.18    0.35
  -5   9  -2    0.78    0.40
  -5   9  -2    1.04    0.51
   5  -8   2    0.69    0.27
   5  -8   2    1.31    0.31
   5  -8   2    1.03    0.29
  -5   8  -2    0.67    0.41
  -5   8  -2    1.07    0.35
   5  -7   2   37.86    1.98
   5  -7   2   38.22    1.98
  -5   7  -2   37.90    2.13
  -5   7  -2   35.48    1.95
   5  -6   2   18.51    1.02
   5  -6   2   17.73    1.00
   5  -6   2   19.34    1.01
  -5   6  -2   18.04    1.15
  -5   6  -2   16.53    0.99
  -5   6  -2   17.39    1.08
   5  -5   2   19.23    1.01
   5  -5   2   20.30    1.01
   5  -5   2   17.84    1.03
   5  -5   2   18.35    1.00
  -5   5  -2   18.04    1.15
  -5   5  -2   17.19    1.01
  -5   5  -2   18.28    1.08
   5  -4   2    2.99    0.25
   5  -4   2    2.17    0.27
   5  -4   2    2.07    0.26
   5  -4   2    2.99    0.23
  -5   4  -2    2.31    0.32
  -5   4  -2    2.07    0.28
  -5   4  -2    2.65    0.40
   5  -3   2   33.94    1.55
   5  -3   2   29.27    1.57
   5  -3   2   29.25    1.56
   5  -3   2   30.71    1.55
  -5   3  -2   28.72    1.60
  -5   3  -2   28.92    1.56
  -5   3  -2   28.59    1.63
   5  -2   2    3.23    0.23
   5  -2   2    2.74    0.24
   5  -2   2    2.75    0.23
  -5   2  -2    2.48    0.33
  -5   2  -2    2.39    0.23
   5  -1   2    4.31    0.29
   5  -1   2    3.98    0.30
   5  -1   2    4.16    0.30
  -5   1  -2    4.13    0.30
  -5   1  -2    3.96    0.33
  -5   1  -2    3.76    0.36
  -5   1  -2    4.01    0.26
  -5   1  -2    4.29    0.25
   5   0   2    1.43    0.24
   5   0   2    1.45    0.21
   5   0   2    1.06    0.18
   5   0   2    1.67    0.21
  -5   0  -2    2.25    0.21
  -5   0  -2    2.13    0.28
  -5   0  -2    1.66    0.20
  -5   0  -2    1.75    0.21
   5   1   2    2.18    0.22
   5   1   2    2.45    0.22
   5   1   2    2.29    0.28
   5   1   2    2.48    0.28
  -5  -1  -2    2.99    0.25
  -5  -1  -2    2.75    0.31
  -5  -1  -2    2.97    0.27
  -5  -1  -2    3.12    0.28
  -5  -1  -2    3.26    0.26
  -5  -1  -2    3.02    0.31
   5   2   2    0.71    0.20
   5   2   2    0.64    0.13
   5   2   2    0.69    0.20
  -5  -2  -2    0.65    0.20
  -5  -2  -2    0.82    0.18
  -5  -2  -2    0.73    0.15
  -5  -2  -2    0.65    0.12
  -5  -2  -2    0.70    0.20
   5   3   2    0.46    0.09
   5   3   2    0.16    0.20
   5   3   2    0.04    0.20
  -5  -3  -2    0.43    0.23
  -5  -3  -2    0.46    0.15
  -5  -3  -2    0.39    0.19
  -5  -3  -2    0.51    0.09
  -5  -3  -2    0.29    0.16
   5   4   2    0.40    0.25
   5   4   2    0.13    0.23
  -5  -4  -2    0.58    0.18
  -5  -4  -2    0.45    0.17
  -5  -4  -2    0.13    0.24
  -5  -4  -2    0.43    0.24
   5   5   2    0.94    0.33
   5   5   2    1.04    0.32
  -5  -5  -2    0.52    0.26
  -5  -5  -2    0.88    0.22
  -5  -5  -2    0.41    0.27
   5   6   2    0.60    0.36
   5   6   2    0.98    0.17
   5   6   2    0.86    0.35
  -5  -6  -2    0.74    0.24
  -5  -6  -2    0.99    0.32
   5   7   2   -0.16    0.41
   5   7   2    1.22    0.44
  -5  -7  -2    0.22    0.34
  -5  -7  -2    0.20    0.34
  -5  -7  -2   -0.07    0.25
   5   8   2    7.22    0.91
   5   8   2    4.54    0.81
  -5  -8  -2    5.51    0.81
  -5  -8  -2    7.23    0.57
  -5  -8  -2    6.04    0.74
   5   9   2   -0.67    0.51
   5   9   2    0.49    0.60
  -5  -9  -2   -0.09    0.46
  -5  -9  -2    0.85    0.49
   6  -9   2    1.51    0.36
   6  -9   2    0.67    0.33
  -6   9  -2    0.95    0.47
  -6   9  -2    0.72    0.56
   6  -8   2    8.75    0.63
   6  -8   2    8.15    0.64
   6  -8   2    8.93    0.63
  -6   8  -2    7.45    0.85
  -6   8  -2    7.82    0.76
   6  -7   2    7.22    0.52
   6  -7   2    6.76    0.53
   6  -7   2    6.38    0.54
  -6   7  -2    7.54    0.67
   6  -6   2   21.85    1.07
  -6   6  -2   18.79    1.06
  -6   6  -2   16.98    1.23
  -6   6  -2   18.69    1.26
   6  -5   2    4.49    0.39
   6  -5   2    5.29    0.40
   6  -5   2    5.09    0.36
  -6   5  -2    4.31    0.46
  -6   5  -2    4.23    0.60
  -6   5  -2    4.13    0.37
   6  -4   2   46.93    2.17
   6  -4   2   40.80    2.19
   6  -4   2   44.39    2.18
  -6   4  -2   41.01    2.31
  -6   4  -2   41.10    2.25
  -6   4  -2   39.17    2.18
   6  -3   2    5.56    0.37
   6  -3   2    5.32    0.38
   6  -3   2    5.16    0.39
  -6   3  -2    4.89    0.39
  -6   3  -2    5.36    0.54
  -6   3  -2    5.67    0.45
   6  -2   2   20.16    1.12
   6  -2   2   21.45    1.13
   6  -2   2   22.49    1.13
  -6   2  -2   21.02    1.17
  -6   2  -2   19.61    1.21
  -6   2  -2   20.85    1.13
   6  -1   2   19.38    1.11
   6  -1   2   20.25    1.09
   6  -1   2   20.35    1.10
  -6   1  -2   22.03    1.04
  -6   1  -2   20.05    1.17
  -6   1  -2   19.80    1.12
  -6   1  -2   20.61    1.10
  -6   1  -2   19.83    1.06
   6   0   2  222.84   11.09
   6   0   2  212.94   11.13
   6   0   2  223.40   11.12
  -6   0  -2  226.50   11.11
  -6   0  -2  226.91   11.10
  -6   0  -2  224.98   11.12
  -6   0  -2  223.94   11.15
   6   1   2    0.18    0.13
   6   1   2    0.01    0.18
   6   1   2   -0.02    0.18
  -6  -1  -2    0.14    0.16
  -6  -1  -2    0.45    0.15
  -6  -1  -2   -0.07    0.16
  -6  -1  -2    0.11    0.19
   6   2   2   11.40    0.62
   6   2   2   11.27    0.71
   6   2   2    8.99    0.61
   6   2   2   10.11    0.72
  -6  -2  -2   11.09    0.69
  -6  -2  -2   12.49    0.71
  -6  -2  -2   10.87    0.70
  -6  -2  -2   10.95    0.66
   6   3   2    0.10    0.24
   6   3   2    0.17    0.13
   6   3   2    0.07    0.22
  -6  -3  -2   -0.02    0.12
  -6  -3  -2    0.01    0.23
  -6  -3  -2    0.18    0.20
  -6  -3  -2   -0.22    0.23
   6   4   2    0.51    0.28
   6   4   2    0.44    0.29
   6   4   2    0.40    0.18
  -6  -4  -2    0.57    0.27
  -6  -4  -2    0.19    0.25
  -6  -4  -2    0.54    0.21
   6   5   2    2.06    0.43
  -6  -5  -2    3.77    0.50
  -6  -5  -2    3.13    0.40
  -6  -5  -2    2.35    0.42
   6   6   2    0.51    0.39
   6   6   2    0.35    0.38
  -6  -6  -2   -0.09    0.25
  -6  -6  -2    0.14    0.35
  -6  -6  -2   -0.28    0.32
   6   7   2    5.54    0.80
   6   7   2    4.77    0.76
  -6  -7  -2    4.16    0.58
  -6  -7  -2    4.80    0.73
  -6  -7  -2    5.26    0.67
   6   8   2    2.72    0.63
   6   8   2    1.95    0.62
  -6  -8  -2    1.57    0.53
  -6  -8  -2    2.76    0.58
   7  -9   2    1.58    0.42
   7  -9   2    1.67    0.40
   7  -8   2    4.61    0.48
   7  -8   2    4.90    0.50
   7  -8   2    3.98    0.54
  -7   8  -2    6.71    0.90
  -7   8  -2    4.09    0.60
   7  -7   2    0.18    0.24
   7  -7   2   -0.56    0.28
   7  -7   2    0.54    0.26
  -7   7  -2    0.40    0.47
  -7   7  -2    0.64    0.39
   7  -6   2   -0.18    0.19
   7  -6   2    0.21    0.22
   7  -6   2    0.34    0.24
  -7   6  -2    0.15    0.29
  -7   6  -2    0.59    0.45
   7  -5   2    1.42    0.24
   7  -5   2    1.07    0.29
   7  -5   2    1.19    0.23
  -7   5  -2    1.41    0.41
  -7   5  -2    1.12    0.24
  -7   5  -2    1.19    0.33
   7  -4   2    1.53    0.25
   7  -4   2    1.48    0.23
  -7   4  -2    1.43    0.39
  -7   4  -2    1.34    0.29
  -7   4  -2    1.60    0.24
   7  -3   2   21.42    1.14
   7  -3   2   21.21    1.16
   7  -3   2   21.90    1.16
  -7   3  -2   20.03    1.27
  -7   3  -2   20.98    1.22
  -7   3  -2   20.80    1.16
   7  -2   2   23.74    1.29
   7  -2   2   25.05    1.30
   7  -2   2   24.47    1.32
  -7   2  -2   23.17    1.40
  -7   2  -2   25.17    1.36
  -7   2  -2   23.23    1.30
   7  -1   2  100.36    5.16
   7  -1   2  104.70    5.15
   7  -1   2  102.47    5.12
  -7   1  -2  102.65    5.22
  -7   1  -2  103.24    5.17
  -7   1  -2  103.08    5.14
  -7   1  -2   97.81    5.09
   7   0   2   26.31    1.51
   7   0   2   27.12    1.44
   7   0   2   27.00    1.48
  -7   0  -2   28.08    1.48
  -7   0  -2   27.73    1.53
  -7   0  -2   28.05    1.48
   7   1   2    1.68    0.29
   7   1   2    2.06    0.26
   7   1   2    1.60    0.30
  -7  -1  -2    2.45    0.37
  -7  -1  -2    2.02    0.26
  -7  -1  -2    2.36    0.36
  -7  -1  -2    1.50    0.26
   7   2   2   10.53    0.72
   7   2   2   10.68    0.62
   7   2   2    9.39    0.74
  -7  -2  -2   10.93    0.74
  -7  -2  -2   11.28    0.73
  -7  -2  -2   10.30    0.70
  -7  -2  -2   10.98    0.63
   7   3   2    9.24    0.57
   7   3   2    8.26    0.72
  -7  -3  -2   10.01    0.69
  -7  -3  -2    9.79    0.76
  -7  -3  -2    9.74    0.72
   7   4   2    0.53    0.34
   7   4   2    0.70    0.33
  -7  -4  -2    0.46    0.31
  -7  -4  -2    0.10    0.29
  -7  -4  -2    0.36    0.30
   7   5   2    0.79    0.39
   7   5   2    0.81    0.41
  -7  -5  -2   -0.03    0.38
  -7  -5  -2    0.88    0.32
  -7  -5  -2    0.50    0.34
   7   6   2    1.93    0.52
   7   6   2    1.85    0.52
  -7  -6  -2    1.65    0.37
  -7  -6  -2    0.67    0.45
  -7  -6  -2    1.65    0.45
   7   7   2    0.67    0.56
   7   7   2    1.81    0.65
  -7  -7  -2    1.36    0.39
  -7  -7  -2    2.10    0.50
  -7  -7  -2    2.22    0.61
   8  -7   2    1.17    0.32
   8  -7   2    0.65    0.34
  -8   7  -2    1.02    0.48
  -8   7  -2    1.61    0.65
   8  -6   2    2.18    0.37
   8  -6   2    2.35    0.34
   8  -6   2    3.21    0.37
  -8   6  -2    2.75    0.60
  -8   6  -2    2.13    0.46
   8  -5   2    1.01    0.24
   8  -5   2    0.54    0.24
   8  -5   2    0.59    0.26
  -8   5  -2    0.90    0.36
  -8   5  -2    0.33    0.45
   8  -4   2    2.38    0.33
   8  -4   2    2.26    0.32
   8  -4   2    2.43    0.35
  -8   4  -2    2.39    0.38
  -8   4  -2    2.08    0.38
  -8   4  -2    2.21    0.48
   8  -3   2    5.82    0.48
   8  -3   2    5.65    0.44
   8  -3   2    5.29    0.43
  -8   3  -2    4.91    0.65
  -8   3  -2    5.73    0.49
  -8   3  -2    4.68    0.64
   8  -2   2    1.06    0.27
   8  -2   2    0.83    0.23
   8  -2   2    0.81    0.21
  -8   2  -2    0.83    0.38
  -8   2  -2    1.03    0.28
  -8   2  -2    0.50    0.23
   8  -1   2    2.07    0.34
   8  -1   2    2.89    0.32
   8  -1   2    2.01    0.33
  -8   1  -2    3.31    0.51
  -8   1  -2    3.49    0.43
  -8   1  -2    2.74    0.38
   8   0   2   47.77    2.65
   8   0   2   50.22    2.58
   8   0   2   50.43    2.63
  -8   0  -2   52.95    2.70
  -8   0  -2   51.55    2.62
  -8   0  -2   46.13    2.68
  -8   0  -2   52.32    2.62
   8   1   2   11.83    0.70
   8   1   2   11.22    0.83
   8   1   2   11.61    0.78
  -8  -1  -2   11.79    0.73
  -8  -1  -2   11.54    0.76
  -8  -1  -2   11.66    0.83
  -8  -1  -2   12.20    0.76
   8   2   2    5.69    0.54
   8   2   2    3.68    0.53
   8   2   2    4.78    0.46
  -8  -2  -2    5.39    0.54
  -8  -2  -2    4.11    0.47
  -8  -2  -2    5.00    0.54
   8   3   2    7.72    0.74
   8   3   2    8.37    0.75
  -8  -3  -2    8.17    0.72
  -8  -3  -2    8.94    0.73
  -8  -3  -2    8.08    0.67
   8   4   2    0.81    0.41
   8   4   2    0.82    0.44
  -8  -4  -2    0.70    0.38
  -8  -4  -2    1.36    0.37
  -8  -4  -2    0.48    0.42
   8   5   2    0.58    0.49
   8   5   2    0.44    0.46
  -8  -5  -2    0.66    0.46
  -8  -5  -2    0.70    0.41
  -8  -5  -2    1.24    0.42
   9  -6   2    2.07    0.36
   9  -6   2    1.74    0.39
  -9   6  -2    2.13    0.71
  -9   6  -2    2.12    0.51
   9  -5   2    0.03    0.30
   9  -5   2    0.44    0.28
   9  -5   2    0.07    0.26
  -9   5  -2    0.04    0.59
  -9   5  -2   -0.28    0.43
   9  -4   2    0.62    0.28
   9  -4   2    0.33    0.44
   9  -4   2    0.94    0.28
  -9   4  -2   -0.05    0.48
  -9   4  -2    0.69    0.37
   9  -3   2    0.23    0.23
   9  -3   2    0.54    0.52
   9  -3   2    0.33    0.25
  -9   3  -2    0.65    0.34
  -9   3  -2    0.63    0.49
   9  -2   2    0.86    0.28
   9  -2   2    0.45    0.27
   9  -2   2    0.82    0.55
  -9   2  -2    0.71    0.31
  -9   2  -2    0.84    0.47
  -9   2  -2    0.59    0.28
   9  -1   2   28.06    1.55
   9  -1   2   26.82    1.59
   9  -1   2   28.18    1.51
  -9   1  -2   29.24    1.55
  -9   1  -2   26.96    1.56
  -9   1  -2   28.86    1.69
   9   0   2    2.81    0.37
   9   0   2    3.20    0.45
   9   0   2    2.70    0.49
  -9   0  -2    3.67    0.49
  -9   0  -2    3.91    0.62
   9   1   2    0.58    0.35
   9   1   2    0.26    0.36
  -9  -1  -2    0.54    0.29
  -9  -1  -2    0.95    0.42
   9   2   2    3.67    0.61
   9   2   2    2.69    0.47
  -9  -2  -2    2.85    0.49
  -9  -2  -2    3.80    0.51
   9   3   2    3.83    0.68
   9   3   2    2.21    0.48
  -9  -3  -2    1.56    0.43
  -9  -3  -2    1.60    0.60
  -9  -3  -2    2.53    0.50
   9   4   2    3.39    0.62
   9   4   2    3.06    0.66
  -9  -4  -2    2.83    0.51
  -9  -4  -2    2.71    0.51
  -9  -4  -2    4.94    0.73
  10  -3   2    0.53    0.37
  10  -3   2    0.05    0.30
  10  -3   2    0.01    0.30
 -10   3  -2    0.37    0.45
 -10   3  -2    0.28    0.57
  10  -2   2    0.80    0.28
  10  -2   2    0.63    0.37
  10  -2   2    0.88    0.33
 -10   2  -2    1.37    0.43
 -10   2  -2    0.66    0.51
  10  -1   2   11.64    0.83
  10  -1   2   10.79    0.87
 -10   1  -2   10.69    0.87
 -10   1  -2   12.03    0.82
 -10   1  -2   12.51    1.13
  10   0   2    0.17    0.36
  10   0   2    0.53    0.44
 -10   0  -2    0.18    0.53
 -10   0  -2    0.54    0.34
  10   1   2    0.75    0.44
  10   1   2    0.46    0.42
 -10  -1  -2    0.29    0.47
 -10  -1  -2    0.22    0.39
 -11  -2   3    0.06    0.40
 -11  -2   3    0.29    0.47
  11   2  -3    0.75    0.35
 -11  -1   3    0.77    0.44
 -11  -1   3    0.93    0.33
  11   1  -3    0.94    0.35
  11   1  -3    0.86    0.43
 -11   0   3    3.37    0.52
 -11   0   3    5.23    0.69
  11   0  -3    3.62    0.52
  11   0  -3    3.46    0.59
 -11   1   3    0.39    0.34
 -11   1   3    0.10    0.41
  11  -1  -3    0.24    0.36
  11  -1  -3    0.32    0.28
 -11   2   3    0.80    0.47
 -11   2   3    0.85    0.39
  11  -2  -3    1.40    0.39
  11  -2  -3    1.05    0.32
 -11   3   3    0.78    0.41
 -11   3   3   -0.55    0.42
  11  -3  -3    0.13    0.29
  11  -3  -3   -0.18    0.35
  11  -3  -3    0.43    0.32
 -10  -4   3    0.24    0.42
 -10  -4   3    0.44    0.49
  10   4  -3    0.45    0.46
  10   4  -3    0.06    0.37
  10   4  -3    0.71    0.37
 -10  -3   3    2.19    0.45
 -10  -3   3    1.98    0.45
  10   3  -3    1.81    0.39
  10   3  -3    1.35    0.45
  10   3  -3    1.24    0.39
 -10  -2   3    1.11    0.28
 -10  -2   3    0.70    0.40
  10   2  -3    1.45    0.34
  10   2  -3    0.80    0.39
  10   2  -3    0.94    0.32
 -10  -1   3    5.32    0.58
 -10  -1   3    4.51    0.49
 -10  -1   3    5.41    0.62
  10   1  -3    4.72    0.57
  10   1  -3    5.04    0.49
  10   1  -3    4.69    0.54
 -10   0   3    4.72    0.61
 -10   0   3    3.29    0.48
 -10   0   3    4.29    0.51
  10   0  -3    3.54    0.54
  10   0  -3    3.50    0.39
  10   0  -3    4.52    0.51
 -10   1   3    2.00    0.41
 -10   1   3    1.60    0.31
  10  -1  -3    1.51    0.34
  10  -1  -3    1.28    0.28
  10  -1  -3    1.64    0.25
 -10   2   3    4.88    0.57
 -10   2   3    4.11    0.47
  10  -2  -3    3.24    0.40
  10  -2  -3    3.16    0.45
  10  -2  -3    3.37    0.37
 -10   3   3   -0.31    0.32
 -10   3   3    0.26    0.37
  10  -3  -3    0.40    0.25
  10  -3  -3   -0.20    0.27
  10  -3  -3   -0.37    0.22
 -10   4   3    0.19    0.35
 -10   4   3    0.52    0.43
  10  -4  -3    0.09    0.32
  10  -4  -3    0.94    0.29
  10  -4  -3    0.06    0.26
 -10   5   3    0.27    0.48
 -10   5   3    0.55    0.38
  10  -5  -3   -0.17    0.33
  10  -5  -3    0.35    0.30
  10  -5  -3    0.02    0.28
 -10   6   3    1.70    0.58
 -10   6   3    1.14    0.45
  10  -6  -3    0.98    0.37
  10  -6  -3    0.76    0.36
  10  -6  -3    1.05    0.35
  -9  -6   3    0.77    0.46
  -9  -6   3    1.07    0.57
   9   6  -3    1.69    0.48
   9   6  -3    0.87    0.51
   9   6  -3    0.86    0.49
  -9  -5   3    1.83    0.47
  -9  -5   3    1.94    0.56
   9   5  -3    2.41    0.44
   9   5  -3    1.89    0.49
  -9  -4   3    1.85    0.47
  -9  -4   3    2.03    0.42
   9   4  -3    1.57    0.38
   9   4  -3    2.04    0.39
   9   4  -3    2.21    0.45
  -9  -3   3    0.22    0.21
  -9  -3   3    0.32    0.32
   9   3  -3    0.36    0.31
   9   3  -3    0.34    0.27
   9   3  -3   -0.09    0.30
  -9  -2   3    0.19    0.30
  -9  -2   3    0.29    0.22
  -9  -2   3    0.10    0.34
   9   2  -3    0.81    0.28
   9   2  -3   -0.04    0.27
   9   2  -3    0.82    0.26
  -9  -1   3    8.49    0.65
  -9  -1   3    8.21    0.64
  -9  -1   3    8.19    0.57
   9   1  -3    6.89    0.61
   9   1  -3    7.60    0.55
   9   1  -3    8.08    0.61
  -9   0   3    6.20    0.55
  -9   0   3    6.09    0.48
  -9   0   3    5.74    0.53
   9   0  -3    6.37    0.53
   9   0  -3    6.74    0.51
   9   0  -3    6.34    0.40
   9   0  -3    6.10    0.46
  -9   1   3    0.93    0.26
  -9   1   3    1.04    0.40
  -9   1   3    1.15    0.21
   9  -1  -3    0.82    0.18
   9  -1  -3    1.05    0.22
   9  -1  -3    0.94    0.21
   9  -1  -3    1.22    0.27
  -9   2   3    4.64    0.55
   9  -2  -3    6.25    0.42
   9  -2  -3    5.75    0.44
   9  -2  -3    6.06    0.44
   9  -2  -3    6.12    0.50
  -9   3   3    3.05    0.41
   9  -3  -3    3.35    0.38
   9  -3  -3    2.36    0.34
   9  -3  -3    2.24    0.31
  -9   4   3    8.20    0.82
  -9   4   3    7.51    0.65
   9  -4  -3    9.38    0.61
   9  -4  -3    9.27    0.60
   9  -4  -3    8.05    0.59
  -9   5   3    0.97    0.34
  -9   5   3    1.36    0.38
   9  -5  -3    1.03    0.29
   9  -5  -3    0.84    0.27
  -9   6   3    0.85    0.42
  -9   6   3   -0.22    0.33
   9  -6  -3   -0.21    0.29
   9  -6  -3    0.03    0.32
  -9   7   3   -0.21    0.39
  -9   7   3   -0.42    0.50
   9  -7  -3   -0.26    0.32
   9  -7  -3   -0.06    0.34
  -8  -7   3   -0.14    0.42
  -8  -7   3   -0.56    0.53
   8   7  -3   -0.66    0.46
   8   7  -3    1.00    0.52
   8   7  -3   -0.19    0.42
  -8  -6   3    4.08    0.68
  -8  -6   3    3.69    0.65
   8   6  -3    3.84    0.60
   8   6  -3    4.62    0.60
   8   6  -3    3.24    0.59
  -8  -5   3    6.67    0.75
  -8  -5   3    7.98    0.72
   8   5  -3    6.46    0.64
   8   5  -3    6.74    0.63
   8   5  -3    6.51    0.71
  -8  -4   3   14.62    0.92
  -8  -4   3   14.68    1.16
  -8  -4   3   13.48    0.78
   8   4  -3   12.78    0.95
   8   4  -3   14.10    0.92
   8   4  -3   13.24    0.86
  -8  -3   3   -0.44    0.32
  -8  -3   3   -0.15    0.17
   8   3  -3    0.04    0.27
   8   3  -3   -0.03    0.22
  -8  -2   3    7.56    0.67
  -8  -2   3    8.37    0.60
  -8  -2   3    8.15    0.51
   8   2  -3    7.85    0.60
   8   2  -3    7.79    0.61
   8   2  -3    7.69    0.54
  -8  -1   3    4.94    0.45
  -8  -1   3    4.22    0.48
  -8  -1   3    4.62    0.39
   8   1  -3    4.49    0.43
   8   1  -3    4.07    0.28
   8   1  -3    5.03    0.43
   8   1  -3    4.17    0.37
  -8   0   3    4.48    0.43
  -8   0   3    4.24    0.41
  -8   0   3    4.02    0.36
   8   0  -3    4.35    0.30
   8   0  -3    4.43    0.33
   8   0  -3    4.26    0.39
   8   0  -3    4.32    0.39
  -8   1   3    0.00    0.20
  -8   1   3    0.01    0.15
  -8   1   3   -0.01    0.17
   8  -1  -3    0.21    0.15
   8  -1  -3    0.17    0.17
   8  -1  -3    0.07    0.16
   8  -1  -3    0.17    0.13
  -8   2   3    1.19    0.25
  -8   2   3    1.52    0.28
   8  -2  -3    1.48    0.23
   8  -2  -3    1.55    0.21
   8  -2  -3    1.38    0.20
  -8   3   3    3.71    0.41
  -8   3   3    3.62    0.46
   8  -3  -3    4.60    0.33
   8  -3  -3    4.17    0.36
   8  -3  -3    4.19    0.37
  -8   4   3    1.52    0.33
  -8   4   3    1.28    0.32
   8  -4  -3    1.13    0.24
   8  -4  -3    1.21    0.16
   8  -4  -3    1.18    0.24
  -8   5   3    1.28    0.28
  -8   5   3    1.15    0.32
  -8   5   3    0.82    0.25
   8  -5  -3    1.02    0.27
   8  -5  -3    1.17    0.38
  -8   6   3    1.15    0.37
  -8   6   3    1.17    0.33
  -8   6   3    1.61    0.29
   8  -6  -3    1.02    0.32
  -8   7   3   22.40    1.44
  -8   7   3   21.42    1.50
  -8   7   3   23.92    1.39
   8  -7  -3   25.49    1.41
   8  -7  -3   27.51    1.43
  -8   8   3    2.08    0.47
  -8   8   3    1.86    0.59
   8  -8  -3    2.43    0.46
   8  -8  -3    2.92    0.46
  -7  -8   3   -0.35    0.47
  -7  -8   3   -0.72    0.51
   7   8  -3   -0.14    0.48
  -7  -7   3    0.43    0.36
  -7  -7   3   -0.88    0.46
   7   7  -3    1.10    0.39
   7   7  -3    0.27    0.36
   7   7  -3    0.20    0.44
  -7  -6   3    6.44    0.64
  -7  -6   3    5.70    0.74
   7   6  -3    6.00    0.61
   7   6  -3    5.72    0.69
   7   6  -3    5.97    0.60
  -7  -5   3    0.65    0.16
  -7  -5   3    0.35    0.43
  -7  -5   3    0.52    0.36
   7   5  -3    0.12    0.25
   7   5  -3    0.81    0.28
   7   5  -3    0.87    0.33
  -7  -4   3   29.21    1.45
  -7  -4   3   29.06    1.64
  -7  -4   3   28.43    1.56
   7   4  -3   26.75    1.54
   7   4  -3   26.98    1.52
   7   4  -3   26.24    1.58
  -7  -3   3    0.77    0.17
  -7  -3   3    0.58    0.24
  -7  -3   3    0.25    0.33
   7   3  -3    0.74    0.19
   7   3  -3    0.59    0.24
   7   3  -3    1.12    0.27
  -7  -2   3    0.06    0.20
  -7  -2   3    0.45    0.25
  -7  -2   3    0.32    0.14
   7   2  -3    0.06    0.05
   7   2  -3    0.14    0.14
   7   2  -3   -0.34    0.18
   7   2  -3    0.16    0.19
  -7  -1   3   21.29    1.18
  -7  -1   3   21.44    1.13
  -7  -1   3   21.68    1.20
   7   1  -3   21.02    1.17
   7   1  -3   20.78    1.15
   7   1  -3   20.57    1.09
   7   1  -3   20.59    1.07
   7   1  -3   20.92    1.11
  -7   0   3    7.73    0.49
  -7   0   3    7.73    0.53
  -7   0   3    7.73    0.54
   7   0  -3    8.55    0.52
   7   0  -3    8.07    0.47
   7   0  -3    7.82    0.50
   7   0  -3    7.10    0.48
  -7   1   3    1.15    0.19
  -7   1   3    0.75    0.20
  -7   1   3    0.87    0.21
  -7   1   3    0.89    0.18
   7  -1  -3    1.20    0.19
   7  -1  -3    1.01    0.16
   7  -1  -3    0.83    0.16
  -7   2   3   22.93    1.26
  -7   2   3   22.62    1.18
  -7   2   3   22.23    1.25
  -7   2   3   22.33    1.22
  -7   2   3   22.09    1.20
  -7   2   3   22.10    1.21
   7  -2  -3   24.11    1.22
   7  -2  -3   25.17    1.24
   7  -2  -3   23.28    1.20
  -7   3   3    0.23    0.19
  -7   3   3    0.36    0.17
  -7   3   3    0.62    0.19
   7  -3  -3    0.49    0.18
   7  -3  -3    0.13    0.15
   7  -3  -3    0.34    0.13
  -7   4   3    0.35    0.20
  -7   4   3    0.57    0.24
  -7   4   3    0.23    0.21
  -7   4   3   -0.07    0.17
   7  -4  -3    0.20    0.12
   7  -4  -3    0.20    0.19
   7  -4  -3    0.43    0.19
  -7   5   3    2.14    0.34
  -7   5   3    1.99    0.34
  -7   5   3    2.24    0.30
   7  -5  -3    2.36    0.22
   7  -5  -3    2.36    0.32
   7  -5  -3    2.48    0.34
  -7   6   3   12.23    0.90
  -7   6   3   12.79    0.85
   7  -6  -3   13.67    0.86
   7  -6  -3   12.74    0.72
   7  -6  -3   12.99    0.84
  -7   7   3   12.51    0.95
  -7   7   3   11.90    0.89
  -7   7   3   13.66    0.87
   7  -7  -3   13.84    0.87
   7  -7  -3   13.52    0.92
  -7   8   3   -0.36    0.28
  -7   8   3    0.19    0.34
  -7   8   3    0.54    0.40
   7  -8  -3   -0.21    0.33
   7  -8  -3    0.14    0.36
  -7   9   3    3.15    0.53
  -7   9   3    3.46    0.47
   7  -9  -3    3.58    0.65
   7  -9  -3    3.81    0.60
  -6  -9   3   -0.33    0.45
  -6  -9   3   -0.38    0.57
   6   9  -3   -0.29    0.52
  -6  -8   3    0.28    0.37
  -6  -8   3   -0.53    0.47
   6   8  -3    0.57    0.39
   6   8  -3    0.09    0.45
  -6  -7   3    4.96    0.56
  -6  -7   3    4.58    0.63
   6   7  -3    3.60    0.63
   6   7  -3    4.52    0.57
   6   7  -3    4.31    0.59
  -6  -6   3   10.35    0.74
  -6  -6   3   10.51    0.58
   6   6  -3    8.60    0.87
   6   6  -3    9.82    0.72
  -6  -5   3    8.18    0.47
  -6  -5   3    7.49    0.60
  -6  -5   3    7.81    0.69
   6   5  -3    7.17    0.56
   6   5  -3    6.92    0.63
   6   5  -3    7.46    0.58
  -6  -4   3    7.70    0.45
  -6  -4   3    6.54    0.63
  -6  -4   3    7.63    0.57
   6   4  -3    7.56    0.55
   6   4  -3    7.02    0.51
   6   4  -3    7.16    0.58
  -6  -3   3    7.82    0.63
  -6  -3   3    7.99    0.56
  -6  -3   3    8.22    0.48
   6   3  -3    8.20    0.51
   6   3  -3    7.60    0.56
   6   3  -3    8.07    0.55
  -6  -2   3   10.09    0.56
  -6  -2   3    9.20    0.66
  -6  -2   3    9.92    0.63
   6   2  -3    9.48    0.57
   6   2  -3    9.79    0.49
   6   2  -3   10.15    0.63
   6   2  -3    9.85    0.60
  -6  -1   3   11.61    0.70
  -6  -1   3   11.40    0.72
  -6  -1   3   11.17    0.64
   6   1  -3   11.24    0.66
   6   1  -3   11.23    0.59
   6   1  -3   11.49    0.67
   6   1  -3   11.15    0.60
   6   1  -3   11.78    0.63
  -6   0   3   23.56    1.27
  -6   0   3   23.26    1.24
  -6   0   3   22.31    1.26
   6   0  -3   25.35    1.26
   6   0  -3   22.82    1.24
   6   0  -3   24.40    1.22
  -6   1   3    3.22    0.29
  -6   1   3    2.95    0.28
  -6   1   3    3.93    0.33
  -6   1   3    3.79    0.25
  -6   1   3    3.66    0.27
  -6   1   3    3.72    0.28
   6  -1  -3    3.70    0.28
   6  -1  -3    3.72    0.25
   6  -1  -3    3.45    0.29
   6  -1  -3    3.57    0.26
  -6   2   3   17.09    0.92
  -6   2   3   16.44    0.84
  -6   2   3   14.84    0.87
  -6   2   3   15.75    0.90
  -6   2   3   16.14    0.85
  -6   2   3   15.73    0.89
   6  -2  -3   18.49    0.91
   6  -2  -3   16.93    0.88
  -6   3   3    0.61    0.18
  -6   3   3    0.40    0.16
  -6   3   3    0.32    0.15
  -6   3   3    0.51    0.14
   6  -3  -3    0.47    0.15
   6  -3  -3    0.68    0.17
  -6   4   3    1.23    0.22
  -6   4   3    1.09    0.22
  -6   4   3    1.23    0.22
  -6   4   3    1.04    0.23
   6  -4  -3    1.25    0.21
   6  -4  -3    1.34    0.23
   6  -4  -3    1.34    0.19
  -6   5   3   25.43    1.37
  -6   5   3   24.39    1.39
  -6   5   3   24.21    1.38
   6  -5  -3   25.12    1.39
   6  -5  -3   26.68    1.31
   6  -5  -3   25.46    1.40
  -6   6   3    0.22    0.22
  -6   6   3    0.22    0.26
  -6   6   3    0.56    0.21
   6  -6  -3    0.70    0.24
   6  -6  -3    0.49    0.25
   6  -6  -3    0.29    0.16
  -6   7   3    1.47    0.27
  -6   7   3    1.59    0.35
  -6   7   3    1.02    0.33
   6  -7  -3    1.36    0.23
   6  -7  -3    1.27    0.31
   6  -7  -3    1.45    0.36
  -6   8   3    2.09    0.36
  -6   8   3    1.71    0.32
  -6   8   3    1.59    0.39
   6  -8  -3    1.91    0.28
   6  -8  -3    1.70    0.42
   6  -8  -3    1.41    0.37
  -6   9   3    2.81    0.45
  -6   9   3    2.39    0.42
   6  -9  -3    2.73    0.47
   6  -9  -3    2.75    0.54
  -6  10   3   -0.14    0.37
  -6  10   3   -0.07    0.47
   6 -10  -3   -0.06    0.43
   6 -10  -3    0.29    0.53
  -5 -10   3    0.56    0.63
  -5 -10   3   -0.92    0.48
   5  10  -3    0.43    0.56
  -5  -9   3    1.49    0.46
  -5  -9   3   -0.44    0.57
   5   9  -3    0.71    0.51
   5   9  -3    0.66    0.44
  -5  -8   3    1.97    0.49
  -5  -8   3    1.27    0.49
   5   8  -3    1.09    0.38
   5   8  -3    0.83    0.44
   5   8  -3    1.10    0.38
  -5  -7   3    0.34    0.15
  -5  -7   3    0.23    0.28
  -5  -7   3    0.16    0.41
   5   7  -3    0.03    0.26
   5   7  -3    0.20    0.29
   5   7  -3    0.36    0.38
  -5  -6   3    1.35    0.31
  -5  -6   3    1.36    0.39
  -5  -6   3    1.78    0.21
   5   6  -3    1.85    0.31
   5   6  -3    0.96    0.31
   5   6  -3    1.51    0.29
  -5  -5   3    2.43    0.40
  -5  -5   3    2.75    0.23
  -5  -5   3    2.78    0.41
   5   5  -3    2.49    0.32
   5   5  -3    2.02    0.37
   5   5  -3    2.25    0.35
  -5  -4   3   11.81    0.75
  -5  -4   3   12.02    0.66
  -5  -4   3   13.89    0.70
  -5  -4   3   12.48    0.83
   5   4  -3   12.08    0.76
   5   4  -3   11.41    0.77
   5   4  -3   11.84    0.72
   5   4  -3   11.41    0.70
  -5  -3   3    4.69    0.30
  -5  -3   3    4.68    0.39
  -5  -3   3    4.58    0.44
  -5  -3   3    5.49    0.31
   5   3  -3    4.35    0.38
   5   3  -3    4.70    0.37
   5   3  -3    4.60    0.38
  -5  -2   3    4.58    0.26
  -5  -2   3    4.34    0.28
  -5  -2   3    3.36    0.34
  -5  -2   3    3.92    0.37
   5   2  -3    3.98    0.32
   5   2  -3    3.51    0.31
   5   2  -3    3.83    0.27
   5   2  -3    3.56    0.30
  -5  -1   3    1.87    0.14
  -5  -1   3    1.90    0.24
  -5  -1   3    1.71    0.25
  -5  -1   3    2.15    0.19
  -5  -1   3    2.43    0.19
   5   1  -3    1.70    0.19
   5   1  -3    2.02    0.15
   5   1  -3    2.25    0.21
   5   1  -3    2.15    0.16
  -5   0   3    2.44    0.19
  -5   0   3    2.18    0.24
  -5   0   3    2.35    0.17
  -5   0   3    1.81    0.21
  -5   0   3    2.37    0.23
  -5   0   3    2.39    0.20
   5   0  -3    1.99    0.28
   5   0  -3    2.73    0.20
   5   0  -3    2.99    0.26
   5   0  -3    2.12    0.19
  -5   1   3    1.59    0.18
  -5   1   3    1.26    0.17
  -5   1   3    1.75    0.19
  -5   1   3    1.40    0.19
  -5   1   3    1.65    0.16
   5  -1  -3    1.58    0.15
   5  -1  -3    1.92    0.16
   5  -1  -3    1.70    0.17
   5  -1  -3    1.23    0.18
  -5   2   3    7.76    0.40
  -5   2   3    7.57    0.45
  -5   2   3    7.34    0.46
  -5   2   3    7.44    0.46
  -5   2   3    7.46    0.40
   5  -2  -3    7.71    0.46
   5  -2  -3    7.73    0.43
   5  -2  -3    8.06    0.47
  -5   3   3   26.10    1.34
  -5   3   3   24.83    1.34
  -5   3   3   24.95    1.33
   5  -3  -3   25.84    1.35
   5  -3  -3   25.34    1.34
   5  -3  -3   25.04    1.30
  -5   4   3    5.59    0.42
  -5   4   3    6.18    0.42
  -5   4   3    5.84    0.43
  -5   4   3    5.76    0.41
   5  -4  -3    6.96    0.46
   5  -4  -3    6.38    0.45
  -5   5   3   38.29    2.03
  -5   5   3   36.67    2.02
  -5   5   3   38.76    2.01
   5  -5  -3   39.20    2.04
   5  -5  -3   40.35    1.98
   5  -5  -3   38.71    2.06
  -5   6   3   22.22    1.29
  -5   6   3   24.32    1.30
  -5   6   3   22.94    1.27
   5  -6  -3   23.15    1.34
   5  -6  -3   22.47    1.31
   5  -6  -3   24.77    1.25
  -5   7   3   42.75    2.26
  -5   7   3   39.52    2.24
  -5   7   3   44.16    2.24
   5  -7  -3   43.71    2.21
   5  -7  -3   42.06    2.31
   5  -7  -3   43.02    2.28
  -5   8   3    0.70    0.28
  -5   8   3    0.11    0.23
  -5   8   3    0.79    0.31
   5  -8  -3    0.21    0.24
   5  -8  -3    0.80    0.32
   5  -8  -3    0.32    0.31
  -5   9   3    0.39    0.32
  -5   9   3   -0.13    0.29
   5  -9  -3    0.18    0.37
   5  -9  -3    0.08    0.28
   5  -9  -3    0.11    0.39
  -5  10   3    0.30    0.39
  -5  10   3    0.28    0.38
   5 -10  -3    0.12    0.47
   5 -10  -3    0.45    0.47
  -4 -10   3    0.33    0.62
  -4 -10   3   -0.14    0.47
  -4 -10   3   -0.56    0.50
   4  10  -3   -0.23    0.50
   4  10  -3   -0.34    0.51
  -4  -9   3    3.72    0.63
  -4  -9   3    2.28    0.55
   4   9  -3    1.95    0.50
   4   9  -3    3.95    0.61
  -4  -8   3    1.28    0.44
  -4  -8   3    1.75    0.23
  -4  -8   3    1.38    0.36
   4   8  -3    1.50    0.37
   4   8  -3    0.78    0.32
  -4  -7   3    0.45    0.10
  -4  -7   3    0.24    0.33
  -4  -7   3    0.61    0.18
  -4  -7   3   -0.01    0.27
   4   7  -3   -0.05    0.28
   4   7  -3    0.30    0.26
   4   7  -3    0.08    0.24
  -4  -6   3    3.58    0.29
  -4  -6   3    3.08    0.48
  -4  -6   3    3.69    0.21
  -4  -6   3    3.40    0.21
  -4  -6   3    3.55    0.45
   4   6  -3    3.27    0.39
   4   6  -3    2.32    0.42
   4   6  -3    3.69    0.39
  -4  -5   3    0.83    0.28
  -4  -5   3    0.90    0.23
  -4  -5   3    0.77    0.14
  -4  -5   3    1.19    0.19
   4   5  -3    0.81    0.18
   4   5  -3    0.85    0.21
   4   5  -3    0.63    0.20
   4   5  -3    0.94    0.24
  -4  -4   3    2.56    0.30
  -4  -4   3    2.52    0.32
  -4  -4   3    2.88    0.22
   4   4  -3    2.62    0.30
   4   4  -3    2.17    0.29
   4   4  -3    2.16    0.27
   4   4  -3    2.16    0.25
  -4  -3   3   36.75    1.65
  -4  -3   3   33.43    1.75
  -4  -3   3   34.03    1.76
  -4  -3   3   31.73    1.72
   4   3  -3   31.14    1.71
   4   3  -3   31.05    1.68
   4   3  -3   30.41    1.67
   4   3  -3   32.01    1.70
  -4  -2   3    3.51    0.31
  -4  -2   3    3.33    0.30
  -4  -2   3    3.69    0.20
  -4  -2   3    3.26    0.28
  -4  -2   3    3.53    0.23
   4   2  -3    2.91    0.28
   4   2  -3    3.13    0.26
   4   2  -3    3.16    0.25
   4   2  -3    3.12    0.21
  -4  -1   3    0.73    0.12
  -4  -1   3    0.83    0.13
  -4  -1   3    0.61    0.15
  -4  -1   3    0.78    0.11
  -4  -1   3    0.84    0.10
  -4  -1   3    0.66    0.14
  -4  -1   3    0.73    0.08
   4   1  -3    0.74    0.08
   4   1  -3    0.67    0.08
   4   1  -3    0.82    0.19
   4   1  -3    0.75    0.12
   4   1  -3    0.85    0.14
  -4   0   3   11.70    0.61
  -4   0   3   11.71    0.77
  -4   0   3   12.20    0.67
  -4   0   3   11.70    0.64
  -4   0   3   11.11    0.64
  -4   0   3   11.71    0.66
  -4   0   3   10.82    0.62
   4   0  -3   11.05    0.61
   4   0  -3   12.33    0.61
   4   0  -3   12.98    0.66
   4   0  -3   11.92    0.63
   4   0  -3   11.44    0.67
   4   0  -3   11.44    0.64
  -4   1   3   12.09    0.62
  -4   1   3   11.63    0.60
  -4   1   3   11.76    0.62
  -4   1   3    9.71    0.62
  -4   1   3   11.83    0.63
  -4   1   3   11.74    0.63
   4  -1  -3   11.72    0.61
   4  -1  -3   12.67    0.63
   4  -1  -3   11.50    0.61
   4  -1  -3   10.58    0.63
   4  -1  -3   11.19    0.65
  -4   2   3   26.00    1.31
  -4   2   3   26.43    1.26
  -4   2   3   26.11    1.31
  -4   2   3   23.86    1.26
   4  -2  -3   24.90    1.32
   4  -2  -3   25.74    1.29
   4  -2  -3   25.18    1.32
   4  -2  -3   24.17    1.31
  -4   3   3   29.14    1.46
  -4   3   3   28.47    1.46
  -4   3   3   28.23    1.45
   4  -3  -3   26.53    1.44
   4  -3  -3   28.96    1.44
   4  -3  -3   27.27    1.47
   4  -3  -3   27.64    1.48
  -4   4   3    0.12    0.12
  -4   4   3    0.28    0.11
  -4   4   3    0.08    0.17
  -4   4   3    0.21    0.11
   4  -4  -3    0.28    0.15
   4  -4  -3    0.45    0.14
   4  -4  -3    0.28    0.12
   4  -4  -3    0.31    0.12
  -4   5   3    3.54    0.29
  -4   5   3    2.94    0.30
  -4   5   3    3.42    0.29
   4  -5  -3    2.93    0.25
   4  -5  -3    2.64    0.32
   4  -5  -3    3.23    0.35
   4  -5  -3    3.43    0.27
  -4   6   3    3.80    0.35
  -4   6   3    3.91    0.35
   4  -6  -3    4.68    0.36
   4  -6  -3    3.58    0.42
   4  -6  -3    4.36    0.27
   4  -6  -3    4.05    0.24
   4  -6  -3    3.34    0.40
   4  -6  -3    3.83    0.33
  -4   7   3    0.15    0.22
  -4   7   3    0.22    0.27
  -4   7   3    0.59    0.21
   4  -7  -3    0.69    0.26
   4  -7  -3    0.71    0.29
   4  -7  -3    0.39    0.12
   4  -7  -3    0.72    0.23
  -4   8   3   -0.30    0.24
  -4   8   3    0.68    0.25
   4  -8  -3    0.20    0.22
   4  -8  -3    0.21    0.31
   4  -8  -3    0.24    0.36
  -4   9   3    2.40    0.37
  -4   9   3    2.30    0.37
   4  -9  -3    2.98    0.46
   4  -9  -3    2.68    0.44
   4  -9  -3    2.11    0.46
  -4  10   3    1.42    0.41
  -4  10   3    1.23    0.37
   4 -10  -3    0.21    0.46
   4 -10  -3    0.73    0.44
   4 -10  -3    1.80    0.39
  -3 -10   3    0.39    0.51
  -3 -10   3   -0.22    0.46
   3  10  -3    0.23    0.47
   3  10  -3   -0.47    0.40
  -3  -9   3    0.19    0.40
  -3  -9   3    0.63    0.26
   3   9  -3    0.92    0.36
   3   9  -3    1.09    0.45
  -3  -8   3    0.07    0.12
  -3  -8   3   -0.55    0.32
  -3  -8   3   -0.41    0.28
  -3  -8   3   -0.02    0.21
   3   8  -3   -0.33    0.33
   3   8  -3    0.01    0.25
   3   8  -3    0.23    0.28
  -3  -7   3    5.03    0.33
  -3  -7   3    5.51    0.61
  -3  -7   3    4.56    0.38
  -3  -7   3    3.84    0.38
   3   7  -3    4.53    0.45
   3   7  -3    3.34    0.49
   3   7  -3    4.21    0.44
  -3  -6   3    4.68    0.28
  -3  -6   3    4.07    0.47
  -3  -6   3    4.83    0.31
  -3  -6   3    4.38    0.50
  -3  -6   3    4.31    0.35
   3   6  -3    4.47    0.41
   3   6  -3    3.90    0.45
   3   6  -3    4.16    0.38
  -3  -5   3   20.21    1.16
  -3  -5   3   21.99    1.10
  -3  -5   3   19.89    1.10
  -3  -5   3   21.36    1.04
  -3  -5   3   21.31    1.21
  -3  -5   3   22.13    1.04
   3   5  -3   20.47    1.14
   3   5  -3   17.86    1.14
   3   5  -3   18.56    1.15
  -3  -4   3    2.19    0.25
  -3  -4   3    1.75    0.26
  -3  -4   3    2.25    0.20
  -3  -4   3    2.08    0.31
  -3  -4   3    1.78    0.13
  -3  -4   3    2.03    0.13
   3   4  -3    1.72    0.19
   3   4  -3    1.78    0.24
   3   4  -3    1.62    0.22
  -3  -3   3    2.56    0.32
  -3  -3   3    2.97    0.22
  -3  -3   3    2.52    0.27
  -3  -3   3    2.69    0.17
  -3  -3   3    3.05    0.22
  -3  -3   3    2.64    0.15
   3   3  -3    2.30    0.19
   3   3  -3    2.12    0.26
   3   3  -3    2.28    0.22
  -3  -2   3   23.15    1.21
  -3  -2   3   23.40    1.25
  -3  -2   3   23.00    1.34
  -3  -2   3   23.51    1.25
  -3  -2   3   27.70    1.26
  -3  -2   3   27.43    1.22
   3   2  -3   24.26    1.28
   3   2  -3   23.73    1.35
   3   2  -3   23.97    1.27
   3   2  -3   22.60    1.23
  -3  -1   3   27.18    1.40
  -3  -1   3   27.80    1.40
  -3  -1   3   28.13    1.44
  -3  -1   3   28.87    1.43
  -3  -1   3   27.16    1.45
   3   1  -3   27.49    1.43
   3   1  -3   27.01    1.46
   3   1  -3   29.83    1.43
   3   1  -3   27.69    1.44
   3   1  -3   29.12    1.40
   3   1  -3   26.97    1.40
  -3   0   3   47.37    2.48
  -3   0   3   49.02    2.48
  -3   0   3   49.82    2.49
  -3   0   3   51.82    2.49
  -3   0   3   43.04    2.46
  -3   0   3   50.68    2.48
  -3   0   3   50.84    2.47
   3   0  -3   50.86    2.47
   3   0  -3   48.86    2.50
   3   0  -3   51.57    2.48
   3   0  -3   50.28    2.46
   3   0  -3   47.59    2.46
  -3   1   3    3.39    0.19
  -3   1   3    3.19    0.21
  -3   1   3    3.24    0.21
  -3   1   3    3.13    0.21
  -3   1   3    3.11    0.24
   3  -1  -3    3.32    0.24
   3  -1  -3    3.49    0.20
   3  -1  -3    3.46    0.23
   3  -1  -3    3.33    0.20
   3  -1  -3    3.22    0.21
   3  -1  -3    3.14    0.21
   3  -1  -3    3.31    0.22
  -3   2   3   35.87    1.81
  -3   2   3   36.99    1.85
  -3   2   3   36.25    1.85
  -3   2   3   37.29    1.83
   3  -2  -3   36.11    1.96
   3  -2  -3   36.41    1.84
   3  -2  -3   32.77    1.85
   3  -2  -3   35.80    1.84
   3  -2  -3   38.57    1.81
   3  -2  -3   36.81    1.84
  -3   3   3    0.23    0.08
  -3   3   3    0.37    0.09
  -3   3   3    0.12    0.09
  -3   3   3    0.26    0.12
  -3   3   3    0.28    0.06
   3  -3  -3    0.29    0.04
   3  -3  -3    0.14    0.15
   3  -3  -3    0.18    0.11
   3  -3  -3    0.32    0.09
   3  -3  -3    0.25    0.09
   3  -3  -3    0.29    0.12
   3  -3  -3    0.24    0.07
  -3   4   3   84.08    4.16
  -3   4   3   81.82    4.17
  -3   4   3   82.48    4.14
  -3   4   3   85.57    4.15
   3  -4  -3   81.48    4.12
   3  -4  -3   83.04    4.10
   3  -4  -3   76.34    4.20
   3  -4  -3   84.00    4.15
   3  -4  -3   84.93    4.11
  -3   5   3    2.55    0.25
  -3   5   3    2.66    0.24
  -3   5   3    3.16    0.24
   3  -5  -3    2.07    0.32
   3  -5  -3    2.57    0.20
   3  -5  -3    2.73    0.22
   3  -5  -3    2.69    0.19
   3  -5  -3    2.22    0.26
  -3   6   3   41.18    2.18
  -3   6   3   43.54    2.21
  -3   6   3   43.41    2.21
   3  -6  -3   39.13    2.28
   3  -6  -3   41.86    2.16
   3  -6  -3   43.32    2.21
   3  -6  -3   42.47    2.15
   3  -6  -3   45.70    2.18
  -3   7   3   14.89    0.89
  -3   7   3   16.44    0.92
  -3   7   3   16.22    0.91
   3  -7  -3   15.04    0.90
   3  -7  -3   15.82    0.85
   3  -7  -3   16.64    0.91
   3  -7  -3   16.49    0.94
   3  -7  -3   14.41    1.01
  -3   8   3   17.98    1.03
  -3   8   3   19.05    1.04
   3  -8  -3   16.34    1.14
   3  -8  -3   17.80    1.04
   3  -8  -3   17.16    0.97
  -3   9   3    0.66    0.31
  -3   9   3    0.73    0.26
   3  -9  -3    0.67    0.29
   3  -9  -3    0.24    0.37
  -3  10   3   -0.34    0.29
  -3  10   3   -0.12    0.33
   3 -10  -3    0.15    0.36
   3 -10  -3    0.18    0.41
   3 -10  -3    0.12    0.48
  -3  11   3   -0.23    0.39
   3 -11  -3   -0.37    0.45
   3 -11  -3    0.41    0.48
   3 -11  -3   -0.78    0.51
  -2 -11   3    1.12    0.53
  -2 -11   3    0.32    0.51
  -2 -11   3    1.19    0.65
  -2 -10   3    3.04    0.57
  -2 -10   3    3.61    0.69
  -2 -10   3    2.18    0.55
  -2 -10   3    2.39    0.51
   2  10  -3    2.09    0.53
  -2  -9   3   15.79    1.02
  -2  -9   3   15.50    0.84
  -2  -9   3   16.11    0.95
  -2  -9   3   13.89    1.09
   2   9  -3   16.03    1.00
   2   9  -3   12.27    1.03
  -2  -8   3    0.87    0.16
  -2  -8   3    0.84    0.35
  -2  -8   3    0.57    0.31
  -2  -8   3    0.59    0.24
   2   8  -3    0.10    0.24
   2   8  -3    0.31    0.33
   2   8  -3    0.15    0.25
  -2  -7   3    0.13    0.18
  -2  -7   3    0.22    0.11
  -2  -7   3    0.20    0.30
  -2  -7   3    0.14    0.25
   2   7  -3   -0.05    0.20
   2   7  -3    0.10    0.20
   2   7  -3    0.33    0.27
  -2  -6   3    0.15    0.22
  -2  -6   3   -0.28    0.15
  -2  -6   3    0.09    0.13
  -2  -6   3   -0.01    0.22
   2   6  -3   -0.02    0.15
   2   6  -3    0.12    0.16
   2   6  -3   -0.09    0.19
  -2  -5   3    0.11    0.07
  -2  -5   3    0.13    0.18
  -2  -5   3    0.21    0.13
  -2  -5   3   -0.08    0.16
  -2  -5   3    0.24    0.17
  -2  -5   3    0.01    0.09
   2   5  -3   -0.13    0.14
   2   5  -3    0.09    0.13
   2   5  -3    0.37    0.13
  -2  -4   3    6.46    0.34
  -2  -4   3    6.13    0.34
  -2  -4   3    6.06    0.42
  -2  -4   3    6.60    0.41
  -2  -4   3    6.10    0.44
  -2  -4   3    6.13    0.38
   2   4  -3    6.06    0.41
   2   4  -3    5.88    0.40
   2   4  -3    6.06    0.37
   2   4  -3    5.46    0.40
  -2  -3   3    7.41    0.43
  -2  -3   3    7.50    0.43
  -2  -3   3    7.79    0.40
  -2  -3   3    7.94    0.43
  -2  -3   3    6.82    0.52
  -2  -3   3    7.75    0.39
   2   3  -3    7.53    0.48
   2   3  -3    6.45    0.43
   2   3  -3    6.62    0.40
  -2  -2   3   17.50    0.87
  -2  -2   3   18.13    0.88
  -2  -2   3   15.36    0.91
  -2  -2   3   17.41    0.91
  -2  -2   3   19.94    0.90
  -2  -2   3   16.61    0.94
   2   2  -3   16.83    0.92
   2   2  -3   17.32    0.91
   2   2  -3   17.51    0.92
   2   2  -3   15.55    0.87
   2   2  -3   17.81    0.91
   2   2  -3   18.03    0.88
  -2  -1   3   85.12    4.24
  -2  -1   3   83.63    4.21
  -2  -1   3   83.99    4.25
  -2  -1   3   82.60    4.24
  -2  -1   3   90.64    4.22
   2   1  -3   79.30    4.21
   2   1  -3   85.88    4.24
   2   1  -3   83.22    4.26
   2   1  -3   85.45    4.23
   2   1  -3   86.36    4.24
   2   1  -3   87.05    4.22
  -2   0   3   16.04    0.83
  -2   0   3   16.22    0.82
  -2   0   3   14.96    0.83
  -2   0   3   16.42    0.84
  -2   0   3   17.13    0.82
  -2   0   3   17.01    0.83
   2   0  -3   16.03    0.82
   2   0  -3   16.62    0.82
   2   0  -3   17.38    0.82
   2   0  -3   15.28    0.84
   2   0  -3   16.03    0.83
   2   0  -3   14.00    0.81
   2   0  -3   14.90    0.82
  -2   1   3   10.90    0.55
  -2   1   3   10.47    0.55
  -2   1   3   10.51    0.56
  -2   1   3    9.80    0.55
  -2   1   3   10.11    0.53
  -2   1   3    9.00    0.56
  -2   1   3   10.82    0.54
   2  -1  -3    9.72    0.56
   2  -1  -3    9.92    0.56
   2  -1  -3   10.43    0.54
   2  -1  -3   10.64    0.55
   2  -1  -3   10.89    0.54
   2  -1  -3   10.19    0.55
   2  -1  -3   10.49    0.55
  -2   2   3   93.80    4.86
  -2   2   3   86.97    4.90
  -2   2   3  108.28    4.89
  -2   2   3  102.49    4.91
  -2   2   3  100.31    4.87
  -2   2   3   90.96    4.85
   2  -2  -3  100.06    4.87
   2  -2  -3   99.82    4.88
   2  -2  -3  100.13    4.86
   2  -2  -3   98.65    4.86
   2  -2  -3   94.84    4.91
  -2   3   3    5.19    0.31
  -2   3   3    5.44    0.29
  -2   3   3    5.94    0.33
   2  -3  -3    5.22    0.29
   2  -3  -3    5.25    0.38
   2  -3  -3    5.15    0.33
   2  -3  -3    5.04    0.28
   2  -3  -3    5.18    0.31
  -2   4   3    2.63    0.22
  -2   4   3    2.73    0.26
  -2   4   3    2.71    0.28
  -2   4   3    2.71    0.23
  -2   4   3    2.77    0.28
  -2   4   3    2.73    0.19
   2  -4  -3    2.55    0.23
   2  -4  -3    2.94    0.16
   2  -4  -3    2.13    0.27
   2  -4  -3    2.61    0.19
   2  -4  -3    2.59    0.20
  -2   5   3   43.42    2.13
  -2   5   3   43.11    2.15
  -2   5   3   43.29    2.21
   2  -5  -3   42.08    2.09
   2  -5  -3   38.00    2.21
   2  -5  -3   41.43    2.12
   2  -5  -3   42.34    2.16
   2  -5  -3   40.32    2.12
  -2   6   3    1.24    0.19
  -2   6   3    1.33    0.28
  -2   6   3    1.36    0.20
   2  -6  -3    1.73    0.27
   2  -6  -3    1.14    0.27
   2  -6  -3    1.29    0.22
   2  -6  -3    1.17    0.21
   2  -6  -3    1.56    0.16
  -2   7   3   52.47    2.66
  -2   7   3   54.01    2.77
  -2   7   3   52.33    2.67
   2  -7  -3   51.40    2.63
   2  -7  -3   51.77    2.66
   2  -7  -3   51.00    2.70
   2  -7  -3   47.95    2.77
   2  -7  -3   53.17    2.61
  -2   8   3    4.52    0.44
  -2   8   3    5.32    0.42
  -2   8   3    5.06    0.57
   2  -8  -3    4.99    0.47
   2  -8  -3    4.81    0.39
   2  -8  -3    3.73    0.43
   2  -8  -3    4.61    0.57
  -2   9   3    1.38    0.43
  -2   9   3    1.31    0.28
  -2   9   3    1.54    0.33
   2  -9  -3    1.53    0.29
   2  -9  -3    1.21    0.43
  -2  10   3    0.18    0.38
  -2  10   3   -0.31    0.29
   2 -10  -3    0.17    0.46
   2 -10  -3    0.43    0.34
  -2  11   3    4.77    0.65
   2 -11  -3    4.16    0.66
   2 -11  -3    4.59    0.83
  -1 -11   3    3.05    0.60
  -1 -11   3    4.00    0.62
  -1 -11   3    3.92    0.65
  -1 -11   3    4.16    0.59
  -1 -11   3    3.77    0.67
  -1 -10   3    2.33    0.49
  -1 -10   3    4.45    0.39
  -1 -10   3    3.02    0.47
  -1 -10   3    2.92    0.88
  -1 -10   3    3.99    0.57
  -1 -10   3    3.85    0.59
  -1  -9   3    4.28    0.63
  -1  -9   3    4.18    0.57
  -1  -9   3    4.01    0.37
  -1  -9   3    3.65    0.51
  -1  -8   3    0.43    0.26
  -1  -8   3    0.71    0.17
  -1  -8   3    0.72    0.33
  -1  -8   3    0.83    0.38
   1   8  -3    0.55    0.30
  -1  -7   3   -0.19    0.20
  -1  -7   3    0.23    0.13
  -1  -7   3    0.17    0.27
   1   7  -3    0.08    0.18
   1   7  -3    0.32    0.24
  -1  -6   3   21.38    1.13
  -1  -6   3   20.03    1.06
  -1  -6   3   20.42    1.18
   1   6  -3   19.40    1.15
   1   6  -3   19.61    1.12
  -1  -5   3   18.62    0.97
  -1  -5   3   17.98    1.01
  -1  -5   3   18.82    1.01
  -1  -5   3   19.02    1.02
  -1  -5   3   18.62    0.98
  -1  -5   3   18.06    1.06
   1   5  -3   19.74    1.00
   1   5  -3   18.63    1.01
   1   5  -3   16.70    1.03
   1   5  -3   18.40    1.02
  -1  -4   3    1.73    0.16
  -1  -4   3    1.67    0.14
  -1  -4   3    2.00    0.21
  -1  -4   3    1.81    0.23
  -1  -4   3    1.91    0.22
  -1  -4   3    1.64    0.25
  -1  -4   3    1.80    0.28
  -1  -4   3    1.91    0.21
  -1  -4   3    1.73    0.19
  -1  -4   3    1.67    0.25
   1   4  -3    1.27    0.20
   1   4  -3    1.82    0.19
   1   4  -3    1.69    0.28
  -1  -3   3    0.30    0.10
  -1  -3   3    0.20    0.08
  -1  -3   3    0.20    0.17
  -1  -3   3    0.29    0.08
  -1  -3   3    0.36    0.09
  -1  -3   3    0.30    0.10
  -1  -3   3    0.34    0.06
   1   3  -3    0.18    0.08
   1   3  -3    0.40    0.09
   1   3  -3    0.27    0.10
  -1  -2   3  388.77   20.55
  -1  -2   3  361.20   20.55
  -1  -2   3  455.11   20.59
   1   2  -3  475.33   20.59
   1   2  -3  374.16   20.56
   1   2  -3  437.85   20.58
  -1  -1   3   41.62    2.16
  -1  -1   3   43.29    2.17
  -1  -1   3   45.42    2.14
  -1  -1   3   43.33    2.14
  -1  -1   3   42.14    2.14
  -1  -1   3   42.97    2.18
  -1  -1   3   39.98    2.13
   1   1  -3   40.83    2.12
   1   1  -3   43.93    2.15
   1   1  -3   42.03    2.14
   1   1  -3   42.81    2.16
   1   1  -3   45.95    2.14
  -1   0   3   67.08    3.11
  -1   0   3   59.56    3.08
  -1   0   3   55.29    3.09
  -1   0   3   61.04    3.09
  -1   0   3   62.97    3.09
  -1   0   3   64.68    3.10
   1   0  -3   60.03    3.08
   1   0  -3   64.51    3.09
   1   0  -3   58.11    3.08
   1   0  -3   63.66    3.10
   1   0  -3   64.25    3.09
   1   0  -3   61.58    3.09
  -1   1   3   17.79    1.09
  -1   1   3   21.63    1.07
  -1   1   3   21.33    1.08
  -1   1   3   21.79    1.07
  -1   1   3   20.22    1.09
  -1   1   3   21.44    1.07
   1  -1  -3   19.62    1.08
   1  -1  -3   21.28    1.07
   1  -1  -3   21.97    1.08
   1  -1  -3   19.26    1.09
   1  -1  -3   23.30    1.10
   1  -1  -3   23.57    1.08
  -1   2   3    9.47    0.49
  -1   2   3    8.81    0.52
  -1   2   3   10.01    0.51
  -1   2   3    9.51    0.51
   1  -2  -3    9.58    0.49
   1  -2  -3    8.04    0.53
   1  -2  -3    8.42    0.52
   1  -2  -3    9.85    0.52
   1  -2  -3    8.82    0.55
   1  -2  -3    9.78    0.49
  -1   3   3    8.09    0.62
  -1   3   3    8.14    0.42
  -1   3   3    8.06    0.47
  -1   3   3    8.05    0.49
  -1   3   3    8.02    0.53
   1  -3  -3    7.24    0.48
   1  -3  -3    7.58    0.51
   1  -3  -3    7.60    0.45
   1  -3  -3    7.86    0.42
   1  -3  -3    7.24    0.62
   1  -3  -3    7.32    0.55
   1  -3  -3    7.63    0.43
  -1   4   3  118.35    5.53
  -1   4   3  112.03    5.50
  -1   4   3  115.10    5.58
   1  -4  -3  110.03    5.50
   1  -4  -3  109.99    5.47
   1  -4  -3  116.12    5.55
   1  -4  -3  108.89    5.52
   1  -4  -3  105.27    5.47
   1  -4  -3   98.93    5.58
  -1   5   3    2.83    0.30
  -1   5   3    2.85    0.38
  -1   5   3    2.75    0.22
  -1   5   3    3.20    0.26
   1  -5  -3    3.16    0.20
   1  -5  -3    3.04    0.20
   1  -5  -3    3.07    0.23
   1  -5  -3    3.29    0.29
   1  -5  -3    2.65    0.34
  -1   6   3    8.03    0.49
  -1   6   3    7.56    0.59
   1  -6  -3    7.95    0.45
   1  -6  -3    8.41    0.45
   1  -6  -3    6.34    0.59
   1  -6  -3    7.75    0.54
   1  -6  -3    7.87    0.51
   1  -6  -3    8.00    0.46
  -1   7   3   12.59    0.73
  -1   7   3   11.27    0.82
  -1   7   3   12.20    0.70
   1  -7  -3   12.09    0.67
   1  -7  -3   12.18    0.77
   1  -7  -3   10.97    0.83
   1  -7  -3   11.23    0.66
   1  -7  -3   12.42    0.75
  -1   8   3   12.07    0.89
  -1   8   3   13.65    0.76
  -1   8   3   12.74    0.76
   1  -8  -3   11.47    0.89
   1  -8  -3   11.83    0.77
   1  -8  -3   11.89    0.73
   1  -8  -3   12.42    0.83
  -1   9   3    2.87    0.41
  -1   9   3    2.94    0.44
  -1   9   3    2.97    0.50
   1  -9  -3    3.02    0.42
   1  -9  -3    2.16    0.35
   1  -9  -3    2.18    0.46
  -1  10   3    3.41    0.61
  -1  10   3    2.85    0.40
   1 -10  -3    2.65    0.62
   1 -10  -3    2.34    0.45
   1 -10  -3    2.73    0.41
  -1  11   3    1.71    0.62
  -1  11   3    0.99    0.36
   1 -11  -3    1.29    0.51
   1 -11  -3    0.83    0.60
   0 -11   3    1.26    0.46
   0 -11   3    0.24    0.44
   0 -11   3    1.10    0.47
   0 -11   3    2.67    0.61
   0 -11   3    1.19    0.30
   0 -11   3    0.88    0.58
   0 -10   3    0.29    0.35
   0 -10   3    0.51    0.42
   0 -10   3    0.14    0.34
   0 -10   3    0.14    0.36
   0 -10   3   -0.02    0.21
   0 -10   3    0.80    0.55
   0  -9   3    1.48    0.38
   0  -9   3    1.42    0.39
   0  -9   3    1.48    0.38
   0  -9   3    1.45    0.24
   0  -9   3    1.35    0.35
   0  -9   3    2.15    0.48
   0  -9   3    1.66    0.29
   0  -8   3    1.17    0.40
   0  -8   3    1.20    0.34
   0  -8   3    1.45    0.26
   0  -8   3    1.95    0.34
   0  -8   3    1.60    0.21
   0  -7   3   25.40    1.48
   0  -7   3   29.82    1.55
   0  -7   3   27.79    1.46
   0   7  -3   29.15    1.53
   0  -6   3    0.34    0.13
   0  -6   3    0.18    0.11
   0  -6   3    0.12    0.17
   0   6  -3    0.11    0.13
   0   6  -3    0.07    0.16
   0   6  -3    0.09    0.15
   0  -5   3   40.14    2.33
   0  -5   3   46.18    2.31
   0  -5   3   46.17    2.29
   0  -5   3   43.83    2.33
   0  -5   3   46.46    2.34
   0  -5   3   47.31    2.32
   0  -5   3   47.23    2.35
   0   5  -3   45.25    2.38
   0   5  -3   47.24    2.33
   0   5  -3   43.18    2.35
   0   5  -3   44.94    2.33
   0  -4   3  217.49   10.78
   0  -4   3  233.21   10.81
   0  -4   3  236.73   10.86
   0  -4   3  209.34   10.78
   0  -4   3  203.39   10.78
   0  -4   3  199.74   10.79
   0  -4   3  223.10   10.81
   0  -4   3  227.99   10.83
   0  -4   3  215.10   10.80
   0  -4   3  217.99   10.80
   0   4  -3  228.07   10.86
   0   4  -3  210.80   10.79
   0   4  -3  200.79   10.80
   0  -3   3   35.70    1.76
   0  -3   3   36.30    1.84
   0  -3   3   34.47    1.77
   0  -3   3   35.07    1.77
   0  -3   3   35.49    1.80
   0  -3   3   35.58    1.80
   0  -3   3   36.72    1.76
   0  -3   3   35.75    1.81
   0   3  -3   30.79    1.77
   0   3  -3   35.49    1.84
   0   3  -3   32.89    1.79
   0   3  -3   35.28    1.77
   0  -2   3  179.15    8.98
   0  -2   3  194.48    9.00
   0  -2   3  170.79    8.97
   0  -2   3  193.57    9.02
   0  -2   3  174.08    8.97
   0   2  -3  180.26    8.98
   0   2  -3  166.67    8.97
   0   2  -3  168.96    8.98
   0   2  -3  195.04    9.01
   0   2  -3  168.93    8.97
   0   2  -3  200.95    9.04
   0  -1   3   53.71    2.80
   0  -1   3   56.16    2.83
   0  -1   3   57.31    2.80
   0  -1   3   56.73    2.81
   0  -1   3   60.28    2.85
   0   1  -3   55.19    2.83
   0   1  -3   51.19    2.80
   0   1  -3   54.80    2.80
   0   1  -3   57.28    2.83
   0   1  -3   58.56    2.85
   0   1  -3   58.25    2.81
   0   0   3  199.18    9.29
   0   0   3  176.58    9.28
   0   0   3  204.18    9.30
   0   0   3  180.41    9.28
   0   0   3  185.33    9.28
   0   0   3  182.78    9.28
   0   0  -3  183.82    9.28
   0   0  -3  186.69    9.29
   0   0  -3  182.74    9.28
   0   0  -3  164.05    9.27
   0   0  -3  207.20    9.29
   0   0  -3  203.77    9.30
   0   0  -3  177.09    9.28
   0   1   3    1.85    0.16
   0   1   3    1.94    0.15
   0   1   3    2.11    0.14
   0   1   3    2.20    0.16
   0   1   3    2.60    0.18
   0  -1  -3    1.98    0.14
   0  -1  -3    2.04    0.16
   0  -1  -3    2.04    0.14
   0  -1  -3    1.99    0.17
   0  -1  -3    1.95    0.15
   0  -1  -3    2.13    0.15
   0  -1  -3    2.07    0.15
   0   2   3    6.78    0.36
   0   2   3    6.54    0.42
   0   2   3    7.02    0.39
   0   2   3    6.51    0.43
   0   2   3    7.25    0.42
   0   2   3    6.66    0.42
   0  -2  -3    7.31    0.37
   0  -2  -3    6.42    0.40
   0  -2  -3    7.11    0.36
   0  -2  -3    6.94    0.39
   0  -2  -3    7.40    0.40
   0   3   3    1.35    0.10
   0   3   3    1.34    0.14
   0   3   3    0.97    0.22
   0  -3  -3    1.35    0.21
   0  -3  -3    1.31    0.19
   0  -3  -3    1.15    0.16
   0  -3  -3    1.24    0.09
   0  -3  -3    1.24    0.14
   0   4   3   46.67    2.30
   0   4   3   46.51    2.26
   0   4   3   42.77    2.35
   0   4   3   41.93    2.37
   0   4   3   45.69    2.35
   0  -4  -3   47.31    2.27
   0  -4  -3   43.10    2.25
   0  -4  -3   45.03    2.30
   0  -4  -3   46.77    2.26
   0  -4  -3   45.94    2.33
   0   5   3   58.82    3.02
   0   5   3   62.23    2.99
   0   5   3   58.40    3.09
   0  -5  -3   57.62    2.98
   0  -5  -3   59.56    3.05
   0  -5  -3   63.00    3.00
   0  -5  -3   59.77    3.07
   0  -5  -3   58.22    2.98
   0   6   3   16.32    0.83
   0   6   3   15.30    0.86
   0   6   3   14.01    0.95
   0  -6  -3   15.00    0.81
   0  -6  -3   16.70    0.86
   0  -6  -3   15.21    0.81
   0  -6  -3   16.26    0.93
   0  -6  -3   14.54    0.89
   0   7   3   37.16    1.84
   0   7   3   35.82    1.87
   0   7   3   34.76    1.98
   0  -7  -3   35.78    1.92
   0  -7  -3   34.35    1.82
   0  -7  -3   35.42    1.94
   0  -7  -3   38.78    1.87
   0  -7  -3   33.81    1.81
   0   8   3    0.00    0.20
   0   8   3    0.28    0.32
   0  -8  -3    0.07    0.33
   0  -8  -3    0.34    0.23
   0  -8  -3   -0.04    0.24
   0  -8  -3    0.28    0.27
   0   9   3    6.39    0.72
   0   9   3    6.46    0.53
   0  -9  -3    5.69    0.56
   0  -9  -3    5.51    0.70
   0  -9  -3    6.57    0.62
   0  10   3    1.56    0.56
   0  10   3    3.50    0.48
   0 -10  -3    2.38    0.44
   0 -10  -3    2.87    0.47
   0 -10  -3    1.74    0.53
   1 -11   3    1.46    0.61
   1 -11   3   -0.05    0.40
   1 -11   3    0.34    0.31
   1 -11   3   -0.48    0.49
   1 -11   3    1.07    0.54
   1 -11   3    0.25    0.43
   1 -11   3    0.02    0.37
   1 -10   3   -0.51    0.40
   1 -10   3    0.31    0.28
   1 -10   3   -0.41    0.88
   1 -10   3   -0.37    0.34
   1 -10   3    0.01    0.23
   1 -10   3    1.22    0.41
   1 -10   3    0.18    0.34
   1  -9   3    1.15    0.36
   1  -9   3    1.06    0.33
   1  -9   3    0.76    0.39
   1  -9   3    0.58    0.22
   1  -9   3    0.69    0.27
   1  -9   3    0.64    0.31
   1  -8   3    0.06    0.26
   1  -8   3    0.13    0.17
   1  -8   3    0.21    0.26
   1  -8   3   -0.01    0.28
   1  -8   3    0.51    0.21
   1  -7   3    1.45    0.22
   1  -7   3    1.11    0.26
   1  -7   3    1.29    0.21
  -1   7  -3    1.35    0.32
  -1   7  -3    1.34    0.24
   1  -6   3    9.24    0.62
   1  -6   3   10.52    0.58
   1  -6   3    9.42    0.58
  -1   6  -3   10.86    0.61
  -1   6  -3   10.05    0.70
  -1   6  -3    9.39    0.61
   1  -5   3   85.98    4.45
   1  -5   3   79.98    4.46
   1  -5   3   92.74    4.44
   1  -5   3   88.07    4.48
   1  -5   3   88.13    4.44
   1  -5   3   93.12    4.52
  -1   5  -3   88.34    4.53
  -1   5  -3   93.54    4.46
  -1   5  -3   88.21    4.47
   1  -4   3    1.07    0.18
   1  -4   3    1.10    0.16
   1  -4   3    1.24    0.14
   1  -4   3    1.05    0.14
   1  -4   3    1.27    0.18
   1  -4   3    1.23    0.17
   1  -4   3    1.34    0.14
  -1   4  -3    1.09    0.19
  -1   4  -3    1.41    0.22
  -1   4  -3    1.22    0.15
   1  -3   3    5.76    0.30
   1  -3   3    5.21    0.32
   1  -3   3    5.21    0.39
   1  -3   3    5.44    0.31
   1  -3   3    5.66    0.35
   1  -3   3    5.69    0.41
   1  -3   3    4.83    0.31
  -1   3  -3    5.63    0.31
  -1   3  -3    5.31    0.34
  -1   3  -3    5.10    0.44
   1  -2   3  150.82    7.83
   1  -2   3  155.30    7.82
   1  -2   3  161.94    7.85
   1  -2   3  153.30    7.83
   1  -2   3  167.49    7.86
  -1   2  -3  161.10    7.86
  -1   2  -3  171.84    7.91
  -1   2  -3  151.32    7.83
  -1   2  -3  149.28    7.84
   1  -1   3  113.12    5.74
   1  -1   3  114.63    5.72
   1  -1   3  104.33    5.71
   1  -1   3  124.81    5.75
   1  -1   3  123.47    5.76
   1  -1   3  116.41    5.74
   1  -1   3  121.78    5.76
   1  -1   3  112.87    5.72
  -1   1  -3  114.11    5.74
  -1   1  -3  105.01    5.72
  -1   1  -3  119.84    5.77
  -1   1  -3  113.73    5.72
   1   0   3   73.84    3.67
   1   0   3   74.02    3.66
   1   0   3   66.59    3.66
   1   0   3   77.92    3.67
   1   0   3   71.59    3.67
   1   0   3   76.08    3.67
   1   0   3   73.49    3.67
  -1   0  -3   73.81    3.68
  -1   0  -3   75.32    3.66
  -1   0  -3   72.60    3.66
  -1   0  -3   69.95    3.67
  -1   0  -3   77.53    3.66
  -1   0  -3   71.12    3.66
   1   1   3   29.74    1.53
   1   1   3   30.38    1.53
   1   1   3   28.37    1.56
   1   1   3   32.02    1.56
   1   1   3   29.88    1.56
   1   1   3   31.22    1.54
  -1  -1  -3   31.09    1.55
  -1  -1  -3   29.42    1.56
  -1  -1  -3   29.64    1.54
  -1  -1  -3   32.15    1.54
  -1  -1  -3   30.05    1.55
   1   2   3   27.07    1.37
   1   2   3   26.91    1.41
   1   2   3   24.95    1.41
   1   2   3   27.45    1.36
   1   2   3   25.80    1.44
   1   2   3   28.70    1.42
   1   2   3   26.72    1.34
  -1  -2  -3   26.83    1.40
  -1  -2  -3   27.89    1.37
  -1  -2  -3   25.10    1.39
  -1  -2  -3   27.20    1.39
  -1  -2  -3   27.75    1.35
  -1  -2  -3   26.31    1.36
   1   3   3   15.01    0.87
   1   3   3   15.32    0.79
   1   3   3   13.39    0.86
   1   3   3   14.98    0.80
   1   3   3   14.23    0.85
   1   3   3   15.58    0.75
   1   3   3   16.92    0.91
  -1  -3  -3   14.90    0.80
  -1  -3  -3   15.26    0.77
  -1  -3  -3   13.97    0.86
  -1  -3  -3   15.01    0.76
  -1  -3  -3   15.43    0.83
  -1  -3  -3   14.93    0.84
   1   4   3    0.00    0.09
   1   4   3   -0.16    0.14
   1   4   3    0.03    0.16
   1   4   3    0.06    0.04
   1   4   3   -0.05    0.12
  -1  -4  -3    0.01    0.05
  -1  -4  -3    0.11    0.13
  -1  -4  -3    0.04    0.12
  -1  -4  -3    0.04    0.06
  -1  -4  -3    0.01    0.12
   1   5   3    6.29    0.54
   1   5   3    6.95    0.42
   1   5   3    6.46    0.52
  -1  -5  -3    6.95    0.48
  -1  -5  -3    7.39    0.50
  -1  -5  -3    6.88    0.37
  -1  -5  -3    6.68    0.39
   1   6   3   13.79    0.77
   1   6   3   13.07    0.91
   1   6   3   13.85    0.88
  -1  -6  -3   13.59    0.84
  -1  -6  -3   12.66    0.72
  -1  -6  -3   13.34    0.69
  -1  -6  -3   13.47    0.79
  -1  -6  -3   14.19    0.84
   1   7   3   49.31    2.85
   1   7   3   53.54    2.83
   1   7   3   54.47    2.71
  -1  -7  -3   51.10    2.66
  -1  -7  -3   52.87    2.77
  -1  -7  -3   54.34    2.65
  -1  -7  -3   53.05    2.78
   1   8   3    1.21    0.23
  -1  -8  -3    1.30    0.33
  -1  -8  -3    1.08    0.38
   1   9   3   -0.38    0.42
   1   9   3    0.01    0.25
  -1  -9  -3    0.44    0.35
   1  10   3    5.80    0.82
   1  10   3    3.89    0.49
  -1 -10  -3    4.86    0.61
  -1 -10  -3    3.59    0.56
  -1 -10  -3    3.04    0.64
   2 -11   3   -0.24    0.69
   2 -11   3   -0.20    0.44
   2 -11   3   -0.27    0.38
   2 -11   3    0.15    0.31
   2 -10   3    0.41    0.42
   2 -10   3    0.78    0.29
   2 -10   3    0.65    0.39
   2 -10   3   -0.28    0.40
   2 -10   3   -0.37    0.34
   2 -10   3    0.17    0.29
   2  -9   3    1.10    0.27
   2  -9   3    1.36    0.31
   2  -9   3    0.79    0.33
  -2   9  -3    0.67    0.42
   2  -8   3    2.25    0.34
   2  -8   3    1.87    0.33
   2  -8   3    1.95    0.29
   2  -8   3    1.79    0.31
  -2   8  -3    2.15    0.31
  -2   8  -3    1.75    0.40
   2  -7   3    5.97    0.43
   2  -7   3    5.24    0.48
   2  -7   3    6.16    0.43
   2  -7   3    6.12    0.46
  -2   7  -3    6.04    0.63
  -2   7  -3    5.90    0.53
  -2   7  -3    6.17    0.47
   2  -6   3    5.83    0.40
   2  -6   3    6.41    0.40
   2  -6   3    6.32    0.57
   2  -6   3    6.00    0.40
   2  -6   3    5.60    0.43
  -2   6  -3    5.88    0.56
  -2   6  -3    5.76    0.44
  -2   6  -3    6.10    0.48
   2  -5   3   42.90    2.26
   2  -5   3   44.80    2.22
   2  -5   3   45.32    2.19
   2  -5   3   40.79    2.23
   2  -5   3   44.62    2.23
  -2   5  -3   42.92    2.24
  -2   5  -3   42.76    2.32
  -2   5  -3   44.10    2.27
   2  -4   3    2.38    0.19
   2  -4   3    2.01    0.25
   2  -4   3    2.08    0.19
   2  -4   3    2.16    0.25
   2  -4   3    2.23    0.15
   2  -4   3    2.34    0.20
  -2   4  -3    1.67    0.29
  -2   4  -3    1.95    0.33
  -2   4  -3    2.08    0.25
  -2   4  -3    2.07    0.17
   2  -3   3   50.52    2.45
   2  -3   3   49.15    2.42
   2  -3   3   49.74    2.45
   2  -3   3   49.52    2.41
  -2   3  -3   51.19    2.42
  -2   3  -3   47.93    2.46
  -2   3  -3   41.76    2.43
  -2   3  -3   50.39    2.52
  -2   3  -3   49.12    2.48
  -2   3  -3   44.64    2.45
   2  -2   3   59.83    2.68
   2  -2   3   53.69    2.68
   2  -2   3   57.72    2.73
   2  -2   3   58.79    2.70
   2  -2   3   53.45    2.71
  -2   2  -3   48.41    2.69
  -2   2  -3   52.49    2.72
  -2   2  -3   48.22    2.71
  -2   2  -3   51.65    2.67
   2  -1   3    0.12    0.05
   2  -1   3    0.06    0.06
   2  -1   3    0.00    0.08
   2  -1   3    0.01    0.06
   2  -1   3   -0.01    0.10
   2  -1   3    0.04    0.05
  -2   1  -3    0.04    0.04
  -2   1  -3    0.00    0.04
  -2   1  -3    0.14    0.08
  -2   1  -3    0.06    0.10
  -2   1  -3    0.10    0.07
   2   0   3   11.58    0.65
   2   0   3   11.52    0.63
   2   0   3   12.29    0.64
   2   0   3   10.48    0.63
   2   0   3   12.35    0.64
   2   0   3   12.21    0.63
  -2   0  -3   12.28    0.63
  -2   0  -3   11.03    0.65
  -2   0  -3   11.40    0.63
  -2   0  -3   13.00    0.62
  -2   0  -3   10.98    0.62
   2   1   3    7.88    0.46
   2   1   3    6.71    0.45
   2   1   3    7.58    0.42
   2   1   3    7.39    0.43
   2   1   3    8.18    0.42
   2   1   3    6.99    0.47
  -2  -1  -3    7.54    0.44
  -2  -1  -3    7.85    0.44
  -2  -1  -3    8.15    0.43
  -2  -1  -3    7.28    0.43
   2   2   3  122.89    6.10
   2   2   3  118.84    6.13
   2   2   3  118.92    6.10
   2   2   3  120.86    6.17
  -2  -2  -3  128.56    6.17
  -2  -2  -3  119.80    6.13
  -2  -2  -3  129.87    6.13
  -2  -2  -3  124.96    6.16
   2   3   3    1.53    0.24
   2   3   3    1.61    0.24
  -2  -3  -3    1.50    0.21
  -2  -3  -3    1.34    0.21
  -2  -3  -3    1.25    0.15
  -2  -3  -3    1.69    0.19
   2   4   3   18.26    1.05
   2   4   3   18.74    0.97
   2   4   3   16.72    1.06
  -2  -4  -3   18.19    1.02
  -2  -4  -3   18.03    1.03
  -2  -4  -3   18.70    0.97
  -2  -4  -3   18.47    0.95
   2   5   3    6.70    0.58
   2   5   3    6.88    0.44
   2   5   3    6.92    0.56
  -2  -5  -3    7.22    0.54
  -2  -5  -3    6.84    0.52
  -2  -5  -3    7.42    0.42
   2   6   3    4.82    0.35
   2   6   3    3.04    0.47
   2   6   3    4.20    0.49
   2   6   3    3.98    0.50
  -2  -6  -3    3.99    0.42
  -2  -6  -3    3.75    0.44
   2   7   3    2.74    0.48
   2   7   3    4.34    0.37
   2   7   3    3.46    0.52
  -2  -7  -3    4.54    0.49
  -2  -7  -3    3.99    0.31
  -2  -7  -3    3.33    0.47
   2   8   3    0.90    0.39
   2   8   3    0.19    0.37
   2   8   3    0.77    0.23
  -2  -8  -3    0.55    0.33
  -2  -8  -3    0.39    0.35
   2   9   3   -0.29    0.43
   2   9   3    0.33    0.25
   2   9   3    0.27    0.46
  -2  -9  -3    0.05    0.38
  -2  -9  -3    0.45    0.35
   2  10   3    2.35    0.62
  -2 -10  -3    2.12    0.49
  -2 -10  -3    2.62    0.52
   3 -11   3    0.69    0.39
   3 -11   3    0.48    0.50
   3 -10   3   -0.06    0.36
   3 -10   3    0.13    0.30
   3 -10   3    0.51    0.34
  -3  10  -3    1.36    0.52
   3  -9   3    5.26    0.47
   3  -9   3    3.81    0.53
   3  -9   3    4.29    0.51
   3  -9   3    3.80    0.42
  -3   9  -3    4.35    0.72
   3  -8   3    0.57    0.22
   3  -8   3    1.45    0.23
   3  -8   3    0.93    0.27
   3  -8   3    0.81    0.25
  -3   8  -3    0.79    0.32
  -3   8  -3    1.36    0.27
  -3   8  -3    0.45    0.36
   3  -7   3    0.02    0.17
   3  -7   3    0.12    0.19
   3  -7   3    0.42    0.19
  -3   7  -3   -0.03    0.30
  -3   7  -3    0.03    0.20
  -3   7  -3    0.36    0.24
   3  -6   3    1.87    0.25
   3  -6   3    2.30    0.22
   3  -6   3    2.14    0.26
   3  -6   3    1.96    0.27
   3  -6   3    2.39    0.27
  -3   6  -3    1.92    0.29
  -3   6  -3    2.14    0.34
  -3   6  -3    2.26    0.37
   3  -5   3    0.26    0.13
   3  -5   3    0.08    0.10
   3  -5   3    0.04    0.20
   3  -5   3    0.14    0.07
   3  -5   3    0.14    0.11
  -3   5  -3   -0.04    0.22
  -3   5  -3   -0.07    0.17
  -3   5  -3    0.19    0.14
   3  -4   3    6.99    0.41
   3  -4   3    6.91    0.36
   3  -4   3    6.92    0.39
   3  -4   3    7.09    0.43
   3  -4   3    6.69    0.42
  -3   4  -3    6.86    0.53
  -3   4  -3    6.11    0.47
  -3   4  -3    6.50    0.43
   3  -3   3   24.09    1.26
   3  -3   3   25.67    1.25
   3  -3   3   27.28    1.23
   3  -3   3   24.69    1.27
  -3   3  -3   20.66    1.26
  -3   3  -3   23.12    1.33
  -3   3  -3   24.02    1.30
   3  -2   3    0.60    0.11
   3  -2   3    0.58    0.13
   3  -2   3    0.76    0.11
  -3   2  -3    0.59    0.14
  -3   2  -3    0.74    0.11
  -3   2  -3    0.58    0.17
  -3   2  -3    0.84    0.05
  -3   2  -3    0.76    0.16
   3  -1   3    8.12    0.48
   3  -1   3    7.79    0.48
   3  -1   3    8.74    0.46
   3  -1   3    7.96    0.46
   3  -1   3    8.49    0.46
  -3   1  -3    7.56    0.51
  -3   1  -3    7.84    0.43
  -3   1  -3    8.50    0.47
   3   0   3  111.55    5.53
   3   0   3  109.94    5.55
   3   0   3  112.08    5.53
   3   0   3  101.84    5.53
   3   0   3  106.52    5.59
  -3   0  -3  107.68    5.51
  -3   0  -3  117.93    5.52
  -3   0  -3  109.08    5.55
  -3   0  -3  108.00    5.52
  -3   0  -3  107.55    5.53
  -3   0  -3  124.52    5.53
   3   1   3   43.68    2.28
   3   1   3   45.67    2.23
   3   1   3   43.02    2.26
  -3  -1  -3   44.31    2.24
  -3  -1  -3   43.83    2.26
  -3  -1  -3   43.09    2.27
  -3  -1  -3   43.27    2.27
  -3  -1  -3   45.41    2.27
  -3  -1  -3   47.67    2.25
   3   2   3    7.20    0.41
   3   2   3    7.86    0.40
   3   2   3    7.67    0.50
   3   2   3    7.05    0.48
   3   2   3    6.77    0.49
  -3  -2  -3    7.67    0.48
  -3  -2  -3    7.55    0.46
  -3  -2  -3    7.66    0.48
  -3  -2  -3    8.79    0.55
  -3  -2  -3    8.71    0.45
   3   3   3    1.67    0.27
   3   3   3    2.07    0.29
   3   3   3    2.20    0.29
  -3  -3  -3    2.03    0.23
  -3  -3  -3    2.07    0.26
  -3  -3  -3    1.85    0.19
  -3  -3  -3    1.93    0.25
   3   4   3    2.00    0.22
   3   4   3    1.84    0.30
   3   4   3    2.06    0.37
  -3  -4  -3    2.12    0.29
  -3  -4  -3    1.82    0.30
  -3  -4  -3    1.96    0.27
  -3  -4  -3    2.18    0.21
   3   5   3    4.61    0.49
   3   5   3    4.20    0.49
   3   5   3    5.24    0.35
  -3  -5  -3    5.06    0.44
  -3  -5  -3    4.35    0.46
  -3  -5  -3    4.71    0.35
   3   6   3    0.08    0.15
   3   6   3    0.02    0.27
   3   6   3   -0.06    0.27
  -3  -6  -3   -0.50    0.22
  -3  -6  -3    0.12    0.14
  -3  -6  -3    0.05    0.23
   3   7   3    1.67    0.43
   3   7   3    1.98    0.30
   3   7   3    2.44    0.52
  -3  -7  -3    1.85    0.36
  -3  -7  -3    2.57    0.47
  -3  -7  -3    2.09    0.29
   3   8   3    3.42    0.38
   3   8   3    3.06    0.55
   3   8   3    3.10    0.55
  -3  -8  -3    3.41    0.49
  -3  -8  -3    3.44    0.49
   3   9   3    1.14    0.53
   3   9   3    0.43    0.51
  -3  -9  -3    0.95    0.41
  -3  -9  -3    1.34    0.45
   4 -10   3    0.19    0.41
   4 -10   3    0.90    0.36
   4 -10   3    0.78    0.33
  -4  10  -3    0.63    0.57
   4  -9   3    8.12    0.63
   4  -9   3    7.72    0.61
  -4   9  -3    7.31    0.73
  -4   9  -3    5.65    0.80
   4  -8   3    8.66    0.78
   4  -8   3    8.53    0.61
   4  -8   3    9.42    0.64
  -4   8  -3    8.47    0.80
  -4   8  -3    9.12    0.72
  -4   8  -3    7.66    0.63
   4  -7   3    0.02    0.18
   4  -7   3   -0.05    0.18
   4  -7   3    0.30    0.15
   4  -7   3    0.06    0.18
  -4   7  -3   -0.25    0.26
  -4   7  -3   -0.08    0.21
  -4   7  -3    0.49    0.37
   4  -6   3    0.36    0.09
   4  -6   3    0.30    0.07
   4  -6   3   -0.10    0.14
   4  -6   3   -0.03    0.15
   4  -6   3   -0.10    0.16
  -4   6  -3    0.13    0.18
  -4   6  -3    0.19    0.22
  -4   6  -3   -0.11    0.29
   4  -5   3   47.46    2.30
   4  -5   3   48.56    2.29
   4  -5   3   45.37    2.32
  -4   5  -3   45.73    2.43
  -4   5  -3   38.86    2.36
  -4   5  -3   44.13    2.36
  -4   5  -3   43.68    2.31
   4  -4   3    5.99    0.41
   4  -4   3    7.19    0.39
  -4   4  -3    4.88    0.45
  -4   4  -3    6.15    0.41
  -4   4  -3    6.47    0.48
  -4   4  -3    5.98    0.52
   4  -3   3    8.79    0.48
   4  -3   3    9.36    0.46
   4  -3   3    7.58    0.49
  -4   3  -3    7.93    0.59
  -4   3  -3    7.44    0.54
  -4   3  -3    7.62    0.49
   4  -2   3    3.03    0.23
   4  -2   3    3.21    0.22
   4  -2   3    3.21    0.24
  -4   2  -3    2.41    0.32
  -4   2  -3    2.79    0.24
  -4   2  -3    2.70    0.28
   4  -1   3   20.99    1.05
   4  -1   3   19.38    1.06
   4  -1   3   19.35    1.05
  -4   1  -3   19.96    1.11
  -4   1  -3   18.99    1.07
  -4   1  -3   19.33    1.06
  -4   1  -3   19.60    1.02
  -4   1  -3   21.68    1.03
   4   0   3    0.27    0.13
   4   0   3    0.33    0.14
   4   0   3    0.09    0.11
   4   0   3    0.38    0.12
  -4   0  -3    0.32    0.12
  -4   0  -3    0.57    0.15
  -4   0  -3    0.25    0.12
  -4   0  -3    0.40    0.17
  -4   0  -3    0.36    0.10
   4   1   3    0.87    0.18
   4   1   3    0.99    0.15
   4   1   3    0.98    0.18
  -4  -1  -3    1.25    0.20
  -4  -1  -3    1.22    0.20
  -4  -1  -3    1.20    0.21
  -4  -1  -3    1.01    0.14
  -4  -1  -3    1.18    0.19
  -4  -1  -3    1.04    0.17
   4   2   3   14.48    0.88
   4   2   3   14.98    0.79
   4   2   3   14.48    0.83
  -4  -2  -3   17.30    0.89
  -4  -2  -3   16.19    0.86
  -4  -2  -3   16.37    0.84
  -4  -2  -3   14.43    0.87
   4   3   3    3.20    0.28
   4   3   3    3.39    0.38
  -4  -3  -3    3.68    0.32
  -4  -3  -3    3.63    0.30
  -4  -3  -3    4.03    0.36
  -4  -3  -3    3.42    0.33
   4   4   3    1.53    0.20
   4   4   3    0.90    0.27
   4   4   3    1.08    0.28
  -4  -4  -3    1.04    0.19
  -4  -4  -3    1.41    0.26
  -4  -4  -3    1.35    0.28
   4   5   3   -0.23    0.25
   4   5   3    0.48    0.15
   4   5   3    0.35    0.26
  -4  -5  -3    0.12    0.16
  -4  -5  -3    0.47    0.25
  -4  -5  -3    0.38    0.22
   4   6   3    1.17    0.36
   4   6   3    1.51    0.38
   4   6   3    2.22    0.28
  -4  -6  -3    1.23    0.34
  -4  -6  -3    1.03    0.34
  -4  -6  -3    1.60    0.23
   4   7   3    4.47    0.42
   4   7   3    4.37    0.65
   4   7   3    4.92    0.65
  -4  -7  -3    5.75    0.58
  -4  -7  -3    4.35    0.59
  -4  -7  -3    4.70    0.42
   4   8   3    3.62    0.63
   4   8   3    3.50    0.60
  -4  -8  -3    4.33    0.68
  -4  -8  -3    2.65    0.51
   4   9   3    0.42    0.56
   4   9   3   -0.23    0.54
  -4  -9  -3    0.80    0.45
  -4  -9  -3    0.96    0.46
   5 -10   3    6.99    0.63
   5 -10   3    6.92    0.61
  -5  10  -3    5.22    0.83
  -5  10  -3    4.96    0.81
   5  -9   3    1.38    0.33
   5  -9   3    1.08    0.33
   5  -9   3    1.41    0.34
  -5   9  -3    1.22    0.56
  -5   9  -3    1.94    0.46
   5  -8   3    0.50    0.24
   5  -8   3    0.17    0.24
   5  -8   3    0.04    0.25
  -5   8  -3    0.51    0.51
  -5   8  -3    0.02    0.32
  -5   8  -3    0.41    0.29
   5  -7   3    0.17    0.23
   5  -7   3    0.51    0.35
   5  -7   3    0.54    0.20
  -5   7  -3    0.15    0.29
  -5   7  -3    0.20    0.41
  -5   7  -3    0.56    0.23
   5  -6   3    8.85    0.57
   5  -6   3    9.19    0.54
   5  -6   3    8.98    0.58
  -5   6  -3    8.66    0.76
  -5   6  -3    7.80    0.65
  -5   6  -3    8.07    0.59
   5  -5   3   25.78    1.20
   5  -5   3   21.66    1.24
   5  -5   3   23.24    1.22
  -5   5  -3   22.48    1.31
  -5   5  -3   20.76    1.23
  -5   5  -3   22.15    1.37
   5  -4   3    0.08    0.14
   5  -4   3   -0.02    0.13
   5  -4   3    0.16    0.11
  -5   4  -3    0.03    0.20
  -5   4  -3   -0.22    0.25
  -5   4  -3    0.00    0.16
   5  -3   3    1.22    0.19
   5  -3   3    1.39    0.19
   5  -3   3    1.36    0.17
  -5   3  -3    1.47    0.26
  -5   3  -3    1.14    0.28
  -5   3  -3    0.97    0.19
   5  -2   3    0.54    0.13
   5  -2   3    0.57    0.14
   5  -2   3    0.23    0.13
  -5   2  -3    0.74    0.18
  -5   2  -3    0.33    0.22
  -5   2  -3    0.27    0.15
   5  -1   3    2.39    0.24
   5  -1   3    2.55    0.24
   5  -1   3    2.35    0.25
  -5   1  -3    2.02    0.28
  -5   1  -3    2.44    0.20
  -5   1  -3    2.42    0.27
  -5   1  -3    2.53    0.33
  -5   1  -3    2.17    0.18
   5   0   3    0.45    0.16
   5   0   3    0.70    0.16
   5   0   3    0.43    0.14
  -5   0  -3    0.49    0.15
  -5   0  -3    0.45    0.15
  -5   0  -3    0.53    0.19
  -5   0  -3    0.54    0.13
   5   1   3   10.35    0.67
   5   1   3   10.73    0.62
   5   1   3   10.69    0.63
   5   1   3    9.38    0.69
  -5  -1  -3   11.96    0.68
  -5  -1  -3   11.49    0.70
  -5  -1  -3   13.02    0.73
  -5  -1  -3   10.90    0.65
   5   2   3   -0.06    0.12
   5   2   3   -0.19    0.18
  -5  -2  -3   -0.29    0.15
  -5  -2  -3    0.10    0.17
  -5  -2  -3    0.03    0.11
  -5  -2  -3    0.18    0.19
   5   3   3    2.21    0.37
   5   3   3    1.95    0.25
   5   3   3    2.10    0.16
   5   3   3    2.29    0.34
   5   3   3    2.17    0.18
  -5  -3  -3    2.58    0.31
  -5  -3  -3    2.87    0.35
  -5  -3  -3    2.28    0.30
   5   4   3    0.74    0.28
   5   4   3    0.94    0.33
   5   4   3    0.91    0.18
  -5  -4  -3    0.76    0.27
  -5  -4  -3    0.67    0.21
  -5  -4  -3    0.74    0.25
   5   5   3    2.33    0.41
   5   5   3    2.24    0.41
   5   5   3    2.49    0.29
  -5  -5  -3    2.58    0.56
  -5  -5  -3    2.15    0.37
  -5  -5  -3    1.99    0.34
   5   6   3    0.49    0.38
   5   6   3    1.29    0.40
   5   6   3    0.86    0.21
  -5  -6  -3    1.14    0.26
  -5  -6  -3    0.96    0.35
  -5  -6  -3    0.69    0.33
   5   7   3   -0.06    0.43
   5   7   3    0.40    0.45
  -5  -7  -3    0.02    0.41
  -5  -7  -3   -0.21    0.24
  -5  -7  -3    0.46    0.35
   5   8   3    1.37    0.55
   5   8   3    0.27    0.53
  -5  -8  -3    0.53    0.42
  -5  -8  -3    0.39    0.47
   6  -9   3    9.30    0.77
   6  -9   3    9.81    0.74
  -6   9  -3    9.30    1.21
  -6   9  -3    8.46    0.89
   6  -8   3    4.76    0.47
   6  -8   3    4.54    0.50
   6  -8   3    4.31    0.51
  -6   8  -3    3.89    0.66
  -6   8  -3    5.37    0.67
   6  -7   3    3.28    0.46
   6  -7   3    2.67    0.40
   6  -7   3    3.25    0.35
  -6   7  -3    2.67    0.45
  -6   7  -3    2.34    0.54
   6  -6   3    0.65    0.24
   6  -6   3    0.10    0.21
   6  -6   3    0.49    0.18
  -6   6  -3    0.75    0.23
  -6   6  -3    1.08    0.32
  -6   6  -3    0.17    0.44
   6  -5   3    5.09    0.39
   6  -5   3    5.36    0.37
   6  -5   3    4.61    0.42
  -6   5  -3    5.06    0.61
  -6   5  -3    5.08    0.51
  -6   5  -3    4.65    0.44
   6  -4   3    0.65    0.18
   6  -4   3    0.45    0.19
   6  -4   3    0.62    0.16
  -6   4  -3    0.45    0.21
  -6   4  -3    0.52    0.33
  -6   4  -3    0.81    0.26
   6  -3   3    0.46    0.17
   6  -3   3    0.51    0.15
   6  -3   3    0.14    0.16
  -6   3  -3    0.27    0.27
  -6   3  -3    0.74    0.23
  -6   3  -3    0.40    0.18
   6  -2   3   41.00    2.14
   6  -2   3   43.22    2.14
   6  -2   3   41.26    2.14
  -6   2  -3   40.80    2.18
  -6   2  -3   41.14    2.23
  -6   2  -3   40.68    2.15
   6  -1   3    7.93    0.50
   6  -1   3    7.64    0.51
   6  -1   3    7.14    0.52
  -6   1  -3    7.50    0.44
  -6   1  -3    7.50    0.53
  -6   1  -3    7.83    0.44
  -6   1  -3    7.74    0.53
  -6   1  -3    7.68    0.61
   6   0   3    1.93    0.31
   6   0   3    2.62    0.31
   6   0   3    2.63    0.28
  -6   0  -3    2.52    0.30
  -6   0  -3    3.59    0.44
  -6   0  -3    2.39    0.32
  -6   0  -3    2.19    0.31
   6   1   3   15.47    0.86
   6   1   3   13.51    0.92
   6   1   3   15.07    0.92
  -6  -1  -3   17.03    0.91
  -6  -1  -3   15.63    0.88
  -6  -1  -3   15.99    0.95
  -6  -1  -3   15.74    0.87
   6   2   3    0.99    0.28
   6   2   3    1.00    0.28
   6   2   3    1.19    0.19
  -6  -2  -3    1.31    0.27
  -6  -2  -3    1.58    0.27
  -6  -2  -3    1.36    0.25
  -6  -2  -3    1.40    0.23
   6   3   3    0.10    0.16
   6   3   3    0.34    0.25
   6   3   3   -0.37    0.25
  -6  -3  -3    0.34    0.22
  -6  -3  -3    0.29    0.23
  -6  -3  -3    0.05    0.22
   6   4   3    0.11    0.33
   6   4   3    0.33    0.30
   6   4   3    0.33    0.17
  -6  -4  -3    0.87    0.28
  -6  -4  -3   -0.02    0.26
  -6  -4  -3    0.62    0.24
   6   5   3   -0.03    0.36
   6   5   3    0.01    0.33
  -6  -5  -3   -0.05    0.27
  -6  -5  -3    0.13    0.25
   6   6   3   -0.01    0.42
   6   6   3    0.83    0.43
  -6  -6  -3    0.67    0.40
  -6  -6  -3    0.09    0.27
  -6  -6  -3    0.47    0.39
   6   7   3   -0.28    0.50
   6   7   3    0.09    0.50
  -6  -7  -3    0.23    0.41
  -6  -7  -3    0.46    0.46
   7  -8   3    1.36    0.33
   7  -8   3    1.90    0.41
  -7   8  -3    0.55    0.45
  -7   8  -3    1.19    0.60
   7  -7   3    0.25    0.26
   7  -7   3   -0.16    0.27
  -7   7  -3    0.06    0.39
  -7   7  -3    0.40    0.53
   7  -6   3    2.56    0.32
   7  -6   3    2.34    0.35
   7  -6   3    2.66    0.35
  -7   6  -3    2.28    0.45
  -7   6  -3    3.73    0.63
   7  -5   3   16.64    0.91
   7  -5   3   17.84    0.90
   7  -5   3   14.96    0.93
  -7   5  -3   14.67    1.13
  -7   5  -3   15.72    1.06
  -7   5  -3   13.90    0.94
   7  -4   3    0.59    0.21
   7  -4   3    0.37    0.24
   7  -4   3    0.71    0.21
  -7   4  -3    0.29    0.37
  -7   4  -3    1.18    0.36
  -7   4  -3    0.77    0.25
   7  -3   3    3.51    0.35
   7  -3   3    3.65    0.36
   7  -3   3    4.00    0.41
  -7   3  -3    3.44    0.40
  -7   3  -3    4.10    0.49
   7  -2   3    0.30    0.19
   7  -2   3    0.38    0.19
   7  -2   3    0.58    0.23
  -7   2  -3    0.21    0.23
  -7   2  -3    0.05    0.30
  -7   2  -3    0.33    0.22
   7  -1   3    2.97    0.38
   7  -1   3    3.38    0.35
   7  -1   3    2.78    0.31
  -7   1  -3    4.13    0.54
  -7   1  -3    3.24    0.43
  -7   1  -3    3.05    0.29
  -7   1  -3    3.66    0.40
   7   0   3    1.16    0.22
   7   0   3    1.13    0.27
   7   0   3    1.60    0.27
  -7   0  -3    1.50    0.26
  -7   0  -3    1.36    0.23
  -7   0  -3    1.32    0.24
  -7   0  -3    1.13    0.33
   7   1   3   13.81    0.79
   7   1   3   11.74    0.86
  -7  -1  -3   13.77    0.80
  -7  -1  -3   14.18    0.88
  -7  -1  -3   13.65    0.82
  -7  -1  -3   14.12    0.83
   7   2   3    1.32    0.22
   7   2   3    1.50    0.33
   7   2   3    1.32    0.34
  -7  -2  -3    1.28    0.29
  -7  -2  -3    1.97    0.32
  -7  -2  -3    1.59    0.26
  -7  -2  -3    1.32    0.29
   7   3   3   -0.29    0.29
   7   3   3    0.39    0.19
  -7  -3  -3    0.12    0.29
  -7  -3  -3    0.92    0.48
  -7  -3  -3   -0.06    0.29
   7   4   3    2.44    0.47
   7   4   3    3.71    0.59
  -7  -4  -3    3.35    0.47
  -7  -4  -3    3.60    0.57
  -7  -4  -3    3.21    0.49
   7   5   3    0.26    0.45
   7   5   3    0.14    0.47
  -7  -5  -3    0.18    0.40
  -7  -5  -3    0.47    0.31
  -7  -5  -3   -0.06    0.33
   7   6   3    0.41    0.51
   7   6   3    1.55    0.57
  -7  -6  -3    0.14    0.38
  -7  -6  -3   -0.21    0.47
  -7  -6  -3    0.73    0.36
   8  -7   3   -0.24    0.29
   8  -7   3    0.48    0.37
  -8   7  -3    1.11    0.65
  -8   7  -3   -0.02    0.46
   8  -6   3    0.38    0.31
   8  -6   3    0.01    0.26
  -8   6  -3    0.88    0.46
  -8   6  -3    0.31    0.54
   8  -5   3    3.80    0.40
   8  -5   3    2.90    0.39
   8  -5   3    4.02    0.48
  -8   5  -3    2.89    0.59
  -8   5  -3    2.77    0.47
   8  -4   3    0.64    0.27
   8  -4   3    0.34    0.24
  -8   4  -3    0.78    0.29
  -8   4  -3    0.57    0.46
  -8   4  -3    0.70    0.34
   8  -3   3   -0.09    0.24
   8  -3   3   -0.07    0.23
   8  -3   3   -0.20    0.20
  -8   3  -3   -0.06    0.25
  -8   3  -3    0.16    0.39
  -8   3  -3   -0.19    0.32
   8  -2   3    8.02    0.57
   8  -2   3    8.16    0.58
   8  -2   3    7.65    0.61
  -8   2  -3    9.04    0.63
  -8   2  -3    8.48    0.78
  -8   2  -3    7.33    0.67
   8  -1   3    1.73    0.29
   8  -1   3    1.07    0.24
   8  -1   3    2.24    0.40
  -8   1  -3    1.67    0.28
  -8   1  -3    1.90    0.42
  -8   1  -3    1.77    0.31
   8   0   3   20.13    1.17
   8   0   3   18.75    1.24
   8   0   3   21.07    1.23
  -8   0  -3   22.50    1.23
  -8   0  -3   22.84    1.23
  -8   0  -3   22.78    1.33
   8   1   3    5.31    0.45
   8   1   3    5.04    0.64
   8   1   3    4.04    0.53
  -8  -1  -3    6.36    0.66
  -8  -1  -3    5.77    0.58
  -8  -1  -3    5.16    0.53
   8   2   3    3.55    0.64
   8   2   3    4.40    0.58
  -8  -2  -3    6.50    0.58
  -8  -2  -3    5.95    0.61
  -8  -2  -3    4.98    0.53
   8   3   3    2.07    0.48
   8   3   3    4.12    0.62
  -8  -3  -3    3.34    0.50
  -8  -3  -3    2.75    0.42
  -8  -3  -3    3.62    0.61
   8   4   3    2.80    0.56
   8   4   3    3.24    0.56
  -8  -4  -3    4.58    0.57
  -8  -4  -3    3.30    0.57
  -8  -4  -3    3.43    0.52
   8   5   3   -0.57    0.48
   8   5   3   -0.56    0.50
  -8  -5  -3    0.45    0.43
  -8  -5  -3    0.44    0.47
  -8  -5  -3    0.30    0.41
   9  -5   3    1.22    0.34
   9  -5   3    1.91    0.37
  -9   5  -3    1.06    0.46
  -9   5  -3    1.96    0.65
   9  -4   3    0.75    0.31
   9  -4   3    1.39    0.31
  -9   4  -3    0.48    0.44
  -9   4  -3    1.04    0.58
   9  -3   3   -0.08    0.26
   9  -3   3    0.12    0.25
  -9   3  -3    1.23    0.39
  -9   3  -3   -0.21    0.49
   9  -2   3    1.04    0.31
   9  -2   3    1.35    0.26
  -9   2  -3    0.98    0.31
  -9   2  -3    0.56    0.48
  -9   2  -3    0.80    0.35
   9  -1   3   10.68    0.75
   9  -1   3    8.45    0.74
  -9   1  -3    9.90    0.89
  -9   1  -3   10.96    1.02
  -9   1  -3   11.35    0.74
   9   0   3    0.67    0.33
   9   0   3    0.47    0.32
   9   0   3    1.24    0.26
  -9   0  -3    1.64    0.50
  -9   0  -3    0.91    0.31
   9   1   3    4.53    0.67
   9   1   3    4.44    0.57
  -9  -1  -3    3.19    0.44
  -9  -1  -3    3.17    0.59
   9   2   3    4.18    0.61
   9   2   3    4.16    0.65
   9   3   3    5.33    0.82
   9   3   3    5.82    0.77
  -9  -3  -3    7.72    0.69
  -9  -3  -3    6.74    0.84
 -11  -2   4    4.95    0.66
 -11  -2   4    5.67    0.75
 -11  -2   4    4.71    0.63
  11   2  -4    4.10    0.80
  11   2  -4    5.33    0.70
 -11  -1   4    0.90    0.38
 -11  -1   4    1.96    0.47
  11   1  -4    1.66    0.45
  11   1  -4    1.36    0.34
 -11   0   4    0.99    0.34
 -11   0   4    1.53    0.45
  11   0  -4    1.43    0.41
  11   0  -4    0.84    0.29
 -11   1   4    0.90    0.39
 -11   1   4    1.42    0.45
  11  -1  -4    1.29    0.29
  11  -1  -4    1.43    0.40
 -11   2   4   -0.32    0.39
 -11   2   4   -0.58    0.37
  11  -2  -4    0.53    0.34
  11  -2  -4   -0.21    0.27
 -11   3   4   -0.05    0.36
 -11   3   4   -0.12    0.42
  11  -3  -4   -0.28    0.27
  11  -3  -4   -0.11    0.34
  11  -3  -4    0.36    0.28
 -11   4   4   -0.05    0.40
 -11   4   4    0.71    0.48
  11  -4  -4    0.88    0.31
  11  -4  -4    1.09    0.39
  11  -4  -4    0.76    0.33
 -10  -5   4    1.19    0.59
 -10  -5   4    1.64    0.50
  10   5  -4    0.49    0.44
  10   5  -4    0.69    0.50
 -10  -4   4    0.23    0.46
 -10  -4   4   -0.08    0.55
  10   4  -4    0.64    0.37
  10   4  -4    0.61    0.41
  10   4  -4    0.79    0.43
 -10  -3   4    0.78    0.26
 -10  -3   4    0.49    0.43
 -10  -3   4    1.09    0.45
  10   3  -4    0.33    0.36
  10   3  -4   -0.01    0.35
 -10  -2   4    0.93    0.41
 -10  -2   4   -0.02    0.37
 -10  -2   4    0.25    0.27
  10   2  -4    0.68    0.35
  10   2  -4    0.20    0.31
 -10  -1   4    4.13    0.66
 -10  -1   4    4.29    0.56
 -10  -1   4    4.31    0.60
  10   1  -4    4.36    0.53
  10   1  -4    4.30    0.54
  10   1  -4    4.05    0.45
 -10   0   4    0.85    0.30
 -10   0   4    0.64    0.27
 -10   0   4    1.15    0.39
  10   0  -4    1.08    0.32
  10   0  -4    1.22    0.29
 -10   1   4    4.72    0.60
 -10   1   4    3.54    0.46
  10  -1  -4    4.24    0.48
  10  -1  -4    4.14    0.47
  10  -1  -4    4.05    0.41
  10  -1  -4    3.68    0.39
 -10   2   4    4.06    0.52
 -10   2   4    3.51    0.54
  10  -2  -4    4.07    0.37
  10  -2  -4    3.31    0.41
  10  -2  -4    4.57    0.47
 -10   3   4    0.27    0.30
 -10   3   4   -0.08    0.37
  10  -3  -4    0.45    0.22
  10  -3  -4   -0.15    0.27
  10  -3  -4    0.15    0.24
 -10   4   4    0.00    0.33
 -10   4   4    0.26    0.39
  10  -4  -4    0.13    0.29
  10  -4  -4    0.72    0.30
  10  -4  -4    0.09    0.26
 -10   5   4    0.73    0.46
 -10   5   4    0.51    0.38
  10  -5  -4    0.00    0.31
 -10   6   4    6.23    0.70
 -10   6   4    4.95    0.71
  10  -6  -4    6.60    0.62
  10  -6  -4    5.10    0.63
  -9  -6   4    6.06    0.77
  -9  -6   4    4.35    0.76
   9   6  -4    6.85    0.87
   9   6  -4    7.63    0.76
  -9  -5   4   10.47    1.05
  -9  -5   4    9.00    0.84
   9   5  -4   10.19    0.81
   9   5  -4   10.61    0.87
   9   5  -4    8.78    0.88
  -9  -4   4    4.67    0.68
  -9  -4   4    4.21    0.40
  -9  -4   4    5.09    0.67
   9   4  -4    3.66    0.52
   9   4  -4    3.93    0.54
   9   4  -4    4.51    0.62
  -9  -3   4   -0.37    0.21
  -9  -3   4   -0.32    0.36
  -9  -3   4    0.01    0.35
   9   3  -4    0.65    0.30
   9   3  -4    0.02    0.23
   9   3  -4    0.18    0.32
  -9  -2   4    0.25    0.36
  -9  -2   4    0.42    0.21
  -9  -2   4    0.52    0.30
   9   2  -4    0.39    0.28
   9   2  -4    1.01    0.25
   9   2  -4    0.48    0.27
  -9  -1   4    0.04    0.29
  -9  -1   4   -0.40    0.19
  -9  -1   4   -0.15    0.30
   9   1  -4    0.15    0.18
   9   1  -4    0.30    0.24
   9   1  -4    0.21    0.25
  -9   0   4    8.93    0.61
  -9   0   4    8.47    0.77
  -9   0   4    9.30    0.64
   9   0  -4    8.64    0.56
   9   0  -4    9.03    0.63
   9   0  -4    8.19    0.61
   9   0  -4    8.33    0.52
  -9   1   4    9.17    0.66
  -9   1   4   10.60    0.90
  -9   1   4    9.79    0.64
   9  -1  -4   10.17    0.65
   9  -1  -4   10.75    0.68
   9  -1  -4   10.44    0.62
   9  -1  -4    9.63    0.60
  -9   2   4    8.71    0.69
   9  -2  -4    9.12    0.57
   9  -2  -4    8.83    0.59
   9  -2  -4   10.14    0.64
  -9   3   4    1.20    0.29
  -9   3   4    1.19    0.33
   9  -3  -4    1.32    0.22
   9  -3  -4    1.63    0.28
   9  -3  -4    1.50    0.28
  -9   4   4    1.70    0.35
  -9   4   4    1.90    0.34
   9  -4  -4    2.41    0.36
   9  -4  -4    2.31    0.32
  -9   5   4   -0.11    0.27
  -9   5   4   -0.20    0.37
   9  -5  -4    0.43    0.27
   9  -5  -4   -0.20    0.25
  -9   6   4    0.23    0.35
  -9   6   4   -0.18    0.60
   9  -6  -4   -0.39    0.29
   9  -6  -4    0.74    0.34
  -9   7   4    2.53    0.54
  -9   7   4    2.23    0.47
   9  -7  -4    2.14    0.44
   9  -7  -4    2.82    0.45
  -8  -7   4    1.01    0.45
  -8  -7   4    0.79    0.65
   8   7  -4    0.77    0.54
   8   7  -4    0.91    0.44
  -8  -6   4    1.08    0.55
  -8  -6   4    1.10    0.44
   8   6  -4    0.79    0.43
   8   6  -4    0.65    0.37
   8   6  -4    0.83    0.36
  -8  -5   4    1.85    0.24
  -8  -5   4    1.37    0.50
  -8  -5   4    2.16    0.43
   8   5  -4    1.43    0.41
   8   5  -4    1.70    0.37
   8   5  -4    1.87    0.37
  -8  -4   4    5.28    0.43
  -8  -4   4    6.27    0.57
  -8  -4   4    4.28    0.64
   8   4  -4    5.61    0.54
   8   4  -4    5.12    0.57
   8   4  -4    4.79    0.51
  -8  -3   4    7.06    0.79
  -8  -3   4    5.61    0.63
  -8  -3   4    5.99    0.44
   8   3  -4    5.98    0.48
   8   3  -4    5.55    0.55
  -8  -2   4   -0.07    0.16
  -8  -2   4   -0.20    0.23
  -8  -2   4    0.35    0.33
   8   2  -4    0.02    0.17
   8   2  -4    0.27    0.23
   8   2  -4    0.28    0.23
  -8  -1   4   37.22    1.95
  -8  -1   4   37.33    1.90
  -8  -1   4   36.39    1.97
   8   1  -4   35.90    1.83
   8   1  -4   35.57    1.92
   8   1  -4   35.70    1.88
   8   1  -4   36.15    1.94
  -8   0   4    1.75    0.29
  -8   0   4    1.74    0.25
  -8   0   4    2.02    0.34
   8   0  -4    2.42    0.31
   8   0  -4    1.48    0.20
   8   0  -4    1.86    0.24
   8   0  -4    1.93    0.27
  -8   1   4   11.42    0.82
  -8   1   4   13.15    0.81
  -8   1   4   12.89    0.83
  -8   1   4   14.11    0.85
   8  -1  -4   14.94    0.81
   8  -1  -4   13.57    0.79
   8  -1  -4   15.16    0.77
  -8   2   4    7.23    0.49
  -8   2   4    7.47    0.56
  -8   2   4    6.94    0.43
  -8   2   4    7.00    0.53
   8  -2  -4    8.54    0.52
   8  -2  -4    7.75    0.47
   8  -2  -4    6.96    0.48
  -8   3   4    3.17    0.34
  -8   3   4    2.83    0.37
  -8   3   4    3.61    0.42
   8  -3  -4    3.34    0.30
   8  -3  -4    2.86    0.31
   8  -3  -4    3.52    0.35
  -8   4   4    0.18    0.23
  -8   4   4    0.27    0.20
   8  -4  -4    0.02    0.20
   8  -4  -4   -0.04    0.14
   8  -4  -4    0.16    0.20
  -8   5   4    0.02    0.28
  -8   5   4    0.27    0.27
  -8   5   4    0.34    0.25
   8  -5  -4   -0.01    0.24
   8  -5  -4    0.53    0.17
   8  -5  -4    0.05    0.24
  -8   6   4    1.11    0.29
  -8   6   4    1.22    0.34
  -8   6   4    1.16    0.38
   8  -6  -4    1.41    0.32
   8  -6  -4    2.27    0.40
  -8   7   4   11.78    0.87
  -8   7   4   12.20    0.85
  -8   7   4   10.77    0.91
   8  -7  -4   12.14    0.89
   8  -7  -4   11.84    0.84
  -8   8   4    0.00    0.38
  -8   8   4    0.11    0.32
   8  -8  -4   -0.11    0.38
   8  -8  -4   -0.01    0.40
  -7  -8   4    1.80    0.62
  -7  -8   4    1.46    0.51
   7   8  -4    1.42    0.46
   7   8  -4    2.10    0.58
  -7  -7   4   -0.01    0.52
  -7  -7   4   -0.29    0.38
   7   7  -4   -0.42    0.32
   7   7  -4    0.62    0.44
   7   7  -4    0.06    0.36
  -7  -6   4    3.24    0.49
  -7  -6   4    2.39    0.57
  -7  -6   4    3.91    0.33
   7   6  -4    3.07    0.50
   7   6  -4    3.19    0.44
   7   6  -4    2.92    0.41
  -7  -5   4    0.81    0.46
  -7  -5   4    1.08    0.20
   7   5  -4    1.60    0.29
   7   5  -4    0.88    0.35
  -7  -4   4   15.55    0.85
  -7  -4   4   14.41    1.03
  -7  -4   4   16.26    0.96
   7   4  -4   15.04    0.90
   7   4  -4   14.36    0.97
   7   4  -4   14.94    0.96
  -7  -3   4    7.67    0.63
  -7  -3   4    7.59    0.46
  -7  -3   4    7.22    0.55
   7   3  -4    5.98    0.47
   7   3  -4    6.69    0.55
   7   3  -4    5.91    0.51
  -7  -2   4   19.52    1.14
  -7  -2   4   19.95    1.03
  -7  -2   4   19.34    1.10
   7   2  -4   18.83    0.95
   7   2  -4   18.70    1.07
   7   2  -4   18.14    1.02
   7   2  -4   17.89    1.08
  -7  -1   4    5.74    0.47
  -7  -1   4    5.59    0.39
  -7  -1   4    5.04    0.49
   7   1  -4    4.99    0.31
   7   1  -4    5.24    0.41
   7   1  -4    5.11    0.33
   7   1  -4    4.57    0.41
   7   1  -4    5.49    0.35
  -7   0   4    4.29    0.42
  -7   0   4    4.61    0.37
  -7   0   4    4.70    0.41
   7   0  -4    4.81    0.31
   7   0  -4    5.22    0.35
   7   0  -4    4.37    0.36
   7   0  -4    4.38    0.34
  -7   1   4   17.74    1.03
  -7   1   4   18.32    1.06
  -7   1   4   18.94    1.00
  -7   1   4   18.79    1.03
   7  -1  -4   18.89    1.02
   7  -1  -4   19.26    1.00
   7  -1  -4   20.26    1.04
  -7   2   4    2.13    0.26
  -7   2   4    2.34    0.31
  -7   2   4    2.42    0.20
  -7   2   4    2.75    0.29
  -7   2   4    2.27    0.22
   7  -2  -4    2.11    0.24
   7  -2  -4    1.87    0.25
   7  -2  -4    2.66    0.27
  -7   3   4   10.03    0.64
  -7   3   4   10.27    0.67
  -7   3   4   10.27    0.67
   7  -3  -4   10.68    0.64
   7  -3  -4   11.83    0.66
   7  -3  -4   10.91    0.61
  -7   4   4   25.81    1.53
  -7   4   4   27.53    1.53
  -7   4   4   27.45    1.52
   7  -4  -4   28.73    1.46
   7  -4  -4   29.56    1.52
   7  -4  -4   30.09    1.54
  -7   5   4    5.26    0.51
  -7   5   4    4.94    0.44
  -7   5   4    4.63    0.46
   7  -5  -4    5.77    0.46
   7  -5  -4    5.40    0.37
   7  -5  -4    5.28    0.47
  -7   6   4    0.59    0.29
  -7   6   4    0.71    0.26
  -7   6   4   -0.30    0.24
   7  -6  -4    0.10    0.17
   7  -6  -4    0.26    0.32
   7  -6  -4    0.14    0.31
  -7   7   4    0.96    0.34
  -7   7   4    0.57    0.28
  -7   7   4    0.48    0.29
   7  -7  -4    0.90    0.22
   7  -7  -4    0.49    0.31
   7  -7  -4    0.50    0.32
  -7   8   4    0.69    0.37
  -7   8   4    0.01    0.34
   7  -8  -4    0.42    0.37
   7  -8  -4    0.38    0.37
  -7   9   4    2.00    0.41
  -7   9   4    2.50    0.49
   7  -9  -4    3.07    0.57
   7  -9  -4    2.69    0.49
  -6  -9   4    0.34    0.47
  -6  -9   4    0.09    0.60
   6   9  -4   -0.07    0.51
  -6  -8   4    9.06    0.81
  -6  -8   4    7.60    0.95
   6   8  -4   10.11    0.85
   6   8  -4    9.39    0.75
   6   8  -4    8.08    0.87
  -6  -7   4    7.24    0.80
  -6  -7   4    8.88    0.73
  -6  -7   4    6.79    0.46
   6   7  -4    5.86    0.63
   6   7  -4    6.34    0.72
   6   7  -4    7.19    0.65
  -6  -6   4    2.67    0.27
  -6  -6   4    3.01    0.43
   6   6  -4    2.20    0.41
   6   6  -4    2.12    0.33
  -6  -5   4    3.67    0.54
  -6  -5   4    3.92    0.31
  -6  -5   4    3.15    0.48
   6   5  -4    3.66    0.42
   6   5  -4    3.49    0.37
   6   5  -4    3.21    0.45
  -6  -4   4    4.28    0.43
  -6  -4   4    4.18    0.52
  -6  -4   4    4.16    0.31
   6   4  -4    3.58    0.39
   6   4  -4    3.87    0.35
   6   4  -4    3.55    0.42
  -6  -3   4    0.43    0.26
  -6  -3   4    0.34    0.21
  -6  -3   4    0.21    0.12
  -6  -3   4    0.22    0.12
   6   3  -4    0.13    0.17
   6   3  -4    0.08    0.18
   6   3  -4    0.34    0.13
  -6  -2   4    4.06    0.39
  -6  -2   4    3.94    0.30
  -6  -2   4    4.39    0.43
  -6  -2   4    4.17    0.29
   6   2  -4    4.31    0.36
   6   2  -4    3.84    0.29
   6   2  -4    4.07    0.34
   6   2  -4    4.27    0.22
  -6  -1   4   34.98    1.87
  -6  -1   4   34.99    1.76
  -6  -1   4   33.51    1.79
  -6  -1   4   35.38    1.80
  -6  -1   4   34.71    1.85
   6   1  -4   34.46    1.82
   6   1  -4   36.85    1.83
   6   1  -4   36.14    1.78
   6   1  -4   33.47    1.76
  -6   0   4    2.63    0.20
  -6   0   4    2.27    0.23
  -6   0   4    2.58    0.30
  -6   0   4    2.62    0.45
  -6   0   4    2.54    0.28
   6   0  -4    2.53    0.18
   6   0  -4    2.09    0.22
  -6   1   4    2.83    0.26
  -6   1   4    3.14    0.28
  -6   1   4    3.24    0.25
  -6   1   4    2.85    0.28
  -6   1   4    3.09    0.27
   6  -1  -4    3.33    0.24
   6  -1  -4    3.41    0.24
   6  -1  -4    3.02    0.27
   6  -1  -4    3.86    0.26
  -6   2   4    0.42    0.15
  -6   2   4    0.28    0.09
  -6   2   4    0.49    0.14
  -6   2   4    0.36    0.09
  -6   2   4    0.19    0.13
   6  -2  -4    0.49    0.12
   6  -2  -4    0.28    0.13
   6  -2  -4    0.26    0.11
  -6   3   4    8.28    0.52
  -6   3   4    8.24    0.52
  -6   3   4    7.82    0.53
   6  -3  -4    9.60    0.55
   6  -3  -4    8.32    0.52
   6  -3  -4    8.41    0.48
  -6   4   4   12.21    0.72
  -6   4   4   11.87    0.73
  -6   4   4   11.73    0.74
   6  -4  -4   12.70    0.68
   6  -4  -4   13.06    0.76
   6  -4  -4   12.19    0.74
  -6   5   4   13.08    0.82
  -6   5   4   13.49    0.83
  -6   5   4   13.77    0.81
   6  -5  -4   14.04    0.86
   6  -5  -4   13.70    0.77
   6  -5  -4   14.27    0.84
  -6   6   4    4.73    0.45
  -6   6   4    4.37    0.44
  -6   6   4    3.74    0.46
   6  -6  -4    4.98    0.47
   6  -6  -4    5.34    0.39
   6  -6  -4    5.36    0.50
  -6   7   4   45.51    2.36
  -6   7   4   40.38    2.35
   6  -7  -4   45.54    2.47
   6  -7  -4   48.09    2.32
   6  -7  -4   43.67    2.39
  -6   8   4    1.73    0.35
  -6   8   4    1.14    0.30
   6  -8  -4    1.09    0.37
   6  -8  -4    1.28    0.42
  -6   9   4    0.37    0.37
  -6   9   4    0.38    0.36
   6  -9  -4    0.46    0.41
   6  -9  -4    0.13    0.43
   6  -9  -4    1.08    0.31
  -6  10   4    5.05    0.59
  -6  10   4    4.49    0.69
   6 -10  -4    3.19    0.65
   6 -10  -4    3.30    0.60
  -5 -10   4    3.37    0.72
  -5 -10   4    2.79    0.60
   5  10  -4    2.62    0.65
  -5  -9   4    1.30    0.49
  -5  -9   4    0.34    0.53
   5   9  -4    0.74    0.41
   5   9  -4    0.11    0.46
  -5  -8   4    0.26    0.26
  -5  -8   4   -0.50    0.40
  -5  -8   4   -0.07    0.36
   5   8  -4    0.28    0.41
   5   8  -4    0.84    0.34
   5   8  -4   -0.02    0.32
  -5  -7   4    2.26    0.28
  -5  -7   4    1.41    0.44
  -5  -7   4    1.90    0.40
   5   7  -4    1.81    0.42
   5   7  -4    1.83    0.33
   5   7  -4    1.91    0.36
  -5  -6   4   12.66    0.89
  -5  -6   4   12.38    0.81
  -5  -6   4   12.51    0.68
   5   6  -4   10.78    0.73
   5   6  -4   10.65    0.77
   5   6  -4   11.00    0.82
  -5  -5   4   11.37    0.80
  -5  -5   4   11.71    0.60
  -5  -5   4   10.37    0.72
  -5  -5   4   11.20    0.61
   5   5  -4    9.49    0.63
   5   5  -4    8.62    0.70
   5   5  -4   10.14    0.69
  -5  -4   4    2.72    0.39
  -5  -4   4    2.83    0.21
  -5  -4   4    2.41    0.24
  -5  -4   4    2.42    0.35
   5   4  -4    2.32    0.26
   5   4  -4    2.26    0.30
   5   4  -4    2.13    0.32
  -5  -3   4    4.03    0.23
  -5  -3   4    3.45    0.37
  -5  -3   4    4.05    0.41
  -5  -3   4    3.38    0.27
   5   3  -4    3.34    0.32
   5   3  -4    3.12    0.31
   5   3  -4    3.14    0.26
  -5  -2   4    3.14    0.30
  -5  -2   4    2.97    0.33
  -5  -2   4    2.69    0.16
  -5  -2   4    2.82    0.20
  -5  -2   4    2.93    0.24
   5   2  -4    2.56    0.20
   5   2  -4    3.26    0.27
   5   2  -4    3.00    0.27
  -5  -1   4  132.65    6.51
  -5  -1   4  134.81    6.55
  -5  -1   4  124.39    6.49
  -5  -1   4  132.68    6.53
  -5  -1   4  131.24    6.47
   5   1  -4  142.24    6.53
   5   1  -4  127.40    6.52
   5   1  -4  118.66    6.47
   5   1  -4  130.03    6.48
  -5   0   4   51.60    2.67
  -5   0   4   53.07    2.69
  -5   0   4   51.41    2.69
  -5   0   4   52.38    2.65
  -5   0   4   45.67    2.65
   5   0  -4   58.68    2.67
   5   0  -4   56.19    2.64
   5   0  -4   52.39    2.66
  -5   1   4   -0.02    0.09
  -5   1   4   -0.07    0.10
  -5   1   4    0.09    0.11
  -5   1   4   -0.13    0.11
  -5   1   4    0.03    0.10
  -5   1   4    0.12    0.10
  -5   1   4    0.08    0.10
   5  -1  -4    0.02    0.08
   5  -1  -4    0.18    0.10
   5  -1  -4    0.02    0.11
   5  -1  -4    0.25    0.14
  -5   2   4   44.38    2.27
  -5   2   4   45.82    2.29
  -5   2   4   46.05    2.24
  -5   2   4   42.25    2.23
  -5   2   4   40.56    2.26
  -5   2   4   46.50    2.28
   5  -2  -4   45.14    2.28
   5  -2  -4   47.37    2.29
   5  -2  -4   43.09    2.29
   5  -2  -4   45.18    2.26
  -5   3   4   23.14    1.23
  -5   3   4   23.64    1.24
  -5   3   4   23.18    1.26
   5  -3  -4   22.26    1.24
   5  -3  -4   22.90    1.24
   5  -3  -4   23.89    1.21
   5  -3  -4   23.81    1.26
  -5   4   4    3.93    0.33
  -5   4   4    4.30    0.34
   5  -4  -4    4.17    0.35
   5  -4  -4    4.26    0.37
   5  -4  -4    4.03    0.30
   5  -4  -4    4.25    0.35
  -5   5   4    5.59    0.43
  -5   5   4    5.46    0.45
  -5   5   4    5.85    0.43
   5  -5  -4    5.45    0.48
   5  -5  -4    5.90    0.40
   5  -5  -4    6.08    0.47
   5  -5  -4    5.49    0.41
  -5   6   4    1.61    0.25
  -5   6   4    1.39    0.26
  -5   6   4    1.57    0.24
   5  -6  -4    2.16    0.30
   5  -6  -4    1.64    0.31
   5  -6  -4    2.48    0.36
   5  -6  -4    2.17    0.29
  -5   7   4    9.60    0.67
  -5   7   4   10.02    0.68
  -5   7   4   10.02    0.69
   5  -7  -4   10.46    0.77
   5  -7  -4    9.90    0.74
   5  -7  -4   10.94    0.65
  -5   8   4    0.30    0.24
  -5   8   4   -0.05    0.27
   5  -8  -4   -0.17    0.23
   5  -8  -4    0.16    0.34
   5  -8  -4   -0.20    0.32
  -5   9   4    1.55    0.37
  -5   9   4    2.00    0.37
   5  -9  -4    1.47    0.35
   5  -9  -4    1.72    0.45
   5  -9  -4    2.19    0.50
  -5  10   4    0.66    0.36
  -5  10   4    0.14    0.44
   5 -10  -4    1.44    0.37
   5 -10  -4    0.81    0.47
   5 -10  -4    1.09    0.51
  -4 -10   4    0.04    0.57
  -4 -10   4    0.01    0.52
   4  10  -4    0.14    0.55
  -4  -9   4    0.52    0.46
  -4  -9   4    0.72    0.48
   4   9  -4    0.49    0.43
   4   9  -4    0.12    0.38
   4   9  -4    0.25    0.34
  -4  -8   4    1.05    0.38
  -4  -8   4    1.36    0.43
  -4  -8   4    0.60    0.23
   4   8  -4    0.51    0.34
   4   8  -4    0.47    0.31
   4   8  -4    0.85    0.31
  -4  -7   4    8.91    0.78
  -4  -7   4   10.06    0.76
  -4  -7   4    8.84    0.59
  -4  -7   4    9.82    0.50
   4   7  -4    8.27    0.67
   4   7  -4    9.09    0.74
   4   7  -4    8.69    0.63
  -4  -6   4   14.59    0.95
  -4  -6   4   13.83    0.89
  -4  -6   4   14.35    0.79
  -4  -6   4   14.55    0.71
  -4  -6   4   13.44    0.71
   4   6  -4   12.55    0.80
   4   6  -4   12.41    0.90
   4   6  -4   13.88    0.86
  -4  -5   4   37.38    2.06
  -4  -5   4   37.77    2.01
  -4  -5   4   37.98    1.94
  -4  -5   4   35.63    1.89
  -4  -5   4   40.32    1.87
  -4  -5   4   41.42    1.91
   4   5  -4   34.61    2.00
   4   5  -4   34.69    1.93
   4   5  -4   36.86    1.99
  -4  -4   4   29.18    1.34
  -4  -4   4   26.63    1.49
  -4  -4   4   27.52    1.31
  -4  -4   4   26.13    1.45
  -4  -4   4   26.38    1.31
  -4  -4   4   25.80    1.38
   4   4  -4   26.07    1.42
   4   4  -4   24.26    1.36
   4   4  -4   24.85    1.43
  -4  -3   4   24.09    1.24
  -4  -3   4   28.52    1.26
  -4  -3   4   24.89    1.36
  -4  -3   4   25.87    1.30
   4   3  -4   23.91    1.33
   4   3  -4   24.44    1.33
   4   3  -4   24.92    1.37
   4   3  -4   22.98    1.28
  -4  -2   4    1.48    0.22
  -4  -2   4    1.55    0.11
  -4  -2   4    1.42    0.22
   4   2  -4    1.70    0.21
   4   2  -4    1.67    0.11
   4   2  -4    1.24    0.18
   4   2  -4    1.54    0.13
   4   2  -4    1.61    0.18
  -4  -1   4    2.48    0.20
  -4  -1   4    2.20    0.19
  -4  -1   4    2.30    0.19
  -4  -1   4    2.02    0.15
  -4  -1   4    1.83    0.24
  -4  -1   4    2.16    0.16
   4   1  -4    2.36    0.20
   4   1  -4    2.11    0.15
   4   1  -4    2.13    0.22
   4   1  -4    2.38    0.23
   4   1  -4    2.18    0.27
   4   1  -4    2.55    0.14
  -4   0   4   10.67    0.65
  -4   0   4   12.82    0.68
  -4   0   4   12.86    0.69
  -4   0   4   12.77    0.75
  -4   0   4   12.12    0.67
  -4   0   4   12.80    0.66
  -4   0   4   12.56    0.67
   4   0  -4   11.70    0.68
   4   0  -4   12.18    0.66
   4   0  -4   13.27    0.65
   4   0  -4   13.04    0.68
   4   0  -4   12.37    0.71
  -4   1   4  114.55    6.10
  -4   1   4  124.01    6.11
  -4   1   4  115.47    6.08
  -4   1   4  112.91    6.16
  -4   1   4  125.73    6.10
  -4   1   4  124.90    6.11
   4  -1  -4  127.68    6.09
   4  -1  -4  132.32    6.12
   4  -1  -4  131.79    6.16
   4  -1  -4  119.17    6.10
   4  -1  -4  118.56    6.12
  -4   2   4   18.78    0.96
  -4   2   4   17.71    0.91
  -4   2   4   18.52    0.95
  -4   2   4   19.07    0.96
  -4   2   4   16.84    0.96
   4  -2  -4   17.68    0.97
   4  -2  -4   19.56    0.92
   4  -2  -4   18.98    0.98
   4  -2  -4   16.49    0.96
   4  -2  -4   17.67    1.00
  -4   3   4   20.61    1.04
  -4   3   4   19.77    1.02
  -4   3   4   20.27    1.05
  -4   3   4   18.17    1.05
   4  -3  -4   20.92    1.03
   4  -3  -4   18.72    1.06
   4  -3  -4   18.97    1.03
   4  -3  -4   19.10    1.08
  -4   4   4   24.37    1.25
  -4   4   4   24.02    1.23
  -4   4   4   24.12    1.25
   4  -4  -4   24.26    1.24
   4  -4  -4   23.64    1.22
   4  -4  -4   20.88    1.26
   4  -4  -4   23.16    1.29
  -4   5   4   14.04    0.78
  -4   5   4   14.64    0.81
  -4   5   4   14.21    0.81
   4  -5  -4   13.45    0.87
   4  -5  -4   14.60    0.80
   4  -5  -4   14.01    0.77
   4  -5  -4   15.01    0.72
   4  -5  -4   13.17    0.84
  -4   6   4    1.52    0.23
  -4   6   4    2.08    0.28
  -4   6   4    1.63    0.27
   4  -6  -4    1.87    0.16
   4  -6  -4    1.95    0.21
   4  -6  -4    1.39    0.29
   4  -6  -4    1.28    0.30
   4  -6  -4    2.03    0.24
   4  -6  -4    1.99    0.29
  -4   7   4   12.08    0.73
  -4   7   4   11.20    0.70
  -4   7   4   10.50    0.66
   4  -7  -4   10.94    0.60
   4  -7  -4   10.02    0.79
   4  -7  -4   12.30    0.72
   4  -7  -4   10.19    0.75
  -4   8   4    1.14    0.26
  -4   8   4    0.46    0.25
   4  -8  -4    1.13    0.38
   4  -8  -4    0.77    0.25
   4  -8  -4    0.64    0.33
  -4   9   4    3.53    0.43
  -4   9   4    2.86    0.46
   4  -9  -4    3.00    0.52
   4  -9  -4    3.34    0.50
   4  -9  -4    3.22    0.50
  -4  10   4    3.44    0.54
  -4  10   4    3.50    0.55
   4 -10  -4    3.62    0.49
   4 -10  -4    3.22    0.56
   4 -10  -4    3.20    0.62
  -3 -10   4    0.03    0.52
  -3 -10   4    0.40    0.52
   3  10  -4   -0.41    0.45
  -3  -9   4    0.92    0.44
  -3  -9   4    0.68    0.47
  -3  -9   4    0.20    0.28
   3   9  -4    0.78    0.33
   3   9  -4    0.50    0.43
   3   9  -4    0.26    0.31
  -3  -8   4    2.87    0.42
  -3  -8   4    3.09    0.52
  -3  -8   4    3.55    0.65
  -3  -8   4    3.81    0.29
   3   8  -4    3.57    0.44
   3   8  -4    4.21    0.47
   3   8  -4    3.36    0.51
  -3  -7   4    3.65    0.37
  -3  -7   4    2.88    0.45
  -3  -7   4    3.14    0.46
   3   7  -4    2.92    0.36
   3   7  -4    2.78    0.44
   3   7  -4    3.23    0.40
  -3  -6   4    0.25    0.27
  -3  -6   4    0.41    0.18
  -3  -6   4    0.26    0.13
  -3  -6   4    0.50    0.22
  -3  -6   4    0.30    0.10
  -3  -6   4    0.12    0.25
   3   6  -4    0.27    0.21
   3   6  -4    0.62    0.21
  -3  -5   4   24.02    1.36
  -3  -5   4   25.33    1.24
  -3  -5   4   25.64    1.27
  -3  -5   4   24.90    1.31
  -3  -5   4   25.82    1.24
   3   5  -4   22.71    1.34
   3   5  -4   22.76    1.28
   3   5  -4   23.36    1.33
  -3  -4   4   21.43    1.23
  -3  -4   4   22.87    1.18
  -3  -4   4   22.76    1.12
  -3  -4   4   23.19    1.12
  -3  -4   4   23.50    1.14
   3   4  -4   20.84    1.15
   3   4  -4   21.08    1.19
   3   4  -4   21.73    1.21
   3   4  -4   21.55    1.21
  -3  -3   4    3.30    0.24
  -3  -3   4    3.48    0.20
  -3  -3   4    3.22    0.32
  -3  -3   4    3.38    0.19
  -3  -3   4    3.65    0.28
   3   3  -4    3.45    0.27
   3   3  -4    3.28    0.31
   3   3  -4    3.23    0.19
   3   3  -4    3.16    0.28
   3   3  -4    2.87    0.21
  -3  -2   4   28.35    1.38
  -3  -2   4   26.11    1.45
  -3  -2   4   26.77    1.43
   3   2  -4   25.64    1.37
   3   2  -4   27.69    1.43
   3   2  -4   27.84    1.37
   3   2  -4   28.31    1.41
   3   2  -4   28.05    1.41
   3   2  -4   26.75    1.46
  -3  -1   4  117.06    6.46
  -3  -1   4  127.97    6.45
  -3  -1   4  129.33    6.48
  -3  -1   4  142.13    6.47
  -3  -1   4  135.65    6.51
   3   1  -4  127.87    6.50
   3   1  -4  138.02    6.47
   3   1  -4  123.48    6.48
   3   1  -4  132.71    6.51
   3   1  -4  119.53    6.45
   3   1  -4  126.03    6.43
   3   1  -4  140.18    6.49
  -3   0   4   11.69    0.62
  -3   0   4   11.32    0.63
  -3   0   4   11.84    0.61
  -3   0   4   11.73    0.64
  -3   0   4   10.99    0.62
   3   0  -4   13.25    0.62
   3   0  -4   10.98    0.61
   3   0  -4   11.75    0.62
   3   0  -4   10.92    0.59
   3   0  -4   11.20    0.61
   3   0  -4   10.80    0.65
   3   0  -4   11.39    0.61
  -3   1   4    7.25    0.39
  -3   1   4    6.82    0.39
  -3   1   4    7.10    0.41
  -3   1   4    6.73    0.37
  -3   1   4    5.67    0.41
   3  -1  -4    6.74    0.38
   3  -1  -4    6.49    0.38
   3  -1  -4    6.41    0.40
   3  -1  -4    6.73    0.39
   3  -1  -4    6.95    0.38
   3  -1  -4    6.58    0.39
   3  -1  -4    6.60    0.41
  -3   2   4    3.86    0.23
  -3   2   4    3.53    0.26
  -3   2   4    3.99    0.21
  -3   2   4    3.05    0.29
   3  -2  -4    3.33    0.30
   3  -2  -4    3.97    0.23
   3  -2  -4    3.49    0.24
   3  -2  -4    3.81    0.26
   3  -2  -4    3.87    0.32
   3  -2  -4    3.46    0.25
  -3   3   4   66.85    3.23
  -3   3   4   63.38    3.27
  -3   3   4   69.13    3.30
  -3   3   4   65.62    3.26
  -3   3   4   65.89    3.25
  -3   3   4   63.63    3.22
   3  -3  -4   62.69    3.23
   3  -3  -4   61.17    3.25
   3  -3  -4   59.85    3.29
   3  -3  -4   65.99    3.22
   3  -3  -4   66.44    3.26
  -3   4   4   13.41    0.79
  -3   4   4   14.03    0.72
  -3   4   4   13.13    0.72
  -3   4   4   12.71    0.69
  -3   4   4   13.49    0.74
   3  -4  -4   11.34    0.78
   3  -4  -4   12.85    0.68
   3  -4  -4   13.66    0.68
   3  -4  -4   13.35    0.74
  -3   5   4    7.39    0.44
  -3   5   4    7.78    0.49
  -3   5   4    7.61    0.47
  -3   5   4    8.68    0.58
   3  -5  -4    7.76    0.43
   3  -5  -4    7.77    0.42
   3  -5  -4    8.05    0.49
   3  -5  -4    6.92    0.55
  -3   6   4   45.77    2.36
  -3   6   4   44.64    2.27
  -3   6   4   45.13    2.29
   3  -6  -4   42.88    2.20
   3  -6  -4   43.63    2.22
   3  -6  -4   44.71    2.25
   3  -6  -4   40.36    2.36
   3  -6  -4   44.62    2.29
  -3   7   4   40.77    2.14
  -3   7   4   43.45    2.24
  -3   7   4   42.29    2.13
   3  -7  -4   41.33    2.15
   3  -7  -4   38.60    2.07
   3  -7  -4   37.78    2.23
  -3   8   4    3.70    0.46
  -3   8   4    4.53    0.46
   3  -8  -4    4.01    0.34
   3  -8  -4    3.79    0.65
   3  -8  -4    3.99    0.43
  -3   9   4    0.48    0.28
  -3   9   4   -0.10    0.28
   3  -9  -4   -0.19    0.38
   3  -9  -4    0.23    0.35
  -3  10   4    0.60    0.35
  -3  10   4    0.55    0.33
   3 -10  -4    0.27    0.35
   3 -10  -4    0.05    0.49
  -2 -11   4   -0.09    0.53
  -2 -11   4   -0.05    0.56
  -2 -11   4    0.04    0.61
  -2 -10   4   -0.11    0.27
  -2 -10   4    0.88    0.49
  -2 -10   4    0.32    0.35
  -2 -10   4   -0.22    0.48
   2  10  -4   -0.05    0.47
  -2  -9   4    0.79    0.31
  -2  -9   4   -0.26    0.41
  -2  -9   4    0.50    0.18
  -2  -9   4    0.70    0.40
   2   9  -4    0.90    0.37
  -2  -8   4    4.51    0.34
  -2  -8   4    4.31    0.47
  -2  -8   4    3.84    0.58
  -2  -8   4    4.71    0.61
   2   8  -4    4.23    0.58
   2   8  -4    3.62    0.45
  -2  -7   4    4.76    0.33
  -2  -7   4    4.83    0.53
  -2  -7   4    5.46    0.46
   2   7  -4    4.65    0.45
   2   7  -4    4.74    0.48
  -2  -6   4   56.37    2.90
  -2  -6   4   54.97    2.81
  -2  -6   4   57.75    2.84
  -2  -6   4   55.93    2.77
   2   6  -4   54.65    2.85
   2   6  -4   50.13    2.86
  -2  -5   4    5.25    0.30
  -2  -5   4    5.15    0.39
  -2  -5   4    4.77    0.36
  -2  -5   4    5.05    0.48
  -2  -5   4    5.07    0.32
   2   5  -4    5.12    0.40
   2   5  -4    4.42    0.38
   2   5  -4    5.16    0.38
   2   5  -4    4.70    0.33
  -2  -4   4    0.27    0.07
  -2  -4   4    0.37    0.10
  -2  -4   4    0.30    0.12
  -2  -4   4    0.17    0.18
  -2  -4   4    0.34    0.12
  -2  -4   4    0.30    0.08
   2   4  -4    0.27    0.12
   2   4  -4    0.35    0.14
   2   4  -4    0.17    0.15
   2   4  -4    0.30    0.09
   2   4  -4    0.23    0.18
  -2  -3   4   81.64    3.79
  -2  -3   4   77.26    3.88
  -2  -3   4   74.38    3.77
  -2  -3   4   74.79    3.85
  -2  -3   4   77.82    3.80
  -2  -3   4   76.42    3.77
   2   3  -4   73.44    3.77
   2   3  -4   72.86    3.82
   2   3  -4   78.15    3.83
   2   3  -4   74.73    3.82
   2   3  -4   71.87    3.81
  -2  -2   4   23.52    1.34
  -2  -2   4   25.97    1.28
  -2  -2   4   25.30    1.32
  -2  -2   4   25.65    1.29
   2   2  -4   24.89    1.30
   2   2  -4   25.72    1.30
   2   2  -4   26.00    1.28
   2   2  -4   25.28    1.33
  -2  -1   4   91.62    4.46
  -2  -1   4   89.34    4.45
  -2  -1   4   91.06    4.48
  -2  -1   4   90.25    4.50
   2   1  -4   89.57    4.46
   2   1  -4   79.39    4.43
   2   1  -4   84.88    4.45
   2   1  -4   93.85    4.48
   2   1  -4   95.50    4.45
  -2   0   4    0.50    0.08
  -2   0   4    0.39    0.07
  -2   0   4    0.41    0.07
  -2   0   4    0.29    0.08
  -2   0   4    0.38    0.08
  -2   0   4    0.44    0.09
   2   0  -4    0.32    0.06
   2   0  -4    0.25    0.07
   2   0  -4    0.36    0.07
   2   0  -4    0.52    0.09
   2   0  -4    0.42    0.07
   2   0  -4    0.33    0.08
  -2   1   4   86.01    4.24
  -2   1   4   89.60    4.22
  -2   1   4   81.17    4.21
  -2   1   4   74.59    4.24
  -2   1   4   88.69    4.22
  -2   1   4   91.62    4.23
   2  -1  -4   88.55    4.22
   2  -1  -4   85.35    4.23
   2  -1  -4   85.16    4.22
   2  -1  -4   80.09    4.23
   2  -1  -4   79.98    4.23
   2  -1  -4   84.18    4.22
  -2   2   4   66.00    3.22
  -2   2   4   64.64    3.12
  -2   2   4   64.75    3.11
  -2   2   4   63.67    3.10
  -2   2   4   53.64    3.15
  -2   2   4   58.85    3.14
  -2   2   4   62.77    3.15
   2  -2  -4   62.02    3.11
   2  -2  -4   63.95    3.14
   2  -2  -4   58.73    3.15
   2  -2  -4   63.62    3.12
   2  -2  -4   61.50    3.13
   2  -2  -4   65.27    3.11
  -2   3   4    4.29    0.26
  -2   3   4    4.22    0.22
  -2   3   4    4.19    0.32
  -2   3   4    4.71    0.29
  -2   3   4    3.79    0.31
  -2   3   4    3.90    0.28
   2  -3  -4    3.70    0.32
   2  -3  -4    3.69    0.28
   2  -3  -4    4.12    0.24
   2  -3  -4    3.98    0.34
   2  -3  -4    3.86    0.26
  -2   4   4    0.42    0.12
  -2   4   4    0.32    0.11
  -2   4   4    0.20    0.16
   2  -4  -4    0.33    0.16
   2  -4  -4    0.31    0.08
   2  -4  -4    0.54    0.11
   2  -4  -4    0.36    0.13
  -2   5   4    1.34    0.17
  -2   5   4    1.15    0.25
  -2   5   4    1.54    0.26
  -2   5   4    1.56    0.22
   2  -5  -4    1.73    0.23
   2  -5  -4    1.40    0.26
   2  -5  -4    1.37    0.20
   2  -5  -4    1.74    0.19
  -2   6   4    7.42    0.45
  -2   6   4    6.85    0.57
  -2   6   4    6.41    0.47
  -2   6   4    6.88    0.58
   2  -6  -4    7.23    0.50
   2  -6  -4    6.58    0.57
   2  -6  -4    6.91    0.44
  -2   7   4    0.33    0.18
  -2   7   4    0.34    0.20
  -2   7   4    0.13    0.28
   2  -7  -4    0.31    0.22
   2  -7  -4   -0.07    0.27
   2  -7  -4    0.38    0.17
   2  -7  -4    0.36    0.08
  -2   8   4    0.74    0.23
  -2   8   4    0.74    0.24
   2  -8  -4    0.53    0.25
   2  -8  -4    0.69    0.22
  -2   9   4   -0.14    0.26
  -2   9   4    0.11    0.28
  -2   9   4   -0.20    0.40
   2  -9  -4    0.22    0.30
   2  -9  -4    0.08    0.25
   2  -9  -4   -0.30    0.37
  -2  10   4    4.51    0.68
  -2  10   4    4.24    0.58
   2 -10  -4    4.80    0.84
   2 -10  -4    4.44    0.59
  -1 -11   4   -0.78    0.48
  -1 -11   4    0.97    0.52
  -1 -11   4    0.50    0.43
  -1 -11   4    0.62    0.63
  -1 -11   4    0.48    0.61
  -1 -11   4   -0.12    0.32
  -1 -10   4   -0.06    0.36
  -1 -10   4    0.60    0.27
  -1 -10   4    0.93    0.52
  -1 -10   4    0.59    0.23
  -1 -10   4   -0.33    0.44
  -1 -10   4    0.90    0.46
  -1  -9   4    2.13    0.56
  -1  -9   4    2.50    0.37
  -1  -9   4    1.45    0.34
  -1  -9   4    2.89    0.56
  -1  -9   4    1.96    0.26
  -1  -8   4    0.54    0.20
  -1  -8   4   -0.12    0.26
  -1  -8   4    0.28    0.35
  -1  -8   4   -0.04    0.15
   1   8  -4    0.06    0.29
   1   8  -4    0.20    0.23
  -1  -7   4    3.09    0.46
  -1  -7   4    3.23    0.27
  -1  -7   4    3.44    0.31
  -1  -7   4    3.90    0.42
   1   7  -4    2.95    0.39
   1   7  -4    2.92    0.43
  -1  -6   4    9.81    0.55
  -1  -6   4    9.80    0.63
  -1  -6   4    8.34    0.70
  -1  -6   4    8.77    0.55
  -1  -6   4   10.31    0.63
   1   6  -4   10.08    0.62
   1   6  -4    9.14    0.64
   1   6  -4   10.03    0.63
  -1  -5   4    0.85    0.19
  -1  -5   4    0.67    0.13
  -1  -5   4    0.55    0.18
  -1  -5   4    0.78    0.11
  -1  -5   4    0.64    0.11
  -1  -5   4    0.66    0.19
   1   5  -4    0.75    0.18
   1   5  -4    0.76    0.21
   1   5  -4    0.61    0.15
  -1  -4   4    1.89    0.20
  -1  -4   4    1.77    0.16
  -1  -4   4    1.84    0.22
  -1  -4   4    1.73    0.14
  -1  -4   4    1.61    0.18
  -1  -4   4    1.85    0.20
   1   4  -4    1.38    0.20
   1   4  -4    1.88    0.19
   1   4  -4    1.71    0.22
  -1  -3   4   74.31    3.85
  -1  -3   4   78.88    3.87
  -1  -3   4   79.57    3.88
  -1  -3   4   77.25    3.87
  -1  -3   4   81.50    3.87
  -1  -3   4   77.25    3.91
   1   3  -4   77.61    3.92
   1   3  -4   78.83    3.89
   1   3  -4   73.32    3.89
  -1  -2   4  183.29    9.38
  -1  -2   4  181.12    9.38
  -1  -2   4  204.18    9.42
  -1  -2   4  172.88    9.35
  -1  -2   4  189.49    9.36
   1   2  -4  177.37    9.38
   1   2  -4  189.10    9.39
   1   2  -4  176.48    9.37
   1   2  -4  201.91    9.42
   1   2  -4  215.69    9.46
  -1  -1   4   79.48    3.83
  -1  -1   4   70.36    3.77
  -1  -1   4   80.96    3.82
  -1  -1   4   72.78    3.78
  -1  -1   4   76.26    3.79
  -1  -1   4   75.19    3.77
   1   1  -4   81.07    3.84
   1   1  -4   74.90    3.78
   1   1  -4   77.13    3.77
   1   1  -4   68.72    3.76
   1   1  -4   77.27    3.79
   1   1  -4   79.47    3.81
   1   1  -4   73.70    3.81
  -1   0   4   37.23    1.82
  -1   0   4   37.04    1.80
  -1   0   4   34.60    1.80
  -1   0   4   35.83    1.81
  -1   0   4   31.61    1.80
  -1   0   4   33.84    1.80
  -1   0   4   34.92    1.80
   1   0  -4   36.70    1.81
   1   0  -4   36.78    1.80
   1   0  -4   36.41    1.82
   1   0  -4   35.70    1.79
   1   0  -4   35.56    1.80
   1   0  -4   38.70    1.83
   1   0  -4   34.06    1.79
  -1   1   4  160.20    7.72
  -1   1   4  167.03    7.72
  -1   1   4  156.97    7.74
  -1   1   4  161.18    7.73
  -1   1   4  138.19    7.74
  -1   1   4  147.81    7.72
   1  -1  -4  166.16    7.73
   1  -1  -4  143.97    7.74
   1  -1  -4  158.63    7.72
   1  -1  -4  154.27    7.73
   1  -1  -4  155.37    7.73
  -1   2   4   28.59    1.55
  -1   2   4   30.49    1.53
  -1   2   4   30.25    1.51
  -1   2   4   30.53    1.48
  -1   2   4   30.44    1.49
  -1   2   4   31.23    1.56
   1  -2  -4   30.06    1.51
   1  -2  -4   26.35    1.55
   1  -2  -4   29.73    1.51
   1  -2  -4   30.12    1.56
  -1   3   4   53.34    2.76
  -1   3   4   56.77    2.73
  -1   3   4   54.78    2.70
  -1   3   4   59.11    2.80
   1  -3  -4   54.99    2.71
   1  -3  -4   50.86    2.75
   1  -3  -4   53.50    2.72
   1  -3  -4   47.55    2.76
   1  -3  -4   51.69    2.78
   1  -3  -4   55.78    2.74
   1  -3  -4   53.91    2.70
  -1   4   4   -0.02    0.14
  -1   4   4    0.17    0.17
  -1   4   4    0.15    0.10
  -1   4   4   -0.11    0.06
   1  -4  -4    0.01    0.18
   1  -4  -4    0.07    0.12
   1  -4  -4   -0.01    0.15
  -1   5   4   21.73    1.08
  -1   5   4   22.09    1.13
  -1   5   4   20.14    1.19
   1  -5  -4   21.73    1.11
   1  -5  -4   18.43    1.19
   1  -5  -4   20.80    1.08
   1  -5  -4   20.29    1.15
  -1   6   4   19.86    1.20
  -1   6   4   22.54    1.12
   1  -6  -4   19.91    1.14
   1  -6  -4   18.43    1.20
   1  -6  -4   20.39    1.10
   1  -6  -4   20.16    1.06
  -1   7   4   29.07    1.48
  -1   7   4   27.90    1.51
  -1   7   4   27.70    1.62
   1  -7  -4   27.00    1.55
   1  -7  -4   28.69    1.52
  -1   8   4    2.33    0.32
  -1   8   4    1.99    0.28
   1  -8  -4    1.78    0.47
   1  -8  -4    1.82    0.34
   1  -8  -4    1.89    0.31
  -1   9   4    0.58    0.43
  -1   9   4    0.71    0.27
   1  -9  -4    0.90    0.34
   1  -9  -4    0.69    0.29
   1  -9  -4    0.63    0.40
  -1  10   4    0.80    0.51
  -1  10   4    0.61    0.33
   1 -10  -4    0.69    0.48
   1 -10  -4   -0.15    0.38
   1 -10  -4   -0.14    0.30
   0 -11   4    0.57    0.30
   0 -11   4    0.62    0.34
   0 -11   4    0.46    0.46
   0 -11   4   -0.53    0.54
   0 -11   4   -0.03    0.63
   0 -11   4    0.96    0.49
   0 -11   4    0.64    0.44
   0 -10   4   -0.37    0.36
   0 -10   4   -0.11    0.24
   0 -10   4    0.20    0.44
   0 -10   4    1.31    0.56
   0 -10   4    0.33    0.38
   0 -10   4   -0.08    0.26
   0  -9   4    6.02    0.49
   0  -9   4    4.41    0.56
   0  -9   4    6.06    0.75
   0  -9   4    6.29    0.59
   0  -9   4    6.13    0.46
   0  -8   4    2.45    0.31
   0  -8   4    1.88    0.35
   0  -8   4    2.21    0.26
   0  -8   4    1.96    0.35
   0   8  -4    2.33    0.36
   0  -7   4    4.43    0.36
   0  -7   4    4.84    0.50
   0  -7   4    4.93    0.36
   0   7  -4    4.97    0.43
   0   7  -4    4.64    0.42
   0  -6   4    5.74    0.40
   0  -6   4    6.20    0.48
   0  -6   4    5.96    0.39
   0  -6   4    6.31    0.49
   0   6  -4    6.34    0.55
   0   6  -4    6.36    0.48
   0   6  -4    6.20    0.45
   0  -5   4    3.20    0.32
   0  -5   4    2.67    0.21
   0  -5   4    2.54    0.30
   0  -5   4    2.60    0.24
   0  -5   4    2.54    0.30
   0  -5   4    2.52    0.31
   0   5  -4    2.92    0.25
   0   5  -4    2.64    0.28
   0   5  -4    2.20    0.26
   0   5  -4    2.78    0.36
   0  -4   4    8.33    0.52
   0  -4   4    8.10    0.46
   0  -4   4    8.05    0.49
   0  -4   4    7.82    0.44
   0  -4   4    8.39    0.46
   0  -4   4    8.22    0.47
   0   4  -4    8.59    0.48
   0   4  -4    7.76    0.50
   0   4  -4    7.59    0.47
   0   4  -4    7.88    0.56
   0  -3   4  229.01   10.16
   0  -3   4  202.56   10.10
   0  -3   4  197.71   10.16
   0  -3   4  217.73   10.18
   0  -3   4  192.67   10.14
   0  -3   4  200.65   10.10
   0  -3   4  203.80   10.11
   0   3  -4  194.31   10.11
   0   3  -4  179.40   10.11
   0   3  -4  203.38   10.13
   0   3  -4  200.23   10.12
   0   3  -4  226.60   10.22
   0  -2   4   26.02    1.42
   0  -2   4   27.23    1.39
   0  -2   4   29.57    1.37
   0  -2   4   25.98    1.38
   0  -2   4   27.13    1.41
   0  -2   4   28.20    1.35
   0   2  -4   27.51    1.37
   0   2  -4   27.11    1.45
   0   2  -4   26.59    1.42
   0   2  -4   27.10    1.38
   0  -1   4    3.65    0.23
   0  -1   4    3.71    0.32
   0  -1   4    3.54    0.26
   0  -1   4    3.77    0.22
   0  -1   4    3.70    0.23
   0   1  -4    3.40    0.25
   0   1  -4    3.84    0.20
   0   1  -4    3.83    0.27
   0   1  -4    4.13    0.19
   0   1  -4    4.25    0.21
   0   1  -4    3.56    0.28
   0   1  -4    3.59    0.22
   0   0   4   10.04    0.57
   0   0   4   10.34    0.56
   0   0   4   10.32    0.56
   0   0   4   10.67    0.57
   0   0   4   11.07    0.59
   0   0  -4    9.65    0.56
   0   0  -4   10.30    0.57
   0   0  -4   10.50    0.59
   0   0  -4   10.94    0.58
   0   0  -4   11.05    0.56
   0   0  -4   10.32    0.56
   0   1   4   36.74    1.79
   0   1   4   34.07    1.76
   0   1   4   33.78    1.77
   0   1   4   35.59    1.76
   0   1   4   33.64    1.78
   0  -1  -4   35.46    1.77
   0  -1  -4   35.01    1.77
   0  -1  -4   31.83    1.78
   0  -1  -4   35.50    1.77
   0  -1  -4   35.75    1.77
   0  -1  -4   35.73    1.77
   0   2   4    2.38    0.14
   0   2   4    2.51    0.16
   0   2   4    2.15    0.24
   0  -2  -4    2.28    0.23
   0  -2  -4    1.95    0.17
   0  -2  -4    2.51    0.20
   0  -2  -4    2.14    0.17
   0  -2  -4    2.36    0.17
   0  -2  -4    2.13    0.22
   0   3   4   14.99    0.80
   0   3   4   14.88    0.76
   0   3   4   15.71    0.84
   0   3   4   13.96    0.84
   0  -3  -4   14.40    0.80
   0  -3  -4   15.16    0.77
   0  -3  -4   14.69    0.82
   0  -3  -4   13.54    0.86
   0  -3  -4   15.11    0.75
   0   4   4   28.25    1.48
   0   4   4   27.45    1.54
   0   4   4   29.15    1.43
   0  -4  -4   27.96    1.51
   0  -4  -4   28.84    1.42
   0  -4  -4   28.33    1.44
   0  -4  -4   28.23    1.48
   0   5   4    0.51    0.14
   0   5   4    0.07    0.20
   0   5   4    0.33    0.09
   0  -5  -4    0.52    0.08
   0  -5  -4    0.33    0.10
   0  -5  -4    0.25    0.17
   0  -5  -4    0.29    0.14
   0   6   4    0.21    0.17
   0   6   4    0.40    0.12
   0   6   4    0.94    0.27
   0  -6  -4    0.39    0.13
   0  -6  -4    0.45    0.08
   0  -6  -4    0.40    0.20
   0  -6  -4    0.41    0.17
   0   7   4    9.15    0.59
   0   7   4    8.91    0.52
   0   7   4    9.36    0.72
   0  -7  -4    8.02    0.46
   0  -7  -4    8.33    0.59
   0  -7  -4    8.39    0.64
   0   8   4    0.14    0.22
   0   8   4   -0.04    0.33
   0  -8  -4   -0.20    0.32
   0  -8  -4    0.10    0.31
   0  -8  -4    0.86    0.28
   0   9   4    0.80    0.45
   0   9   4    0.94    0.44
   0  -9  -4    1.32    0.43
   0  -9  -4    1.77    0.35
   0  -9  -4    1.20    0.37
   0  10   4    0.69    0.53
   0  10   4    0.06    0.28
   0 -10  -4    0.52    0.41
   0 -10  -4   -0.07    0.36
   0 -10  -4    0.21    0.52
   1 -11   4    2.71    0.64
   1 -11   4    2.33    0.48
   1 -11   4    2.00    0.56
   1 -11   4    2.00    0.48
   1 -11   4    2.62    0.77
   1 -11   4    2.67    0.42
   1 -11   4    1.68    0.38
   1 -10   4    0.70    0.48
   1 -10   4    0.86    0.37
   1 -10   4    1.31    0.39
   1 -10   4    1.25    0.30
   1 -10   4    1.11    0.43
   1 -10   4    1.91    0.66
   1 -10   4    0.78    0.51
   1  -9   4    0.79    0.26
   1  -9   4    0.75    0.30
   1  -9   4    1.08    0.34
   1  -9   4    0.62    0.34
   1  -9   4    0.85    0.23
   1  -8   4    0.06    0.27
   1  -8   4    0.51    0.26
   1  -8   4    0.08    0.18
   1  -8   4    0.29    0.19
  -1   8  -4   -0.09    0.22
  -1   8  -4    0.20    0.32
   1  -7   4    2.65    0.35
   1  -7   4    2.20    0.26
   1  -7   4    2.76    0.40
   1  -7   4    2.79    0.29
  -1   7  -4    2.49    0.33
  -1   7  -4    2.14    0.31
  -1   7  -4    2.42    0.42
   1  -6   4   33.37    1.81
   1  -6   4   34.94    1.85
   1  -6   4   33.57    1.76
   1  -6   4   34.88    1.77
  -1   6  -4   33.57    1.81
  -1   6  -4   33.20    1.88
  -1   6  -4   35.07    1.78
   1  -5   4    9.17    0.58
   1  -5   4    9.35    0.55
   1  -5   4    9.83    0.54
   1  -5   4    8.35    0.55
   1  -5   4    9.94    0.54
  -1   5  -4    9.63    0.67
  -1   5  -4    8.99    0.58
  -1   5  -4   10.22    0.56
   1  -4   4    0.11    0.10
   1  -4   4    0.06    0.08
   1  -4   4    0.13    0.10
   1  -4   4    0.11    0.08
  -1   4  -4    0.08    0.12
  -1   4  -4    0.14    0.08
  -1   4  -4   -0.02    0.12
  -1   4  -4   -0.08    0.17
   1  -3   4   40.51    2.02
   1  -3   4   36.38    2.03
   1  -3   4   41.67    2.05
   1  -3   4   37.60    2.01
   1  -3   4   40.39    2.07
   1  -3   4   42.96    2.03
   1  -3   4   41.13    2.09
  -1   3  -4   44.78    2.08
  -1   3  -4   41.80    2.03
  -1   3  -4   40.00    2.12
  -1   3  -4   36.15    2.10
   1  -2   4   12.02    0.66
   1  -2   4   12.13    0.60
   1  -2   4   10.99    0.64
   1  -2   4   11.73    0.70
   1  -2   4   11.00    0.60
  -1   2  -4   11.72    0.63
  -1   2  -4   11.32    0.60
   1  -1   4   29.52    1.61
   1  -1   4   32.93    1.65
   1  -1   4   31.75    1.66
   1  -1   4   32.26    1.67
   1  -1   4   32.09    1.63
   1  -1   4   33.01    1.63
  -1   1  -4   36.88    1.61
  -1   1  -4   31.22    1.66
  -1   1  -4   32.15    1.69
  -1   1  -4   30.85    1.62
   1   0   4    2.62    0.20
   1   0   4    2.40    0.22
   1   0   4    2.15    0.18
   1   0   4    2.31    0.18
   1   0   4    2.44    0.18
   1   0   4    2.32    0.18
  -1   0  -4    2.30    0.19
  -1   0  -4    2.04    0.21
  -1   0  -4    2.31    0.19
  -1   0  -4    2.32    0.17
  -1   0  -4    2.30    0.16
   1   1   4   43.79    2.43
   1   1   4   47.72    2.42
   1   1   4   50.64    2.41
   1   1   4   48.38    2.41
   1   1   4   48.33    2.38
   1   1   4   48.73    2.38
   1   1   4   44.30    2.41
  -1  -1  -4   47.19    2.39
  -1  -1  -4   48.53    2.40
  -1  -1  -4   47.34    2.40
  -1  -1  -4   44.02    2.39
  -1  -1  -4   49.97    2.39
  -1  -1  -4   45.49    2.43
   1   2   4   43.60    2.22
   1   2   4   44.07    2.29
   1   2   4   44.30    2.29
   1   2   4   41.66    2.29
   1   2   4   45.50    2.23
   1   2   4   46.09    2.29
  -1  -2  -4   45.59    2.23
  -1  -2  -4   44.99    2.25
  -1  -2  -4   45.76    2.26
  -1  -2  -4   44.98    2.24
  -1  -2  -4   40.25    2.29
  -1  -2  -4   45.03    2.27
   1   3   4   22.06    1.12
   1   3   4   19.97    1.20
   1   3   4   21.96    1.14
   1   3   4   21.76    1.09
   1   3   4   20.86    1.19
  -1  -3  -4   22.60    1.17
  -1  -3  -4   22.38    1.10
  -1  -3  -4   21.94    1.11
  -1  -3  -4   21.13    1.17
  -1  -3  -4   21.68    1.15
   1   4   4   17.79    1.05
   1   4   4   18.78    0.99
   1   4   4   19.71    0.97
   1   4   4   16.85    1.06
   1   4   4   18.78    0.92
  -1  -4  -4   17.98    1.00
  -1  -4  -4   18.39    0.94
  -1  -4  -4   17.38    1.02
   1   5   4    0.18    0.14
   1   5   4   -0.08    0.22
   1   5   4    0.14    0.05
   1   5   4   -0.01    0.22
   1   5   4   -0.24    0.17
  -1  -5  -4   -0.09    0.17
  -1  -5  -4    0.03    0.08
  -1  -5  -4   -0.03    0.15
   1   6   4    6.47    0.45
   1   6   4    5.82    0.56
   1   6   4    5.99    0.59
  -1  -6  -4    6.00    0.47
  -1  -6  -4    5.50    0.44
  -1  -6  -4    5.04    0.50
  -1  -6  -4    6.07    0.35
   1   7   4   22.31    1.35
   1   7   4   23.28    1.22
  -1  -7  -4   20.62    1.28
  -1  -7  -4   21.63    1.25
  -1  -7  -4   21.79    1.13
   1   8   4    4.28    0.62
   1   8   4    3.55    0.41
  -1  -8  -4    3.75    0.46
  -1  -8  -4    3.48    0.50
   1   9   4    0.35    0.46
   1   9   4    0.39    0.26
  -1  -9  -4    0.09    0.35
  -1  -9  -4    0.63    0.36
   1  10   4    4.28    0.71
   1  10   4    3.96    0.53
  -1 -10  -4    3.07    0.62
  -1 -10  -4    4.85    0.69
  -1 -10  -4    4.44    0.67
   2 -11   4    1.46    0.53
   2 -11   4    0.03    0.34
   2 -11   4   -0.03    0.36
   2 -10   4    1.09    0.31
   2 -10   4    0.66    0.43
   2 -10   4    0.92    0.38
   2 -10   4    0.53    0.30
   2  -9   4    0.45    0.31
   2  -9   4    0.74    0.39
   2  -9   4    0.43    0.22
   2  -9   4    0.52    0.29
   2  -9   4    0.91    0.26
  -2   9  -4    0.98    0.32
   2  -8   4    0.07    0.20
   2  -8   4   -0.37    0.22
   2  -8   4    0.05    0.23
   2  -8   4   -0.33    0.17
  -2   8  -4    0.18    0.24
  -2   8  -4    0.11    0.35
   2  -7   4   -0.02    0.18
   2  -7   4    0.07    0.15
   2  -7   4    0.40    0.17
  -2   7  -4   -0.11    0.19
  -2   7  -4   -0.17    0.30
   2  -6   4    1.44    0.28
   2  -6   4    1.50    0.22
   2  -6   4    1.23    0.19
   2  -6   4    0.98    0.17
  -2   6  -4    1.34    0.24
  -2   6  -4    1.85    0.34
   2  -5   4    0.32    0.12
   2  -5   4    0.29    0.18
   2  -5   4    0.23    0.11
   2  -5   4    0.23    0.11
   2  -5   4    0.21    0.09
  -2   5  -4    0.49    0.25
  -2   5  -4    0.30    0.10
  -2   5  -4    0.23    0.14
   2  -4   4   56.62    2.76
   2  -4   4   52.68    2.77
   2  -4   4   53.69    2.74
   2  -4   4   54.74    2.78
   2  -4   4   54.30    2.73
  -2   4  -4   57.99    2.84
  -2   4  -4   57.04    2.75
  -2   4  -4   54.00    2.87
  -2   4  -4   52.21    2.79
   2  -3   4   77.65    3.87
   2  -3   4   74.81    3.80
   2  -3   4   75.34    3.84
   2  -3   4   79.19    3.82
   2  -3   4   82.82    3.80
  -2   3  -4   78.81    3.89
  -2   3  -4   71.99    3.85
  -2   3  -4   77.44    3.92
  -2   3  -4   68.74    3.83
  -2   3  -4   77.59    3.81
   2  -2   4    0.37    0.15
   2  -2   4    0.23    0.11
   2  -2   4    0.43    0.06
   2  -2   4    0.35    0.09
   2  -2   4    0.35    0.07
  -2   2  -4    0.35    0.11
  -2   2  -4    0.45    0.08
  -2   2  -4    0.40    0.10
  -2   2  -4    0.35    0.06
  -2   2  -4    0.40    0.16
   2  -1   4   -0.07    0.11
   2  -1   4    0.12    0.14
   2  -1   4    0.09    0.14
   2  -1   4   -0.11    0.14
   2  -1   4    0.04    0.07
   2  -1   4    0.13    0.09
  -2   1  -4    0.24    0.09
  -2   1  -4    0.10    0.09
  -2   1  -4    0.02    0.10
  -2   1  -4   -0.13    0.12
   2   0   4  146.41    7.35
   2   0   4  155.58    7.32
   2   0   4  143.63    7.32
   2   0   4  135.15    7.32
   2   0   4  138.51    7.32
   2   0   4  147.31    7.32
   2   0   4  141.65    7.32
  -2   0  -4  139.47    7.30
  -2   0  -4  157.53    7.47
  -2   0  -4  152.15    7.30
  -2   0  -4  155.13    7.32
  -2   0  -4  155.58    7.31
  -2   0  -4  142.02    7.32
   2   1   4   70.52    3.60
   2   1   4   77.67    3.57
   2   1   4   68.34    3.57
   2   1   4   65.47    3.60
   2   1   4   76.93    3.61
   2   1   4   68.57    3.58
  -2  -1  -4   70.26    3.59
  -2  -1  -4   70.95    3.60
  -2  -1  -4   74.46    3.58
  -2  -1  -4   69.98    3.59
   2   2   4    6.10    0.47
   2   2   4    6.86    0.46
   2   2   4    7.39    0.38
   2   2   4    6.94    0.41
   2   2   4    7.03    0.38
  -2  -2  -4    6.85    0.42
  -2  -2  -4    6.67    0.43
  -2  -2  -4    7.26    0.42
  -2  -2  -4    7.00    0.43
  -2  -2  -4    6.60    0.47
   2   3   4   16.98    1.06
   2   3   4   19.95    0.93
   2   3   4   18.57    0.93
   2   3   4   18.16    1.00
   2   3   4   18.94    1.06
  -2  -3  -4   19.46    0.98
  -2  -3  -4   18.71    1.02
  -2  -3  -4   18.35    1.03
   2   4   4    3.78    0.30
   2   4   4    3.59    0.40
   2   4   4    3.26    0.39
  -2  -4  -4    3.66    0.36
  -2  -4  -4    3.71    0.26
  -2  -4  -4    4.00    0.33
   2   5   4    4.99    0.53
   2   5   4    6.14    0.41
   2   5   4    5.18    0.52
  -2  -5  -4    5.83    0.46
  -2  -5  -4    6.10    0.36
  -2  -5  -4    4.89    0.47
   2   6   4    9.04    0.76
   2   6   4    8.67    0.73
   2   6   4    9.65    0.60
   2   6   4   10.90    0.78
  -2  -6  -4    8.97    0.68
  -2  -6  -4    9.44    0.65
   2   7   4   21.09    1.16
  -2  -7  -4   20.66    1.22
   2   8   4    0.84    0.44
   2   8   4    0.53    0.41
   2   8   4    0.53    0.25
  -2  -8  -4    0.67    0.34
  -2  -8  -4    0.55    0.32
   2   9   4    1.11    0.54
   2   9   4    1.66    0.31
  -2  -9  -4    0.20    0.41
  -2  -9  -4    0.84    0.39
   2  10   4    0.70    0.60
  -2 -10  -4    0.33    0.42
  -2 -10  -4    0.80    0.44
   3 -10   4    1.79    0.37
   3 -10   4    1.58    0.38
   3 -10   4    1.18    0.48
  -3  10  -4    1.66    0.60
   3  -9   4    0.60    0.30
   3  -9   4    1.26    0.28
   3  -9   4    0.73    0.28
  -3   9  -4    0.28    0.31
  -3   9  -4    1.71    0.49
   3  -8   4    0.58    0.21
   3  -8   4    0.48    0.25
   3  -8   4    0.09    0.20
   3  -8   4    0.42    0.22
  -3   8  -4    0.15    0.41
  -3   8  -4    0.40    0.26
   3  -7   4    3.97    0.36
   3  -7   4    3.82    0.40
   3  -7   4    3.78    0.36
   3  -7   4    3.92    0.34
  -3   7  -4    3.76    0.43
  -3   7  -4    3.25    0.53
  -3   7  -4    3.67    0.48
   3  -6   4    4.74    0.50
   3  -6   4    5.10    0.40
   3  -6   4    6.04    0.38
   3  -6   4    5.55    0.38
   3  -6   4    5.50    0.32
   3  -6   4    5.63    0.39
  -3   6  -4    5.35    0.49
  -3   6  -4    5.06    0.57
  -3   6  -4    4.57    0.43
   3  -5   4    0.52    0.21
   3  -5   4    0.32    0.14
   3  -5   4    0.28    0.12
   3  -5   4    0.34    0.11
   3  -5   4    0.42    0.08
  -3   5  -4    0.12    0.25
  -3   5  -4   -0.01    0.17
  -3   5  -4    0.30    0.19
   3  -4   4    0.09    0.10
   3  -4   4    0.14    0.07
   3  -4   4    0.21    0.06
   3  -4   4    0.25    0.12
  -3   4  -4    0.28    0.17
  -3   4  -4    0.09    0.24
  -3   4  -4    0.08    0.14
   3  -3   4    3.74    0.25
   3  -3   4    3.43    0.27
   3  -3   4    4.13    0.22
  -3   3  -4    3.25    0.40
  -3   3  -4    3.87    0.33
  -3   3  -4    3.06    0.30
  -3   3  -4    3.66    0.20
  -3   3  -4    3.22    0.26
   3  -2   4   46.69    2.24
   3  -2   4   44.17    2.25
   3  -2   4   43.69    2.22
   3  -2   4   47.40    2.21
  -3   2  -4   41.72    2.22
  -3   2  -4   43.82    2.20
  -3   2  -4   43.11    2.31
  -3   2  -4   42.87    2.26
  -3   2  -4   43.43    2.28
   3  -1   4   59.40    2.77
   3  -1   4   51.34    2.76
   3  -1   4   56.90    2.79
   3  -1   4   54.11    2.78
   3  -1   4   55.93    2.78
  -3   1  -4   53.94    2.83
  -3   1  -4   52.92    2.79
  -3   1  -4   53.79    2.74
  -3   1  -4   55.75    2.80
   3   0   4    7.14    0.47
   3   0   4    8.27    0.47
   3   0   4    8.06    0.46
  -3   0  -4    8.21    0.47
  -3   0  -4    7.76    0.50
  -3   0  -4    7.40    0.44
   3   1   4   10.04    0.61
   3   1   4    9.32    0.57
   3   1   4    9.89    0.58
   3   1   4   10.95    0.57
  -3  -1  -4   11.18    0.61
  -3  -1  -4   10.02    0.60
  -3  -1  -4   10.20    0.64
  -3  -1  -4   10.53    0.60
   3   2   4   22.44    1.16
   3   2   4   22.56    1.24
   3   2   4   22.19    1.19
   3   2   4   24.88    1.15
   3   2   4   19.93    1.23
  -3  -2  -4   23.00    1.22
  -3  -2  -4   23.09    1.20
  -3  -2  -4   22.37    1.21
   3   3   4   38.84    2.07
   3   3   4   38.67    2.00
   3   3   4   35.53    2.07
  -3  -3  -4   41.09    2.04
  -3  -3  -4   39.42    2.04
  -3  -3  -4   39.70    2.00
   3   4   4   16.62    1.01
   3   4   4   16.75    0.92
   3   4   4   15.47    1.02
  -3  -4  -4   17.16    0.98
  -3  -4  -4   17.46    0.91
  -3  -4  -4   16.41    0.96
   3   5   4    0.28    0.28
   3   5   4   -0.03    0.29
   3   5   4   -0.21    0.14
  -3  -5  -4    0.03    0.13
  -3  -5  -4    0.22    0.23
  -3  -5  -4    0.01    0.20
   3   6   4    0.95    0.35
   3   6   4    1.12    0.36
   3   6   4    1.35    0.23
  -3  -6  -4    1.04    0.31
  -3  -6  -4    1.40    0.20
  -3  -6  -4    1.31    0.31
   3   7   4    4.51    0.43
   3   7   4    4.21    0.64
   3   7   4    5.00    0.65
  -3  -7  -4    5.23    0.53
  -3  -7  -4    5.03    0.39
  -3  -7  -4    4.81    0.56
   3   8   4   -0.06    0.45
   3   8   4    0.50    0.25
   3   8   4    0.75    0.48
  -3  -8  -4    0.62    0.34
  -3  -8  -4   -0.22    0.37
   3   9   4    2.15    0.63
   3   9   4    1.80    0.61
  -3  -9  -4    2.19    0.50
  -3  -9  -4    2.02    0.45
   4 -10   4    1.93    0.40
   4 -10   4    2.28    0.41
  -4  10  -4    1.90    0.67
   4  -9   4    0.48    0.29
   4  -9   4    0.14    0.31
  -4   9  -4    0.13    0.29
  -4   9  -4   -0.74    0.46
   4  -8   4    2.45    0.39
   4  -8   4    3.27    0.51
   4  -8   4    3.18    0.36
  -4   8  -4    2.70    0.56
  -4   8  -4    2.73    0.46
  -4   8  -4    2.43    0.38
   4  -7   4    1.38    0.22
   4  -7   4    1.61    0.25
  -4   7  -4    1.54    0.43
  -4   7  -4    1.70    0.31
   4  -6   4    0.70    0.20
   4  -6   4    0.64    0.14
   4  -6   4    0.44    0.16
  -4   6  -4    0.84    0.26
  -4   6  -4    0.86    0.23
  -4   6  -4    0.46    0.34
   4  -5   4    0.35    0.14
   4  -5   4    0.20    0.16
  -4   5  -4    0.47    0.20
  -4   5  -4    0.40    0.30
  -4   5  -4    0.29    0.23
   4  -4   4    8.73    0.45
   4  -4   4    8.18    0.47
   4  -4   4    7.90    0.50
  -4   4  -4    7.42    0.57
  -4   4  -4    7.42    0.65
  -4   4  -4    7.22    0.52
   4  -3   4    1.65    0.18
   4  -3   4    1.62    0.16
   4  -3   4    1.63    0.21
  -4   3  -4    1.33    0.29
  -4   3  -4    1.41    0.21
  -4   3  -4    1.52    0.24
   4  -2   4    0.57    0.13
   4  -2   4    0.48    0.11
   4  -2   4    0.61    0.13
  -4   2  -4    0.35    0.15
  -4   2  -4    0.64    0.12
  -4   2  -4    0.43    0.16
  -4   2  -4    0.53    0.06
  -4   2  -4    0.41    0.21
   4  -1   4    5.64    0.39
   4  -1   4    6.08    0.39
   4  -1   4    6.10    0.39
  -4   1  -4    5.89    0.41
  -4   1  -4    5.70    0.34
  -4   1  -4    6.05    0.41
  -4   1  -4    6.34    0.37
  -4   1  -4    5.48    0.48
   4   0   4   11.81    0.66
   4   0   4   10.71    0.67
   4   0   4   12.01    0.68
   4   0   4   12.49    0.67
  -4   0  -4   12.06    0.68
  -4   0  -4   12.05    0.67
  -4   0  -4   11.24    0.71
  -4   0  -4   11.19    0.64
   4   1   4   19.05    1.16
   4   1   4   20.98    1.16
   4   1   4   21.41    1.12
  -4  -1  -4   20.84    1.13
  -4  -1  -4   21.01    1.14
  -4  -1  -4   23.73    1.17
  -4  -1  -4   20.43    1.15
   4   2   4   10.70    0.68
   4   2   4    9.13    0.69
   4   2   4   11.20    0.57
   4   2   4    9.70    0.58
   4   2   4   10.82    0.62
  -4  -2  -4   11.15    0.66
  -4  -2  -4   10.75    0.65
  -4  -2  -4   10.91    0.65
   4   3   4   18.96    0.98
   4   3   4   19.65    1.14
   4   3   4   17.01    1.14
   4   3   4   20.19    1.06
  -4  -3  -4   21.32    1.08
  -4  -3  -4   20.25    1.11
  -4  -3  -4   19.63    1.10
   4   4   4    1.77    0.23
   4   4   4    1.85    0.35
   4   4   4    2.06    0.36
  -4  -4  -4    1.73    0.27
  -4  -4  -4    1.77    0.31
  -4  -4  -4    2.07    0.29
   4   5   4   21.18    1.39
   4   5   4   24.42    1.27
   4   5   4   22.93    1.39
  -4  -5  -4   23.45    1.33
  -4  -5  -4   24.37    1.26
  -4  -5  -4   23.85    1.35
   4   6   4    0.31    0.37
   4   6   4    0.48    0.34
   4   6   4    0.47    0.22
  -4  -6  -4    0.57    0.28
  -4  -6  -4    0.33    0.38
  -4  -6  -4    0.54    0.20
   4   7   4    2.58    0.36
   4   7   4    2.64    0.53
   4   7   4    2.22    0.51
  -4  -7  -4    1.97    0.43
  -4  -7  -4    1.98    0.43
   4   8   4   -0.18    0.51
   4   8   4    0.70    0.51
  -4  -8  -4   -0.45    0.35
  -4  -8  -4   -0.44    0.43
   5  -9   4    1.01    0.36
   5  -9   4    1.63    0.35
  -5   9  -4    1.81    0.51
  -5   9  -4    2.05    0.67
   5  -8   4    1.13    0.34
  -5   8  -4    2.07    0.55
  -5   8  -4    1.83    0.42
  -5   8  -4    1.53    0.35
   5  -7   4    1.14    0.25
   5  -7   4    1.20    0.20
   5  -7   4    1.33    0.27
  -5   7  -4    0.79    0.28
  -5   7  -4    1.30    0.35
  -5   7  -4    0.41    0.44
   5  -6   4    3.33    0.28
   5  -6   4    3.19    0.51
   5  -6   4    2.76    0.31
  -5   6  -4    3.20    0.41
  -5   6  -4    3.42    0.70
  -5   6  -4    3.46    0.55
   5  -5   4    0.13    0.15
   5  -5   4    0.03    0.12
   5  -5   4   -0.17    0.17
  -5   5  -4    0.10    0.23
  -5   5  -4   -0.08    0.20
  -5   5  -4   -0.18    0.31
   5  -4   4    6.16    0.35
   5  -4   4    5.06    0.42
   5  -4   4    5.74    0.37
  -5   4  -4    5.21    0.56
  -5   4  -4    4.62    0.50
  -5   4  -4    4.61    0.50
  -5   4  -4    4.45    0.43
   5  -3   4   21.72    1.08
   5  -3   4   22.90    1.11
   5  -3   4   19.74    1.11
  -5   3  -4   19.40    1.13
  -5   3  -4   18.90    1.12
  -5   3  -4   20.06    1.22
  -5   3  -4   19.95    1.16
   5  -2   4    0.24    0.14
   5  -2   4    0.20    0.16
   5  -2   4    0.26    0.13
  -5   2  -4    0.33    0.20
  -5   2  -4    0.10    0.20
  -5   2  -4    0.17    0.26
  -5   2  -4    0.22    0.16
   5  -1   4    8.17    0.53
   5  -1   4    8.49    0.54
   5  -1   4    8.90    0.54
  -5   1  -4    8.52    0.57
  -5   1  -4    8.85    0.48
  -5   1  -4    9.64    0.51
  -5   1  -4    7.61    0.64
  -5   1  -4    8.42    0.56
   5   0   4    8.37    0.58
   5   0   4    9.29    0.56
   5   0   4    9.39    0.58
  -5   0  -4    8.32    0.53
  -5   0  -4    9.74    0.63
  -5   0  -4    8.50    0.57
  -5   0  -4    9.70    0.58
   5   1   4    0.04    0.17
   5   1   4    0.38    0.15
   5   1   4    0.20    0.19
   5   1   4    0.25    0.16
  -5  -1  -4    0.14    0.17
  -5  -1  -4    0.12    0.21
  -5  -1  -4    0.18    0.15
   5   2   4   -0.13    0.20
   5   2   4    0.28    0.12
   5   2   4   -0.15    0.22
   5   2   4    0.18    0.15
  -5  -2  -4    0.14    0.17
  -5  -2  -4    0.18    0.18
  -5  -2  -4    0.24    0.20
   5   3   4   22.45    1.36
   5   3   4   21.11    1.36
   5   3   4   22.84    1.20
   5   3   4   24.05    1.27
  -5  -3  -4   26.06    1.32
  -5  -3  -4   24.96    1.33
  -5  -3  -4   24.55    1.34
   5   4   4    2.91    0.47
   5   4   4    3.26    0.35
   5   4   4    3.02    0.48
  -5  -4  -4    3.48    0.48
  -5  -4  -4    4.05    0.41
  -5  -4  -4    3.92    0.40
   5   5   4    0.33    0.19
   5   5   4    0.04    0.33
  -5  -5  -4    0.38    0.26
  -5  -5  -4    0.17    0.23
  -5  -5  -4    0.52    0.29
   5   6   4    5.74    0.71
   5   6   4    6.01    0.48
   5   6   4    5.94    0.72
  -5  -6  -4    5.30    0.58
  -5  -6  -4    5.74    0.69
   5   7   4    6.13    0.82
   5   7   4    3.90    0.67
  -5  -7  -4    5.73    0.64
  -5  -7  -4    4.82    0.77
   5   8   4    0.36    0.53
   5   8   4    0.73    0.66
  -5  -8  -4    0.13    0.50
  -5  -8  -4   -0.01    0.40
  -6   9  -4    0.97    0.67
  -6   9  -4    1.13    0.51
   6  -8   4    1.83    0.32
   6  -8   4    2.37    0.38
  -6   8  -4    2.10    0.63
  -6   8  -4    1.04    0.46
   6  -7   4    5.21    0.44
   6  -7   4    4.35    0.49
  -6   7  -4    4.66    0.71
  -6   7  -4    6.93    0.84
  -6   7  -4    4.47    0.73
   6  -6   4    1.43    0.24
   6  -6   4    1.18    0.28
   6  -6   4    1.49    0.24
  -6   6  -4    1.00    0.35
  -6   6  -4    1.08    0.30
  -6   6  -4    1.44    0.45
   6  -5   4    5.49    0.44
   6  -5   4    5.67    0.38
   6  -5   4    5.33    0.47
  -6   5  -4    4.82    0.59
  -6   5  -4    5.22    0.72
  -6   5  -4    4.04    0.50
   6  -4   4    1.03    0.20
   6  -4   4    0.87    0.21
   6  -4   4    0.82    0.17
  -6   4  -4    0.70    0.26
  -6   4  -4    0.53    0.39
  -6   4  -4    0.87    0.26
   6  -3   4    4.72    0.36
   6  -3   4    4.56    0.36
   6  -3   4    4.71    0.38
  -6   3  -4    3.88    0.45
  -6   3  -4    4.37    0.55
  -6   3  -4    3.71    0.44
   6  -2   4    0.69    0.19
   6  -2   4    0.80    0.20
   6  -2   4    0.58    0.18
  -6   2  -4    0.04    0.21
  -6   2  -4    0.36    0.24
  -6   2  -4   -0.04    0.28
   6  -1   4    8.86    0.56
   6  -1   4    8.38    0.59
   6  -1   4    9.19    0.59
  -6   1  -4    8.72    0.50
  -6   1  -4    8.91    0.61
  -6   1  -4    9.31    0.60
  -6   1  -4    9.80    0.70
   6   0   4    5.44    0.44
   6   0   4    4.59    0.47
   6   0   4    5.12    0.42
  -6   0  -4    5.93    0.46
  -6   0  -4    5.13    0.55
  -6   0  -4    5.49    0.44
   6   1   4    2.11    0.30
   6   1   4    1.58    0.32
   6   1   4    1.65    0.30
  -6  -1  -4    2.00    0.32
  -6  -1  -4    2.26    0.31
  -6  -1  -4    2.02    0.31
  -6  -1  -4    2.61    0.39
   6   2   4    1.27    0.33
   6   2   4    1.11    0.30
   6   2   4    1.36    0.23
  -6  -2  -4    1.34    0.28
  -6  -2  -4    1.62    0.32
  -6  -2  -4    1.41    0.26
   6   3   4    0.37    0.29
   6   3   4    0.38    0.19
   6   3   4   -0.03    0.27
  -6  -3  -4    0.05    0.24
  -6  -3  -4    0.22    0.26
  -6  -3  -4   -0.21    0.26
   6   4   4    0.19    0.33
   6   4   4    0.31    0.21
   6   4   4   -0.11    0.36
  -6  -4  -4   -0.05    0.25
  -6  -4  -4    0.04    0.27
  -6  -4  -4    0.09    0.29
   6   5   4    2.09    0.48
   6   5   4    2.76    0.55
  -6  -5  -4    2.55    0.36
  -6  -5  -4    2.51    0.39
  -6  -5  -4    2.37    0.43
   6   6   4    1.93    0.59
   6   6   4    2.11    0.54
  -6  -6  -4    1.22    0.44
  -6  -6  -4    3.16    0.48
  -6  -6  -4    1.79    0.41
   6   7   4    0.35    0.55
   6   7   4    0.52    0.57
  -6  -7  -4    0.26    0.38
  -6  -7  -4   -0.47    0.45
   7  -8   4    2.87    0.46
   7  -8   4    4.20    0.48
  -7   8  -4    3.84    0.63
  -7   8  -4    4.74    0.86
   7  -7   4    0.89    0.33
   7  -7   4    0.83    0.31
  -7   7  -4    0.99    0.64
  -7   7  -4    0.43    0.43
   7  -6   4    9.22    0.64
   7  -6   4    8.70    0.65
  -7   6  -4    8.67    1.04
  -7   6  -4    7.53    0.78
   7  -5   4    0.68    0.26
   7  -5   4    1.08    0.25
   7  -5   4    0.44    0.25
  -7   5  -4    0.03    0.43
  -7   5  -4    0.56    0.30
  -7   5  -4    0.58    0.36
   7  -4   4    0.01    0.21
   7  -4   4    0.17    0.20
   7  -4   4    0.09    0.23
  -7   4  -4   -0.58    0.35
  -7   4  -4   -0.10    0.25
  -7   4  -4    0.13    0.29
   7  -3   4    1.05    0.23
   7  -3   4    0.68    0.25
   7  -3   4    0.90    0.23
  -7   3  -4    0.69    0.31
  -7   3  -4    0.58    0.28
  -7   3  -4    1.31    0.41
   7  -2   4    2.66    0.34
   7  -2   4    2.21    0.33
   7  -2   4    2.47    0.34
  -7   2  -4    2.05    0.34
  -7   2  -4    2.69    0.48
  -7   2  -4    2.53    0.34
   7  -1   4   14.84    0.87
   7  -1   4   14.35    0.92
   7  -1   4   15.65    0.91
  -7   1  -4   14.79    0.92
  -7   1  -4   15.37    0.91
  -7   1  -4   15.89    1.03
   7   0   4    0.21    0.23
   7   0   4   -0.04    0.25
   7   0   4   -0.04    0.19
  -7   0  -4   -0.16    0.17
  -7   0  -4    0.12    0.33
  -7   0  -4   -0.36    0.19
  -7   0  -4   -0.35    0.22
   7   1   4   -0.18    0.28
   7   1   4   -0.49    0.27
   7   1   4   -0.40    0.19
  -7  -1  -4   -0.27    0.21
  -7  -1  -4   -0.29    0.32
  -7  -1  -4    0.09    0.29
  -7  -1  -4    0.17    0.21
   7   2   4   -0.01    0.29
   7   2   4    0.05    0.30
   7   2   4   -0.27    0.21
  -7  -2  -4    0.24    0.27
  -7  -2  -4   -0.30    0.28
  -7  -2  -4   -0.11    0.23
   7   3   4    4.83    0.45
   7   3   4    4.47    0.67
   7   3   4    5.04    0.61
  -7  -3  -4    5.02    0.59
  -7  -3  -4    5.03    0.56
  -7  -3  -4    4.89    0.52
   7   4   4   -0.49    0.38
   7   4   4    0.37    0.41
  -7  -4  -4    0.18    0.31
  -7  -4  -4    0.85    0.32
   7   5   4    0.17    0.46
   7   5   4    0.68    0.54
  -7  -5  -4    0.33    0.37
  -7  -5  -4   -0.22    0.35
  -7  -5  -4   -0.05    0.42
   7   6   4    0.18    0.54
  -7  -6  -4   -0.19    0.39
  -7  -6  -4   -0.09    0.49
  -7  -6  -4    0.08    0.37
   8  -6   4    0.45    0.33
   8  -6   4    0.58    0.32
  -8   6  -4    0.80    0.47
  -8   6  -4    0.52    0.66
   8  -5   4    0.02    0.29
   8  -5   4   -0.30    0.26
  -8   5  -4    1.30    0.56
  -8   5  -4    0.39    0.39
   8  -4   4    0.08    0.25
   8  -4   4    0.39    0.27
  -8   4  -4    0.40    0.32
  -8   4  -4    0.06    0.36
  -8   4  -4   -0.17    0.46
   8  -3   4    0.49    0.25
   8  -3   4   -0.02    0.24
   8  -3   4    0.22    0.26
  -8   3  -4    0.16    0.30
  -8   3  -4   -0.29    0.31
  -8   3  -4    0.45    0.49
   8  -2   4    2.55    0.37
   8  -2   4    1.64    0.31
   8  -2   4    1.39    0.29
  -8   2  -4    0.64    0.30
  -8   2  -4    1.15    0.46
  -8   2  -4    1.67    0.43
   8  -1   4    1.74    0.32
   8  -1   4    1.77    0.29
   8  -1   4    1.70    0.33
  -8   1  -4    1.72    0.47
  -8   1  -4    1.39    0.32
   8   0   4   -0.03    0.31
   8   0   4    0.29    0.23
   8   0   4    0.39    0.30
  -8   0  -4    0.20    0.30
  -8   0  -4    0.44    0.27
  -8   0  -4    0.46    0.39
   8   1   4    0.13    0.39
   8   1   4    0.75    0.24
   8   1   4    0.36    0.33
  -8  -1  -4    0.66    0.39
  -8  -1  -4    0.43    0.31
   8   2   4    1.58    0.42
   8   2   4    0.84    0.41
  -8  -2  -4    0.82    0.34
  -8  -2  -4    1.44    0.46
   8   3   4    5.40    0.83
   8   3   4    4.93    0.72
  -8  -3  -4    6.67    0.77
  -8  -3  -4    5.69    0.66
  -8  -3  -4    5.77    0.67
   8   4   4   -0.12    0.47
   8   4   4   -0.14    0.52
  -8  -4  -4    0.16    0.37
  -8  -4  -4    0.64    0.42
  -8  -4  -4   -0.31    0.42
   9  -4   4    0.00    0.32
   9  -4   4    0.44    0.31
  -9   4  -4    0.55    0.49
  -9   4  -4    0.76    0.61
   9  -3   4    1.66    0.36
   9  -3   4    1.64    0.35
  -9   3  -4    1.91    0.59
  -9   3  -4    1.43    0.48
   9  -2   4    1.02    0.31
   9  -2   4    0.70    0.32
  -9   2  -4    0.19    0.37
  -9   2  -4    0.83    0.59
  -9   2  -4    1.09    0.40
   9  -1   4    0.70    0.34
   9  -1   4   -0.17    0.27
   9  -1   4    0.61    0.35
  -9   1  -4    0.24    0.41
  -9   1  -4    0.42    0.48
  -9   1  -4   -0.15    0.32
   9   0   4   -0.44    0.35
   9   0   4    0.54    0.37
   9   0   4    0.11    0.28
  -9   0  -4    0.27    0.52
  -9   0  -4   -0.28    0.35
   9   1   4    0.51    0.46
   9   1   4    1.48    0.45
  -9  -1  -4    1.21    0.39
  -9  -1  -4    0.79    0.49
 -11  -2   5    1.64    0.36
 -11  -2   5    1.32    0.48
 -11  -2   5    1.51    0.48
  11   2  -5    0.92    0.43
  11   2  -5    1.58    0.36
  11   2  -5    1.60    0.44
 -11  -1   5   -0.04    0.42
 -11  -1   5   -0.13    0.33
  11   1  -5    0.08    0.36
  11   1  -5    0.01    0.28
  11   1  -5    0.34    0.39
 -11   0   5    1.44    0.45
 -11   0   5    2.05    0.40
  11   0  -5    1.91    0.33
  11   0  -5    1.74    0.42
 -11   1   5    0.20    0.35
 -11   1   5    0.26    0.39
  11  -1  -5    0.65    0.36
  11  -1  -5    0.12    0.25
 -11   2   5    0.42    0.36
 -11   2   5   -0.06    0.42
  11  -2  -5    0.20    0.33
  11  -2  -5   -0.54    0.25
 -11   3   5    0.12    0.37
 -11   3   5   -0.49    0.44
  11  -3  -5    0.03    0.26
  11  -3  -5    0.27    0.36
  11  -3  -5    0.56    0.30
 -11   4   5    1.43    0.46
 -11   4   5    1.17    0.46
  11  -4  -5    1.25    0.36
  11  -4  -5    1.46    0.36
  11  -4  -5    1.38    0.41
 -10  -5   5   -0.33    0.46
 -10  -5   5   -0.55    0.61
  10   5  -5    0.71    0.48
  10   5  -5    0.26    0.45
 -10  -4   5    1.22    0.55
 -10  -4   5    0.94    0.46
  10   4  -5    0.69    0.40
  10   4  -5    0.73    0.43
 -10  -3   5   -0.43    0.38
 -10  -3   5   -0.04    0.47
 -10  -3   5   -0.63    0.29
  10   3  -5    0.16    0.38
  10   3  -5   -0.28    0.27
  10   3  -5    0.61    0.35
 -10  -2   5   -0.30    0.39
 -10  -2   5   -0.63    0.40
  10   2  -5    0.09    0.25
  10   2  -5   -0.07    0.29
  10   2  -5    0.02    0.31
 -10  -1   5    1.86    0.41
 -10  -1   5    2.24    0.45
 -10  -1   5    2.04    0.34
  10   1  -5    1.68    0.35
  10   1  -5    2.18    0.40
  10   1  -5    2.18    0.30
 -10   0   5    0.24    0.26
 -10   0   5    0.48    0.33
 -10   0   5    0.51    0.31
  10   0  -5    0.28    0.28
  10   0  -5   -0.17    0.20
  10   0  -5   -0.29    0.26
 -10   1   5    1.65    0.32
 -10   1   5    0.85    0.36
  10  -1  -5    1.18    0.29
  10  -1  -5    1.40    0.25
  10  -1  -5    0.69    0.30
  10  -1  -5    1.19    0.29
 -10   2   5    2.92    0.44
 -10   2   5    2.02    0.37
  10  -2  -5    2.92    0.42
  10  -2  -5    2.54    0.31
  10  -2  -5    2.57    0.31
  10  -2  -5    2.42    0.39
 -10   3   5    0.34    0.32
 -10   3   5    0.21    0.33
  10  -3  -5    0.36    0.23
  10  -3  -5    0.23    0.29
 -10   4   5   -0.36    0.34
 -10   4   5   -0.42    0.31
  10  -4  -5    0.05    0.29
  10  -4  -5    0.18    0.24
 -10   5   5    1.46    0.45
 -10   5   5    1.02    0.38
  10  -5  -5    0.53    0.31
  10  -5  -5    0.71    0.34
 -10   6   5    0.94    0.49
 -10   6   5    0.60    0.43
  10  -6  -5    1.56    0.40
  10  -6  -5    1.40    0.37
  -9  -6   5   -0.03    0.48
  -9  -6   5   -0.35    0.64
   9   6  -5    0.74    0.49
   9   6  -5   -0.47    0.40
  -9  -5   5    3.64    0.67
  -9  -5   5    4.15    0.60
   9   5  -5    4.25    0.60
   9   5  -5    3.42    0.56
  -9  -4   5    0.34    0.23
  -9  -4   5   -0.46    0.43
  -9  -4   5    0.25    0.38
   9   4  -5   -0.19    0.36
   9   4  -5    0.75    0.33
   9   4  -5    0.09    0.28
  -9  -3   5    2.42    0.31
  -9  -3   5    1.59    0.46
  -9  -3   5    2.09    0.41
   9   3  -5    3.07    0.67
   9   3  -5    1.91    0.31
   9   3  -5    2.07    0.39
  -9  -2   5    0.28    0.38
  -9  -2   5   -0.10    0.30
  -9  -2   5   -0.35    0.22
   9   2  -5    0.15    0.21
   9   2  -5    0.00    0.24
   9   2  -5    0.38    0.28
  -9  -1   5    1.01    0.31
  -9  -1   5    0.55    0.36
  -9  -1   5    1.13    0.24
   9   1  -5    1.19    0.22
   9   1  -5    1.29    0.27
   9   1  -5    0.93    0.29
  -9   0   5    1.06    0.26
  -9   0   5    0.89    0.30
   9   0  -5    1.78    0.29
   9   0  -5    1.53    0.22
   9   0  -5    1.37    0.26
   9   0  -5    1.30    0.18
  -9   1   5    0.07    0.22
  -9   1   5   -0.23    0.24
  -9   1   5    0.04    0.19
   9  -1  -5    0.00    0.22
   9  -1  -5   -0.22    0.15
   9  -1  -5   -0.18    0.21
  -9   2   5    0.30    0.20
  -9   2   5    0.23    0.24
  -9   2   5    0.37    0.26
   9  -2  -5    0.39    0.23
   9  -2  -5    0.27    0.17
   9  -2  -5    0.02    0.21
  -9   3   5   10.51    0.76
  -9   3   5   11.03    0.74
  -9   3   5   10.18    0.69
   9  -3  -5   11.54    0.68
   9  -3  -5    9.91    0.66
   9  -3  -5   12.04    0.72
  -9   4   5    5.63    0.58
  -9   4   5    7.07    0.62
  -9   4   5    6.10    0.52
   9  -4  -5    7.73    0.56
   9  -4  -5    7.17    0.48
   9  -4  -5    7.03    0.54
  -9   5   5    2.19    0.35
  -9   5   5    1.59    0.38
  -9   5   5    1.30    0.34
   9  -5  -5    1.93    0.35
   9  -5  -5    1.92    0.33
  -9   6   5    0.84    0.36
  -9   6   5    1.49    0.40
  -9   6   5    2.10    0.38
   9  -6  -5    1.86    0.39
   9  -6  -5    1.36    0.37
  -9   7   5    1.70    0.39
  -9   7   5    1.01    0.42
   9  -7  -5    1.24    0.42
   9  -7  -5    1.75    0.41
  -8  -7   5    0.65    0.51
  -8  -7   5    0.32    0.58
   8   7  -5    0.92    0.44
   8   7  -5    0.59    0.50
  -8  -6   5   11.96    1.09
  -8  -6   5   13.23    0.95
   8   6  -5   10.18    0.98
   8   6  -5   13.56    0.94
  -8  -5   5    3.15    0.37
  -8  -5   5    4.25    0.56
  -8  -5   5    3.82    0.61
   8   5  -5    3.18    0.51
   8   5  -5    4.31    0.46
   8   5  -5    2.46    0.47
  -8  -4   5    0.69    0.33
  -8  -4   5    0.69    0.22
  -8  -4   5    0.95    0.40
   8   4  -5    0.91    0.31
   8   4  -5    0.52    0.25
  -8  -3   5    9.30    0.79
  -8  -3   5   10.02    0.62
   8   3  -5    9.84    0.68
   8   3  -5    9.11    0.61
  -8  -2   5    2.52    0.41
  -8  -2   5    3.32    0.35
  -8  -2   5    2.86    0.42
   8   2  -5    2.78    0.37
   8   2  -5    2.79    0.30
   8   2  -5    2.91    0.38
  -8  -1   5    0.03    0.29
  -8  -1   5   -0.02    0.18
  -8  -1   5   -0.20    0.22
   8   1  -5   -0.08    0.18
   8   1  -5    0.18    0.14
   8   1  -5    0.09    0.19
   8   1  -5   -0.13    0.09
  -8   0   5   10.54    0.69
  -8   0   5   11.64    0.75
  -8   0   5   11.00    0.73
   8   0  -5   11.00    0.69
   8   0  -5   12.12    0.70
   8   0  -5   11.07    0.64
  -8   1   5    2.78    0.32
  -8   1   5    2.96    0.36
  -8   1   5    2.45    0.29
   8  -1  -5    3.09    0.32
   8  -1  -5    2.97    0.27
   8  -1  -5    2.63    0.33
  -8   2   5   12.57    0.70
  -8   2   5   12.49    0.79
  -8   2   5   12.79    0.75
  -8   2   5   12.73    0.78
   8  -2  -5   14.34    0.78
   8  -2  -5   12.69    0.73
   8  -2  -5   12.29    0.74
  -8   3   5    3.27    0.36
  -8   3   5    2.77    0.39
  -8   3   5    3.07    0.37
   8  -3  -5    3.24    0.31
   8  -3  -5    3.58    0.35
   8  -3  -5    4.07    0.36
  -8   4   5    7.43    0.54
  -8   4   5    6.81    0.62
  -8   4   5    7.35    0.59
   8  -4  -5    6.83    0.52
   8  -4  -5    7.54    0.48
  -8   5   5   10.77    0.77
  -8   5   5   10.36    0.79
   8  -5  -5   11.80    0.76
   8  -5  -5   11.63    0.67
   8  -5  -5   12.18    0.77
  -8   6   5    0.72    0.31
  -8   6   5    0.42    0.27
  -8   6   5    0.20    0.32
   8  -6  -5    0.49    0.20
   8  -6  -5   -0.05    0.28
   8  -6  -5    0.00    0.28
  -8   7   5    0.46    0.35
  -8   7   5   -0.38    0.29
   8  -7  -5    0.32    0.35
   8  -7  -5    0.37    0.37
  -8   8   5    0.87    0.37
  -8   8   5    0.35    0.39
   8  -8  -5   -0.03    0.42
   8  -8  -5    0.11    0.41
  -7  -8   5    1.51    0.57
  -7  -8   5    1.30    0.64
   7   8  -5    0.38    0.42
   7   8  -5    1.36    0.53
  -7  -7   5    3.13    0.51
  -7  -7   5    1.60    0.59
   7   7  -5    2.35    0.50
   7   7  -5    2.51    0.46
  -7  -6   5   47.42    2.53
  -7  -6   5   45.29    2.28
  -7  -6   5   46.97    2.44
   7   6  -5   40.15    2.44
   7   6  -5   44.01    2.41
   7   6  -5   42.00    2.33
  -7  -5   5   41.09    2.02
  -7  -5   5   39.75    2.24
  -7  -5   5   37.58    2.20
   7   5  -5   36.77    2.04
  -7  -4   5    4.24    0.63
  -7  -4   5    4.38    0.49
  -7  -4   5    4.62    0.37
   7   4  -5    3.13    0.45
   7   4  -5    4.16    0.38
   7   4  -5    3.35    0.43
  -7  -3   5   12.42    0.82
  -7  -3   5   13.05    0.88
  -7  -3   5   12.70    0.73
   7   3  -5   11.39    0.71
   7   3  -5   12.34    0.78
   7   3  -5   12.71    0.81
  -7  -2   5   -0.08    0.26
  -7  -2   5    0.31    0.15
  -7  -2   5   -0.21    0.22
   7   2  -5    0.03    0.12
   7   2  -5   -0.23    0.18
   7   2  -5   -0.17    0.18
  -7  -1   5   11.48    0.67
  -7  -1   5   11.70    0.77
  -7  -1   5   11.90    0.73
  -7  -1   5   11.19    0.61
   7   1  -5   11.40    0.70
   7   1  -5   11.39    0.63
   7   1  -5   10.93    0.69
  -7   0   5    4.92    0.39
  -7   0   5    4.90    0.36
  -7   0   5    5.23    0.44
  -7   0   5    5.87    0.44
   7   0  -5    5.08    0.37
   7   0  -5    5.41    0.33
   7   0  -5    4.79    0.38
   7   0  -5    5.61    0.40
  -7   1   5    6.82    0.46
  -7   1   5    7.17    0.49
  -7   1   5    7.30    0.50
  -7   1   5    7.53    0.53
   7  -1  -5    7.20    0.48
   7  -1  -5    7.36    0.44
   7  -1  -5    8.39    0.50
  -7   2   5   16.11    0.92
  -7   2   5   17.57    0.97
  -7   2   5   16.71    0.99
  -7   2   5   17.85    0.94
  -7   2   5   17.45    0.99
   7  -2  -5   17.92    0.95
   7  -2  -5   18.17    0.97
   7  -2  -5   19.90    1.00
  -7   3   5    5.14    0.45
  -7   3   5    5.36    0.45
  -7   3   5    5.67    0.43
   7  -3  -5    7.08    0.47
   7  -3  -5    6.51    0.44
   7  -3  -5    6.45    0.41
  -7   4   5   -0.24    0.18
  -7   4   5   -0.34    0.19
   7  -4  -5   -0.07    0.19
   7  -4  -5   -0.10    0.19
   7  -4  -5    0.12    0.14
  -7   5   5    0.97    0.27
  -7   5   5    0.80    0.25
  -7   5   5    0.44    0.25
   7  -5  -5    1.01    0.26
   7  -5  -5    1.14    0.26
   7  -5  -5    1.03    0.19
  -7   6   5    6.68    0.55
  -7   6   5    6.81    0.58
  -7   6   5    6.38    0.52
   7  -6  -5    6.70    0.47
   7  -6  -5    6.52    0.58
   7  -6  -5    5.41    0.55
  -7   7   5    0.55    0.30
  -7   7   5    0.33    0.29
  -7   7   5   -0.22    0.32
   7  -7  -5    0.18    0.32
   7  -7  -5    0.46    0.31
   7  -7  -5    0.37    0.23
  -7   8   5    0.79    0.38
  -7   8   5    1.39    0.39
   7  -8  -5    1.38    0.30
   7  -8  -5    1.98    0.44
   7  -8  -5    2.06    0.45
  -7   9   5    1.86    0.46
  -7   9   5    2.78    0.49
   7  -9  -5    2.07    0.55
   7  -9  -5    2.83    0.55
  -6  -9   5   -0.28    0.59
  -6  -9   5    0.25    0.52
   6   9  -5   -0.05    0.55
   6   9  -5    1.23    0.45
  -6  -8   5    2.63    0.60
  -6  -8   5    1.23    0.45
   6   8  -5    2.04    0.43
   6   8  -5    1.43    0.48
  -6  -7   5    6.90    0.78
  -6  -7   5    6.79    0.47
  -6  -7   5    6.70    0.67
   6   7  -5    6.26    0.58
   6   7  -5    5.88    0.62
   6   7  -5    4.85    0.67
  -6  -6   5    0.16    0.19
  -6  -6   5   -0.34    0.50
   6   6  -5    0.13    0.30
   6   6  -5    0.05    0.22
   6   6  -5   -0.46    0.27
  -6  -5   5    6.76    0.65
  -6  -5   5    5.52    0.39
  -6  -5   5    5.13    0.58
   6   5  -5    4.74    0.42
   6   5  -5    5.72    0.50
   6   5  -5    5.29    0.53
  -6  -4   5    1.63    0.23
  -6  -4   5    2.14    0.43
  -6  -4   5    2.45    0.21
  -6  -4   5    1.80    0.32
   6   4  -5    1.61    0.28
   6   4  -5    1.95    0.31
  -6  -3   5    7.04    0.44
  -6  -3   5    7.06    0.40
  -6  -3   5    6.24    0.51
  -6  -3   5    5.87    0.57
   6   3  -5    5.77    0.48
   6   3  -5    6.48    0.48
   6   3  -5    6.10    0.41
  -6  -2   5    7.25    0.43
  -6  -2   5    6.74    0.55
  -6  -2   5    7.47    0.45
  -6  -2   5    6.89    0.53
  -6  -2   5    7.45    0.38
   6   2  -5    6.79    0.48
   6   2  -5    7.01    0.38
   6   2  -5    7.41    0.42
   6   2  -5    7.09    0.49
  -6  -1   5   20.48    1.18
  -6  -1   5   22.98    1.27
  -6  -1   5   23.66    1.21
  -6  -1   5   22.46    1.16
  -6  -1   5   23.36    1.27
   6   1  -5   21.74    1.17
   6   1  -5   22.87    1.22
   6   1  -5   24.25    1.22
  -6   0   5   24.25    1.45
  -6   0   5   28.32    1.50
  -6   0   5   30.54    1.66
  -6   0   5   27.60    1.47
  -6   0   5   29.17    1.47
   6   0  -5   29.44    1.47
   6   0  -5   24.52    1.44
   6   0  -5   30.63    1.43
  -6   1   5    5.22    0.38
  -6   1   5    5.31    0.41
  -6   1   5    5.58    0.39
  -6   1   5    5.45    0.36
   6  -1  -5    5.61    0.35
   6  -1  -5    6.59    0.39
   6  -1  -5    5.43    0.36
  -6   2   5    0.95    0.13
  -6   2   5    0.67    0.17
  -6   2   5    0.26    0.15
  -6   2   5    0.72    0.13
  -6   2   5    0.43    0.14
   6  -2  -5    0.77    0.15
   6  -2  -5    0.66    0.17
   6  -2  -5    0.62    0.13
  -6   3   5   16.23    0.90
  -6   3   5   15.51    0.91
  -6   3   5   15.80    0.90
   6  -3  -5   17.28    0.93
   6  -3  -5   16.16    0.87
   6  -3  -5   16.24    0.91
  -6   4   5    0.08    0.17
  -6   4   5   -0.06    0.16
  -6   4   5    0.34    0.17
   6  -4  -5    0.18    0.19
   6  -4  -5    0.34    0.15
   6  -4  -5   -0.04    0.18
  -6   5   5   26.29    1.41
  -6   5   5   24.84    1.38
  -6   5   5   25.58    1.41
   6  -5  -5   27.36    1.37
   6  -5  -5   25.26    1.44
   6  -5  -5   24.54    1.42
  -6   6   5    4.07    0.44
  -6   6   5    2.99    0.40
  -6   6   5    3.60    0.42
   6  -6  -5    4.41    0.46
   6  -6  -5    3.91    0.47
   6  -6  -5    4.08    0.38
  -6   7   5    7.73    0.65
  -6   7   5    8.49    0.63
   6  -7  -5    9.55    0.61
   6  -7  -5    8.58    0.71
   6  -7  -5    8.06    0.68
  -6   8   5    0.46    0.29
  -6   8   5   -0.08    0.27
   6  -8  -5   -0.10    0.24
   6  -8  -5    0.59    0.36
   6  -8  -5    0.59    0.41
  -6   9   5   -0.37    0.31
  -6   9   5   -0.06    0.34
   6  -9  -5   -0.05    0.36
   6  -9  -5    0.00    0.46
   6  -9  -5    0.30    0.46
  -5 -10   5    0.46    0.62
  -5 -10   5    1.83    0.62
   5  10  -5    0.70    0.61
  -5  -9   5    0.90    0.51
  -5  -9   5    0.08    0.53
   5   9  -5    0.49    0.39
   5   9  -5   -0.39    0.48
  -5  -8   5    1.23    0.27
  -5  -8   5    0.99    0.45
  -5  -8   5    0.93    0.49
   5   8  -5    2.03    0.40
   5   8  -5    1.56    0.51
   5   8  -5    1.00    0.41
  -5  -7   5    1.86    0.48
  -5  -7   5    1.62    0.63
  -5  -7   5    2.23    0.34
   5   7  -5    1.83    0.42
   5   7  -5    1.80    0.30
   5   7  -5    2.33    0.37
  -5  -6   5   48.22    2.56
  -5  -6   5   48.74    2.47
  -5  -6   5   51.14    2.65
   5   6  -5   45.87    2.58
   5   6  -5   49.62    2.55
   5   6  -5   43.94    2.47
  -5  -5   5    0.05    0.12
  -5  -5   5   -0.19    0.26
  -5  -5   5    0.36    0.15
  -5  -5   5    0.05    0.28
   5   5  -5    0.05    0.21
   5   5  -5   -0.06    0.14
   5   5  -5   -0.09    0.19
  -5  -4   5   32.55    1.45
  -5  -4   5   28.04    1.50
  -5  -4   5   29.19    1.63
  -5  -4   5   28.89    1.58
   5   4  -5   27.74    1.54
   5   4  -5   25.93    1.47
   5   4  -5   27.31    1.56
  -5  -3   5    0.07    0.08
  -5  -3   5    0.56    0.21
  -5  -3   5    0.07    0.05
  -5  -3   5    0.17    0.13
   5   3  -5   -0.01    0.14
   5   3  -5   -0.01    0.14
   5   3  -5   -0.09    0.09
  -5  -2   5   40.11    2.05
  -5  -2   5   39.55    2.01
  -5  -2   5   39.68    2.10
  -5  -2   5   41.16    2.00
   5   2  -5   39.09    2.01
   5   2  -5   42.52    2.07
   5   2  -5   38.16    2.00
   5   2  -5   39.60    2.07
  -5  -1   5    1.97    0.25
  -5  -1   5    2.16    0.21
  -5  -1   5    2.38    0.29
  -5  -1   5    1.78    0.18
  -5  -1   5    2.25    0.17
   5   1  -5    2.10    0.14
   5   1  -5    2.30    0.21
   5   1  -5    1.66    0.18
   5   1  -5    2.07    0.20
  -5   0   5   63.53    3.22
  -5   0   5   61.11    3.20
  -5   0   5   61.44    3.24
   5   0  -5   70.31    3.22
   5   0  -5   64.00    3.18
   5   0  -5   61.82    3.21
  -5   1   5   31.29    1.59
  -5   1   5   31.03    1.58
  -5   1   5   30.27    1.60
  -5   1   5   28.49    1.56
   5  -1  -5   28.36    1.58
   5  -1  -5   29.09    1.61
   5  -1  -5   35.25    1.60
   5  -1  -5   31.48    1.58
  -5   2   5    0.69    0.13
  -5   2   5    0.71    0.10
  -5   2   5    0.75    0.14
  -5   2   5    0.51    0.13
   5  -2  -5    0.49    0.18
   5  -2  -5    0.68    0.13
   5  -2  -5    0.68    0.15
   5  -2  -5    0.54    0.11
  -5   3   5    1.81    0.22
  -5   3   5    1.81    0.12
  -5   3   5    1.77    0.12
  -5   3   5    2.13    0.24
  -5   3   5    2.27    0.23
   5  -3  -5    1.34    0.23
   5  -3  -5    1.79    0.19
   5  -3  -5    1.60    0.25
   5  -3  -5    1.88    0.27
  -5   4   5    2.95    0.29
  -5   4   5    2.80    0.28
  -5   4   5    3.02    0.27
   5  -4  -5    3.10    0.34
   5  -4  -5    2.79    0.25
   5  -4  -5    2.71    0.31
   5  -4  -5    2.65    0.31
  -5   5   5    0.28    0.15
  -5   5   5    0.20    0.17
  -5   5   5   -0.02    0.18
   5  -5  -5    0.82    0.24
   5  -5  -5    0.21    0.22
   5  -5  -5    0.27    0.18
   5  -5  -5    0.40    0.16
  -5   6   5    3.32    0.39
  -5   6   5    4.45    0.40
  -5   6   5    4.01    0.37
   5  -6  -5    5.03    0.41
   5  -6  -5    3.54    0.44
   5  -6  -5    4.58    0.48
  -5   7   5    3.18    0.38
  -5   7   5    2.43    0.41
  -5   7   5    2.06    0.38
   5  -7  -5    2.49    0.37
  -5   8   5    0.33    0.27
  -5   8   5   -0.25    0.25
   5  -8  -5   -0.20    0.25
   5  -8  -5    0.06    0.34
   5  -8  -5   -0.22    0.34
  -5   9   5    7.54    0.68
  -5   9   5    7.31    0.65
   5  -9  -5    7.33    0.59
   5  -9  -5    7.15    0.73
   5  -9  -5    6.27    0.80
  -5  10   5    3.38    0.53
  -5  10   5    3.46    0.51
   5 -10  -5    3.72    0.66
   5 -10  -5    4.50    0.54
   5 -10  -5    4.96    0.66
  -4 -10   5    1.01    0.53
  -4 -10   5    0.65    0.61
   4  10  -5   -0.13    0.56
  -4  -9   5   -0.02    0.29
  -4  -9   5    0.35    0.48
  -4  -9   5   -0.89    0.42
   4   9  -5   -0.38    0.35
   4   9  -5    0.41    0.40
  -4  -8   5    1.59    0.30
  -4  -8   5    1.63    0.46
  -4  -8   5    1.76    0.51
   4   8  -5    1.53    0.35
   4   8  -5    0.95    0.40
   4   8  -5    1.19    0.30
  -4  -7   5   40.71    1.88
  -4  -7   5   39.10    1.97
  -4  -7   5   35.12    2.10
  -4  -7   5   36.72    2.06
   4   7  -5   33.21    2.05
   4   7  -5   36.28    1.95
   4   7  -5   37.32    2.02
  -4  -6   5    7.47    0.40
  -4  -6   5    7.21    0.40
  -4  -6   5    8.00    0.46
  -4  -6   5    7.27    0.62
  -4  -6   5    6.69    0.61
  -4  -6   5    6.99    0.51
   4   6  -5    6.57    0.51
   4   6  -5    5.68    0.56
   4   6  -5    6.42    0.55
  -4  -5   5   20.39    0.99
  -4  -5   5   19.69    0.99
  -4  -5   5   21.07    1.00
  -4  -5   5   19.19    1.06
  -4  -5   5   19.57    1.15
   4   5  -5   18.02    1.11
   4   5  -5   17.48    1.02
   4   5  -5   18.93    1.10
  -4  -4   5   11.24    0.51
  -4  -4   5   10.00    0.52
  -4  -4   5    9.94    0.51
  -4  -4   5    9.16    0.68
  -4  -4   5   10.38    0.59
   4   4  -5    8.96    0.54
   4   4  -5    9.11    0.62
   4   4  -5    9.29    0.62
  -4  -3   5   77.76    4.00
  -4  -3   5   77.17    3.95
  -4  -3   5   82.12    3.89
  -4  -3   5   79.39    3.90
   4   3  -5   80.03    3.99
   4   3  -5   76.23    3.97
   4   3  -5   72.18    3.90
   4   3  -5   80.57    3.90
   4   3  -5   80.01    3.97
  -4  -2   5   18.51    0.99
  -4  -2   5   18.07    0.95
  -4  -2   5   17.17    0.93
  -4  -2   5   18.59    1.04
   4   2  -5   18.70    1.00
   4   2  -5   19.40    1.02
   4   2  -5   19.20    0.99
   4   2  -5   18.00    0.94
   4   2  -5   19.15    0.95
  -4  -1   5   51.53    2.73
  -4  -1   5   53.72    2.76
  -4  -1   5   51.84    2.73
  -4  -1   5   51.92    2.70
  -4  -1   5   54.46    2.73
   4   1  -5   50.67    2.70
   4   1  -5   59.00    2.72
   4   1  -5   55.92    2.80
   4   1  -5   54.48    2.72
   4   1  -5   54.91    2.68
  -4   0   5    0.99    0.13
  -4   0   5    0.79    0.15
  -4   0   5    0.72    0.11
   4   0  -5    0.74    0.12
   4   0  -5    0.89    0.10
   4   0  -5    0.65    0.13
   4   0  -5    0.68    0.18
   4   0  -5    0.65    0.13
   4   0  -5    0.62    0.10
  -4   1   5    0.36    0.10
  -4   1   5    0.28    0.09
  -4   1   5    0.28    0.11
   4  -1  -5    0.34    0.09
   4  -1  -5    0.29    0.15
   4  -1  -5    0.15    0.09
   4  -1  -5    0.22    0.10
   4  -1  -5    0.18    0.12
   4  -1  -5    0.45    0.10
  -4   2   5    6.06    0.38
  -4   2   5    5.94    0.36
  -4   2   5    5.84    0.33
  -4   2   5    6.13    0.38
   4  -2  -5    5.77    0.42
   4  -2  -5    6.54    0.35
   4  -2  -5    5.48    0.42
   4  -2  -5    5.80    0.40
   4  -2  -5    6.11    0.40
   4  -2  -5    6.01    0.37
  -4   3   5    8.65    0.48
  -4   3   5    9.34    0.47
  -4   3   5    9.15    0.53
  -4   3   5    8.82    0.52
   4  -3  -5    7.96    0.55
   4  -3  -5    7.69    0.53
   4  -3  -5    8.04    0.51
   4  -3  -5    9.41    0.48
   4  -3  -5    9.31    0.52
  -4   4   5    2.28    0.20
  -4   4   5    2.27    0.20
  -4   4   5    1.66    0.24
  -4   4   5    2.21    0.23
   4  -4  -5    2.39    0.17
   4  -4  -5    1.86    0.29
   4  -4  -5    2.16    0.25
   4  -4  -5    1.90    0.22
  -4   5   5    0.93    0.15
  -4   5   5    1.06    0.21
  -4   5   5    0.93    0.18
   4  -5  -5    1.09    0.14
   4  -5  -5    0.92    0.18
   4  -5  -5    0.98    0.15
   4  -5  -5    0.93    0.25
  -4   6   5   22.39    1.22
  -4   6   5   23.63    1.22
  -4   6   5   20.49    1.14
   4  -6  -5   21.07    1.29
   4  -6  -5   22.85    1.13
   4  -6  -5   20.26    1.14
   4  -6  -5   21.69    1.15
   4  -6  -5   23.18    1.22
  -4   7   5   20.08    1.13
  -4   7   5   20.19    1.13
   4  -7  -5   19.70    1.03
   4  -7  -5   18.79    1.22
   4  -7  -5   19.66    1.12
  -4   8   5   -0.06    0.24
  -4   8   5    0.10    0.27
   4  -8  -5   -0.21    0.26
   4  -8  -5   -0.06    0.35
  -4   9   5    0.36    0.31
  -4   9   5   -0.03    0.28
   4  -9  -5    0.19    0.28
   4  -9  -5    0.27    0.42
  -4  10   5    2.11    0.47
  -4  10   5    2.92    0.46
   4 -10  -5    3.35    0.64
   4 -10  -5    4.13    0.66
   4 -10  -5    2.19    0.46
  -3 -10   5    2.40    0.41
  -3 -10   5    2.67    0.64
  -3 -10   5    2.27    0.59
   3  10  -5    1.75    0.56
  -3  -9   5    0.06    0.43
  -3  -9   5   -0.02    0.30
  -3  -9   5   -0.08    0.45
   3   9  -5   -0.09    0.31
   3   9  -5    0.28    0.45
  -3  -8   5    0.11    0.15
  -3  -8   5   -0.20    0.40
  -3  -8   5   -0.03    0.40
  -3  -8   5   -0.05    0.25
   3   8  -5   -0.09    0.30
   3   8  -5    0.25    0.32
  -3  -7   5    0.16    0.21
  -3  -7   5    0.28    0.12
  -3  -7   5    0.45    0.35
   3   7  -5   -0.02    0.23
   3   7  -5   -0.07    0.26
  -3  -6   5    0.83    0.13
  -3  -6   5    0.70    0.29
  -3  -6   5    0.63    0.20
  -3  -6   5    0.58    0.20
  -3  -6   5    0.51    0.15
   3   6  -5    0.46    0.21
   3   6  -5    0.30    0.22
   3   6  -5    0.58    0.16
  -3  -5   5   24.76    1.23
  -3  -5   5   24.45    1.23
  -3  -5   5   24.77    1.38
  -3  -5   5   24.87    1.24
  -3  -5   5   24.35    1.31
   3   5  -5   23.34    1.31
   3   5  -5   22.76    1.33
   3   5  -5   22.81    1.32
   3   5  -5   23.90    1.25
  -3  -4   5   73.79    3.53
  -3  -4   5   70.72    3.65
  -3  -4   5   73.12    3.54
  -3  -4   5   70.86    3.61
   3   4  -5   70.18    3.63
   3   4  -5   70.29    3.61
   3   4  -5   67.48    3.61
  -3  -3   5    1.43    0.13
  -3  -3   5    1.19    0.17
  -3  -3   5    1.21    0.22
   3   3  -5    1.36    0.14
   3   3  -5    1.44    0.20
   3   3  -5    0.95    0.19
   3   3  -5    1.18    0.18
  -3  -2   5   39.68    2.14
  -3  -2   5   41.44    2.08
  -3  -2   5   38.98    2.12
  -3  -2   5   47.41    2.09
  -3  -2   5   40.06    2.11
   3   2  -5   41.80    2.10
   3   2  -5   41.31    2.13
   3   2  -5   39.76    2.07
   3   2  -5   40.52    2.10
  -3  -1   5  173.44    8.73
  -3  -1   5  172.56    8.72
  -3  -1   5  183.23    8.75
   3   1  -5  171.95    8.76
   3   1  -5  182.09    8.72
   3   1  -5  174.50    8.78
   3   1  -5  161.36    8.72
   3   1  -5  175.08    8.73
   3   1  -5  186.83    8.76
  -3   0   5  161.01    7.59
  -3   0   5  157.49    7.56
  -3   0   5  138.99    7.57
  -3   0   5  153.27    7.57
  -3   0   5  141.32    7.56
   3   0  -5  166.68    7.58
   3   0  -5  149.20    7.56
   3   0  -5  170.53    7.56
   3   0  -5  141.93    7.55
   3   0  -5  153.91    7.59
   3   0  -5  137.41    7.54
  -3   1   5   14.35    0.82
  -3   1   5   15.96    0.86
  -3   1   5   15.30    0.80
  -3   1   5   13.43    0.84
  -3   1   5   16.25    0.82
  -3   1   5   16.33    0.82
   3  -1  -5   15.63    0.84
   3  -1  -5   15.19    0.82
   3  -1  -5   14.61    0.83
   3  -1  -5   14.99    0.87
   3  -1  -5   14.22    0.83
   3  -1  -5   16.95    0.82
   3  -1  -5   16.10    0.82
  -3   2   5   44.25    2.20
  -3   2   5   45.77    2.21
  -3   2   5   45.06    2.24
  -3   2   5   45.02    2.23
   3  -2  -5   44.84    2.23
   3  -2  -5   45.97    2.21
   3  -2  -5   40.28    2.25
   3  -2  -5   41.00    2.23
   3  -2  -5   43.96    2.22
   3  -2  -5   42.01    2.25
  -3   3   5   38.52    1.92
  -3   3   5   37.50    1.90
  -3   3   5   37.49    1.98
  -3   3   5   38.17    1.93
  -3   3   5   40.27    1.96
   3  -3  -5   36.61    1.91
   3  -3  -5   38.31    1.95
   3  -3  -5   38.78    1.91
   3  -3  -5   35.02    1.98
  -3   4   5    1.07    0.22
  -3   4   5    1.05    0.11
  -3   4   5    1.37    0.20
  -3   4   5    0.89    0.17
  -3   4   5    0.93    0.14
   3  -4  -5    0.98    0.14
   3  -4  -5    1.09    0.20
   3  -4  -5    1.10    0.17
  -3   5   5    0.34    0.22
  -3   5   5    0.01    0.14
  -3   5   5   -0.05    0.13
   3  -5  -5    0.02    0.09
   3  -5  -5    0.07    0.20
   3  -5  -5    0.14    0.15
  -3   6   5    8.30    0.53
  -3   6   5    7.63    0.55
  -3   6   5    9.12    0.64
  -3   6   5    9.11    0.66
   3  -6  -5    7.73    0.65
   3  -6  -5    8.49    0.56
   3  -6  -5    7.36    0.58
  -3   7   5    0.31    0.21
  -3   7   5    0.75    0.31
  -3   7   5    0.27    0.22
   3  -7  -5    0.24    0.28
   3  -7  -5    0.35    0.14
   3  -7  -5    0.07    0.22
  -3   8   5    2.53    0.46
  -3   8   5    2.08    0.31
  -3   8   5    2.24    0.34
   3  -8  -5    2.25    0.27
   3  -8  -5    1.82    0.32
   3  -8  -5    1.94    0.43
  -3   9   5    4.48    0.70
  -3   9   5    4.22    0.52
  -3   9   5    4.56    0.54
   3  -9  -5    3.85    0.67
   3  -9  -5    3.96    0.56
  -3  10   5    0.91    0.39
   3 -10  -5    0.81    0.57
   3 -10  -5    0.86    0.40
  -2 -11   5    2.66    0.74
  -2 -11   5    2.24    0.68
  -2 -11   5    1.85    0.63
  -2 -10   5   -0.02    0.55
  -2 -10   5    0.48    0.50
   2  10  -5   -0.39    0.44
  -2  -9   5    0.43    0.31
  -2  -9   5    0.82    0.48
  -2  -9   5    0.42    0.20
  -2  -9   5    0.76    0.24
  -2  -9   5    1.00    0.50
   2   9  -5    0.62    0.39
   2   9  -5    1.36    0.33
  -2  -8   5    0.16    0.15
  -2  -8   5    0.50    0.26
  -2  -8   5    0.03    0.41
  -2  -8   5    0.21    0.18
   2   8  -5   -0.42    0.27
   2   8  -5   -0.24    0.26
  -2  -7   5   15.20    0.99
  -2  -7   5   12.63    0.78
  -2  -7   5   15.43    0.78
  -2  -7   5   14.52    0.88
   2   7  -5   14.29    0.88
   2   7  -5   12.95    0.91
   2   7  -5   14.32    0.90
  -2  -6   5    8.73    0.71
  -2  -6   5    9.78    0.61
  -2  -6   5    9.31    0.60
  -2  -6   5    7.92    0.52
  -2  -6   5    9.84    0.52
   2   6  -5    8.63    0.62
   2   6  -5    9.07    0.61
   2   6  -5    8.50    0.62
  -2  -5   5   54.89    2.71
  -2  -5   5   47.84    2.69
  -2  -5   5   56.58    2.71
  -2  -5   5   57.74    2.73
  -2  -5   5   53.13    2.83
  -2  -5   5   56.38    2.78
   2   5  -5   49.53    2.76
   2   5  -5   53.35    2.76
   2   5  -5   53.49    2.78
  -2  -4   5   29.96    1.38
  -2  -4   5   24.74    1.34
  -2  -4   5   27.22    1.36
  -2  -4   5   26.87    1.35
  -2  -4   5   26.29    1.48
  -2  -4   5   26.15    1.42
   2   4  -5   26.05    1.41
   2   4  -5   24.84    1.40
   2   4  -5   27.56    1.44
  -2  -3   5   60.45    3.10
  -2  -3   5   60.75    3.22
  -2  -3   5   70.04    3.13
  -2  -3   5   61.77    3.13
  -2  -3   5   62.29    3.18
  -2  -3   5   62.00    3.09
   2   3  -5   59.74    3.15
   2   3  -5   63.29    3.16
   2   3  -5   61.73    3.18
  -2  -2   5   17.01    0.92
  -2  -2   5   16.98    0.89
  -2  -2   5   17.21    0.88
  -2  -2   5   16.13    0.96
  -2  -2   5   16.37    0.92
  -2  -2   5   19.38    0.87
  -2  -2   5   14.82    1.00
   2   2  -5   17.37    0.88
   2   2  -5   17.45    0.92
   2   2  -5   16.36    0.93
   2   2  -5   16.08    0.92
  -2  -1   5  163.06    8.34
  -2  -1   5  168.70    8.36
  -2  -1   5  174.77    8.41
  -2  -1   5  162.02    8.36
  -2  -1   5  166.14    8.44
  -2  -1   5  152.44    8.35
   2   1  -5  174.91    8.42
   2   1  -5  181.59    8.39
   2   1  -5  171.52    8.35
  -2   0   5    2.23    0.24
  -2   0   5    1.64    0.17
  -2   0   5    2.28    0.21
  -2   0   5    1.91    0.16
  -2   0   5    2.10    0.21
   2   0  -5    2.03    0.15
   2   0  -5    1.92    0.16
   2   0  -5    1.99    0.21
   2   0  -5    1.93    0.18
  -2   1   5   14.40    0.80
  -2   1   5   14.94    0.80
  -2   1   5   15.54    0.79
  -2   1   5   15.83    0.84
  -2   1   5   15.23    0.79
  -2   1   5   12.67    0.81
   2  -1  -5   14.11    0.80
   2  -1  -5   15.53    0.80
   2  -1  -5   15.38    0.80
   2  -1  -5   14.25    0.80
   2  -1  -5   15.74    0.79
  -2   2   5   11.05    0.64
  -2   2   5   10.91    0.59
  -2   2   5   11.46    0.67
  -2   2   5   11.43    0.61
  -2   2   5    9.29    0.64
  -2   2   5   11.47    0.58
  -2   2   5   11.19    0.62
   2  -2  -5   11.15    0.62
   2  -2  -5   10.68    0.61
   2  -2  -5   11.53    0.60
  -2   3   5   92.75    4.47
  -2   3   5   89.83    4.50
   2  -3  -5   87.52    4.44
   2  -3  -5   92.16    4.47
   2  -3  -5   89.54    4.44
   2  -3  -5   81.17    4.50
  -2   4   5    4.29    0.40
  -2   4   5    4.41    0.28
  -2   4   5    3.83    0.31
   2  -4  -5    3.47    0.36
   2  -4  -5    3.94    0.32
   2  -4  -5    3.68    0.28
   2  -4  -5    4.20    0.27
  -2   5   5    2.82    0.37
  -2   5   5    3.04    0.25
  -2   5   5    2.97    0.29
  -2   5   5    3.19    0.39
   2  -5  -5    3.00    0.26
   2  -5  -5    2.66    0.37
   2  -5  -5    2.75    0.30
  -2   6   5    6.24    0.55
  -2   6   5    6.25    0.45
  -2   6   5    5.97    0.40
   2  -6  -5    4.87    0.53
   2  -6  -5    6.05    0.47
   2  -6  -5    5.68    0.39
  -2   7   5   15.33    0.83
  -2   7   5   13.70    0.96
  -2   7   5   14.26    0.87
   2  -7  -5   14.79    0.89
   2  -7  -5   12.35    0.96
   2  -7  -5   15.00    0.81
  -2   8   5    2.29    0.30
  -2   8   5    2.07    0.45
   2  -8  -5    2.31    0.33
   2  -8  -5    1.64    0.42
  -2   9   5    1.56    0.33
  -2   9   5    2.37    0.50
   2  -9  -5    1.41    0.48
   2  -9  -5    1.36    0.27
   2  -9  -5    1.14    0.35
  -2  10   5    2.37    0.63
  -2  10   5    2.47    0.42
   2 -10  -5    1.81    0.44
   2 -10  -5    2.22    0.58
  -1 -11   5    2.62    0.59
  -1 -11   5    2.78    0.68
  -1 -11   5    2.77    0.57
  -1 -11   5    3.46    0.73
  -1 -11   5    2.41    0.53
  -1 -10   5    1.60    0.61
  -1 -10   5    3.12    0.51
  -1 -10   5    2.47    0.37
  -1 -10   5    3.27    0.43
  -1 -10   5    2.59    0.69
  -1  -9   5    0.94    0.22
  -1  -9   5    1.17    0.58
  -1  -9   5    1.73    0.39
  -1  -9   5    0.76    0.24
   1   9  -5    0.99    0.32
  -1  -8   5    2.34    0.35
  -1  -8   5    2.26    0.51
  -1  -8   5    1.44    0.24
  -1  -8   5    1.69    0.22
   1   8  -5    1.50    0.35
   1   8  -5    1.56    0.30
  -1  -7   5    2.25    0.25
  -1  -7   5    2.33    0.35
  -1  -7   5    2.01    0.25
  -1  -7   5    1.99    0.49
   1   7  -5    2.36    0.36
   1   7  -5    2.03    0.38
   1   7  -5    2.09    0.30
  -1  -6   5    4.92    0.33
  -1  -6   5    4.69    0.44
  -1  -6   5    4.86    0.44
   1   6  -5    4.99    0.42
   1   6  -5    4.35    0.41
   1   6  -5    5.20    0.43
  -1  -5   5   24.78    1.32
  -1  -5   5   27.66    1.42
  -1  -5   5   26.29    1.34
  -1  -5   5   27.71    1.36
  -1  -5   5   25.36    1.36
   1   5  -5   26.06    1.41
   1   5  -5   25.70    1.38
   1   5  -5   22.98    1.37
  -1  -4   5   87.74    4.36
  -1  -4   5   91.16    4.35
  -1  -4   5   87.87    4.33
  -1  -4   5   90.60    4.42
  -1  -4   5   86.06    4.36
   1   4  -5   86.74    4.41
   1   4  -5   80.63    4.37
   1   4  -5   87.70    4.39
   1   4  -5   85.74    4.36
  -1  -3   5   14.06    0.64
  -1  -3   5   11.59    0.73
  -1  -3   5   11.94    0.66
  -1  -3   5   13.18    0.63
  -1  -3   5   12.33    0.71
   1   3  -5   11.83    0.71
   1   3  -5   11.84    0.76
   1   3  -5   12.66    0.67
   1   3  -5   11.15    0.66
  -1  -2   5  130.33    6.71
  -1  -2   5  140.34    6.83
  -1  -2   5  137.21    6.78
  -1  -2   5  136.24    6.73
  -1  -2   5  133.91    6.74
  -1  -2   5  144.66    6.81
  -1  -2   5  128.42    6.71
   1   2  -5  128.15    6.72
   1   2  -5  138.77    6.78
   1   2  -5  147.88    6.99
   1   2  -5  134.87    6.74
   1   2  -5  125.49    6.71
  -1  -1   5  184.56    9.42
  -1  -1   5  200.02    9.49
  -1  -1   5  187.37    9.41
  -1  -1   5  196.61    9.43
  -1  -1   5  174.92    9.43
  -1  -1   5  169.22    9.41
   1   1  -5  184.01    9.41
   1   1  -5  216.77    9.49
   1   1  -5  205.01    9.46
   1   1  -5  201.05    9.49
   1   1  -5  169.71    9.39
   1   1  -5  188.67    9.40
  -1   0   5   12.30    0.67
  -1   0   5   13.07    0.70
  -1   0   5   12.09    0.67
  -1   0   5   13.30    0.68
  -1   0   5   10.95    0.66
  -1   0   5   12.84    0.68
   1   0  -5   12.80    0.66
   1   0  -5   12.82    0.65
   1   0  -5   12.58    0.68
   1   0  -5   11.42    0.67
   1   0  -5   13.12    0.70
   1   0  -5   11.96    0.66
   1   0  -5   12.36    0.69
  -1   1   5   51.13    2.56
  -1   1   5   48.85    2.58
  -1   1   5   49.89    2.58
  -1   1   5   54.69    2.57
   1  -1  -5   51.33    2.57
   1  -1  -5   48.73    2.61
   1  -1  -5   53.68    2.57
   1  -1  -5   53.14    2.57
   1  -1  -5   51.92    2.57
   1  -1  -5   45.09    2.57
  -1   2   5    3.83    0.22
  -1   2   5    3.48    0.27
  -1   2   5    3.87    0.24
   1  -2  -5    3.79    0.27
   1  -2  -5    3.13    0.30
   1  -2  -5    3.82    0.27
   1  -2  -5    3.70    0.31
   1  -2  -5    3.66    0.35
   1  -2  -5    4.29    0.25
  -1   3   5    0.10    0.10
  -1   3   5    0.09    0.16
  -1   3   5    0.06    0.07
  -1   3   5   -0.08    0.14
   1  -3  -5    0.14    0.13
   1  -3  -5    0.16    0.11
   1  -3  -5    0.03    0.10
  -1   4   5    7.26    0.39
  -1   4   5    6.53    0.50
  -1   4   5    6.98    0.44
   1  -4  -5    6.72    0.40
   1  -4  -5    6.45    0.45
   1  -4  -5    6.91    0.41
   1  -4  -5    5.70    0.49
  -1   5   5    4.38    0.44
  -1   5   5    4.97    0.37
  -1   5   5    4.71    0.31
   1  -5  -5    4.79    0.32
   1  -5  -5    4.73    0.39
   1  -5  -5    3.95    0.44
   1  -5  -5    4.46    0.33
  -1   6   5   76.40    3.81
  -1   6   5   75.63    3.90
   1  -6  -5   78.85    3.79
   1  -6  -5   73.45    3.75
   1  -6  -5   69.56    3.90
   1  -6  -5   74.95    3.84
  -1   7   5   14.93    0.81
  -1   7   5   14.76    0.87
  -1   7   5   14.75    0.98
   1  -7  -5   13.84    0.90
   1  -7  -5   12.94    0.97
   1  -7  -5   14.83    0.84
  -1   8   5    1.01    0.38
  -1   8   5    1.07    0.23
  -1   8   5    1.12    0.26
   1  -8  -5    1.49    0.27
   1  -8  -5    0.46    0.35
   1  -8  -5    0.89    0.29
  -1   9   5    1.89    0.52
  -1   9   5    2.89    0.43
   1  -9  -5    2.64    0.42
   1  -9  -5    2.91    0.53
   1  -9  -5    2.45    0.35
  -1  10   5    0.27    0.55
  -1  10   5    0.17    0.33
   1 -10  -5   -0.24    0.47
   1 -10  -5    0.95    0.45
   0 -11   5    0.78    0.64
   0 -11   5    1.01    0.55
   0 -11   5    1.85    0.74
   0 -11   5    1.14    0.51
   0 -11   5    0.22    0.30
   0 -10   5    0.14    0.48
   0 -10   5    1.36    0.65
   0 -10   5    0.66    0.40
   0 -10   5    0.89    0.26
   0 -10   5    0.42    0.27
   0 -10   5    0.73    0.37
   0  -9   5    1.22    0.69
   0  -9   5    1.68    0.27
   0  -9   5    2.30    0.34
   0  -9   5    1.60    0.45
   0  -9   5    0.98    0.35
   0  -8   5    5.70    0.41
   0  -8   5    4.74    0.57
   0  -8   5    5.00    0.39
   0  -8   5    4.65    0.49
   0   8  -5    4.74    0.49
   0   8  -5    4.08    0.45
   0  -7   5    7.00    0.45
   0  -7   5    5.95    0.51
   0  -7   5    7.83    0.47
   0  -7   5    7.81    0.62
   0   7  -5    7.22    0.54
   0   7  -5    6.36    0.54
   0  -6   5   16.23    0.90
   0  -6   5   15.34    0.84
   0  -6   5   15.85    0.86
   0  -6   5   15.72    0.95
   0   6  -5   15.10    0.93
   0   6  -5   15.58    0.90
   0   6  -5   15.62    1.01
   0  -5   5    0.58    0.19
   0  -5   5    0.73    0.18
   0  -5   5    0.48    0.15
   0  -5   5    0.68    0.13
   0  -5   5    0.41    0.20
   0   5  -5    0.71    0.16
   0   5  -5    0.65    0.18
   0   5  -5    0.30    0.24
   0  -4   5    0.66    0.12
   0  -4   5    0.68    0.12
   0  -4   5    0.80    0.11
   0  -4   5    0.46    0.18
   0   4  -5    0.81    0.17
   0   4  -5    1.03    0.18
   0   4  -5    0.53    0.22
   0  -3   5   34.88    1.81
   0  -3   5   35.79    1.80
   0  -3   5   38.28    1.78
   0  -3   5   35.90    1.86
   0   3  -5   36.60    1.91
   0   3  -5   34.58    1.85
   0   3  -5   36.31    1.81
   0   3  -5   32.13    1.79
   0  -2   5    7.60    0.46
   0  -2   5    8.11    0.49
   0  -2   5    7.94    0.55
   0  -2   5    8.52    0.49
   0  -2   5    8.39    0.43
   0  -2   5    7.71    0.44
   0   2  -5    8.17    0.43
   0   2  -5    7.62    0.53
   0   2  -5    8.24    0.44
   0   2  -5    8.10    0.46
   0   2  -5    8.01    0.49
   0  -1   5   86.76    4.21
   0  -1   5   83.23    4.21
   0  -1   5   84.04    4.28
   0   1  -5   74.75    4.19
   0   1  -5   87.88    4.27
   0   1  -5   88.42    4.19
   0   1  -5   84.95    4.21
   0   1  -5   80.17    4.18
   0   1  -5   89.99    4.25
   0   1  -5   80.30    4.33
   0   1  -5   87.24    4.22
   0   0   5   17.41    0.89
   0   0   5   17.03    0.88
   0   0   5   17.11    0.93
   0   0   5   16.70    0.88
   0   0   5   14.89    0.95
   0   0   5   16.80    0.88
   0   0  -5   17.35    0.91
   0   0  -5   15.66    0.87
   0   0  -5   17.65    0.87
   0   0  -5   17.36    0.90
   0   0  -5   14.71    0.86
   0   1   5   14.73    0.78
   0   1   5   14.94    0.78
   0   1   5   14.79    0.80
   0   1   5   14.73    0.77
   0   1   5   14.05    0.79
   0   1   5   14.89    0.77
   0  -1  -5   13.81    0.81
   0  -1  -5   14.21    0.79
   0  -1  -5   14.93    0.78
   0  -1  -5   12.92    0.79
   0  -1  -5   14.69    0.78
   0   2   5   33.40    1.63
   0   2   5   31.89    1.70
   0   2   5   32.60    1.64
   0   2   5   33.10    1.69
   0   2   5   32.73    1.67
   0  -2  -5   32.33    1.68
   0  -2  -5   33.96    1.65
   0  -2  -5   31.78    1.65
   0  -2  -5   28.48    1.70
   0  -2  -5   32.30    1.66
   0  -2  -5   33.01    1.68
   0   3   5   13.13    0.66
   0   3   5   12.90    0.67
   0   3   5   13.11    0.72
   0   3   5   12.17    0.77
   0  -3  -5   13.34    0.68
   0  -3  -5   12.78    0.73
   0  -3  -5   12.80    0.71
   0  -3  -5   12.61    0.69
   0   4   5    9.36    0.50
   0   4   5    9.37    0.57
   0   4   5    9.31    0.64
   0  -4  -5    9.19    0.52
   0  -4  -5    9.62    0.56
   0  -4  -5    9.39    0.59
   0  -4  -5    9.49    0.49
   0   5   5    1.60    0.16
   0   5   5    1.38    0.22
   0   5   5    1.51    0.31
   0  -5  -5    1.61    0.20
   0  -5  -5    1.86    0.29
   0  -5  -5    1.89    0.26
   0   6   5   19.48    1.03
   0   6   5   18.26    1.13
   0   6   5   19.32    0.95
   0  -6  -5   15.78    1.11
   0  -6  -5   17.22    1.06
   0  -6  -5   18.17    0.95
   0  -6  -5   18.00    1.02
   0   7   5    1.03    0.17
   0   7   5    0.73    0.24
   0   7   5    0.36    0.34
   0  -7  -5    0.18    0.27
   0  -7  -5    0.72    0.32
   0  -7  -5    0.77    0.25
   0   8   5    4.44    0.46
   0   8   5    4.22    0.63
   0  -8  -5    3.97    0.43
   0  -8  -5    3.27    0.46
   0  -8  -5    3.49    0.58
   0   9   5    0.43    0.27
   0   9   5    0.73    0.48
   0  -9  -5    0.73    0.45
   0  -9  -5    0.09    0.35
   0  10   5    0.67    0.58
   0  10   5    0.21    0.36
   0 -10  -5    0.49    0.53
   0 -10  -5    0.62    0.34
   0 -10  -5    0.75    0.44
   1 -11   5    1.03    0.34
   1 -11   5    1.90    0.36
   1 -11   5    0.19    0.58
   1 -11   5    1.29    0.58
   1 -11   5   -0.46    0.79
   1 -10   5    0.88    0.41
   1 -10   5    0.00    0.25
   1 -10   5   -0.02    0.38
   1 -10   5   -0.22    0.41
   1  -9   5   -0.17    0.29
   1  -9   5    0.17    0.22
   1  -9   5   -0.25    0.34
  -1   9  -5    0.09    0.28
   1  -8   5    2.58    0.41
   1  -8   5    2.05    0.31
   1  -8   5    1.69    0.31
  -1   8  -5    2.02    0.34
  -1   8  -5    1.86    0.43
   1  -7   5   13.87    0.91
   1  -7   5   16.02    0.88
   1  -7   5   15.96    1.00
   1  -7   5   15.85    0.87
  -1   7  -5   16.59    0.92
  -1   7  -5   15.56    0.95
  -1   7  -5   16.21    1.06
   1  -6   5    4.35    0.37
   1  -6   5    5.05    0.34
   1  -6   5    4.47    0.42
   1  -6   5    5.23    0.36
   1  -6   5    5.01    0.48
  -1   6  -5    5.06    0.43
  -1   6  -5    5.24    0.38
  -1   6  -5    4.80    0.58
   1  -5   5   10.48    0.63
   1  -5   5   12.07    0.74
   1  -5   5   12.40    0.63
   1  -5   5   11.33    0.65
   1  -5   5   12.11    0.63
   1  -5   5   11.59    0.65
  -1   5  -5   11.51    0.70
  -1   5  -5   10.04    0.78
   1  -4   5   15.07    0.83
   1  -4   5   14.77    0.77
   1  -4   5   14.23    0.76
   1  -4   5   15.23    0.81
   1  -4   5   15.13    0.78
   1  -4   5   15.00    0.88
  -1   4  -5   14.94    0.92
  -1   4  -5   15.72    0.80
  -1   4  -5   15.00    0.84
  -1   4  -5   13.29    0.81
   1  -3   5   30.27    1.61
   1  -3   5   29.37    1.53
   1  -3   5   32.57    1.54
   1  -3   5   31.52    1.56
  -1   3  -5   30.23    1.59
  -1   3  -5   31.81    1.54
  -1   3  -5   30.47    1.65
  -1   3  -5   25.87    1.54
   1  -2   5    0.65    0.10
   1  -2   5    0.82    0.10
   1  -2   5    0.91    0.16
   1  -2   5    0.79    0.12
  -1   2  -5    0.73    0.09
  -1   2  -5    0.57    0.17
  -1   2  -5    0.78    0.14
   1  -1   5    7.52    0.44
   1  -1   5    7.85    0.52
   1  -1   5    7.79    0.44
   1  -1   5    7.68    0.49
   1  -1   5    8.79    0.50
   1  -1   5    8.12    0.43
  -1   1  -5    7.73    0.47
  -1   1  -5    6.32    0.40
  -1   1  -5    7.57    0.42
   1   0   5    0.94    0.15
   1   0   5    1.21    0.15
   1   0   5    1.11    0.17
   1   0   5    0.95    0.14
   1   0   5    1.18    0.18
  -1   0  -5    1.08    0.14
  -1   0  -5    1.18    0.13
  -1   0  -5    1.04    0.16
  -1   0  -5    0.85    0.13
  -1   0  -5    0.99    0.18
   1   1   5   19.11    1.01
   1   1   5   18.70    0.98
   1   1   5   18.13    1.01
   1   1   5   17.48    1.01
   1   1   5   18.91    0.99
  -1  -1  -5   17.31    1.07
  -1  -1  -5   19.18    1.00
  -1  -1  -5   18.42    1.00
  -1  -1  -5   20.00    1.01
   1   2   5    4.35    0.28
   1   2   5    4.50    0.27
   1   2   5    4.51    0.31
   1   2   5    4.06    0.35
  -1  -2  -5    4.49    0.30
  -1  -2  -5    4.20    0.30
  -1  -2  -5    4.30    0.37
  -1  -2  -5    4.19    0.30
  -1  -2  -5    4.48    0.31
   1   3   5   20.90    1.08
   1   3   5   20.86    1.18
   1   3   5   20.21    1.17
   1   3   5   21.30    1.06
   1   3   5   20.83    1.12
  -1  -3  -5   20.26    1.13
  -1  -3  -5   20.67    1.11
  -1  -3  -5   20.70    1.08
  -1  -3  -5   21.26    1.07
   1   4   5   19.92    1.02
   1   4   5   19.65    1.05
   1   4   5   18.13    1.12
   1   4   5   19.83    0.97
   1   4   5   18.38    1.13
  -1  -4  -5   18.57    1.08
  -1  -4  -5   18.97    1.00
  -1  -4  -5   19.15    1.05
  -1  -4  -5   20.07    0.99
   1   5   5   53.19    3.07
   1   5   5   61.25    2.94
   1   5   5   60.56    2.89
   1   5   5   57.64    3.06
   1   5   5   58.49    2.97
  -1  -5  -5   57.91    2.99
  -1  -5  -5   58.70    2.92
  -1  -5  -5   56.95    3.01
   1   6   5   30.81    1.75
   1   6   5   32.87    1.64
  -1  -6  -5   29.46    1.65
  -1  -6  -5   30.30    1.56
  -1  -6  -5   30.07    1.69
   1   7   5    5.95    0.49
   1   7   5    6.20    0.92
  -1  -7  -5    5.35    0.48
   1   8   5    2.83    0.40
   1   8   5    1.63    0.49
  -1  -8  -5    1.64    0.59
  -1  -8  -5    2.38    0.41
   1   9   5    0.41    0.51
   1   9   5   -0.14    0.29
  -1  -9  -5   -0.28    0.36
  -1  -9  -5   -0.40    0.43
  -1  -9  -5   -0.39    0.30
   1  10   5   -0.15    0.35
   1  10   5   -0.01    0.58
  -1 -10  -5   -0.01    0.41
  -1 -10  -5    0.43    0.52
   2 -10   5    0.27    0.27
   2 -10   5    0.45    0.28
   2 -10   5    0.87    0.46
   2  -9   5    0.00    0.36
   2  -9   5   -0.02    0.21
   2  -9   5    0.14    0.33
   2  -9   5    0.66    0.27
   2  -9   5    0.22    0.25
  -2   9  -5   -0.14    0.42
  -2   9  -5    0.06    0.30
   2  -8   5    3.65    0.36
   2  -8   5    3.19    0.35
   2  -8   5    3.15    0.38
   2  -8   5    3.21    0.53
  -2   8  -5    3.36    0.57
  -2   8  -5    3.16    0.43
   2  -7   5    0.09    0.17
   2  -7   5    0.02    0.27
   2  -7   5   -0.08    0.17
   2  -7   5    0.22    0.15
  -2   7  -5    0.82    0.36
  -2   7  -5    0.17    0.22
   2  -6   5    0.20    0.15
   2  -6   5   -0.10    0.13
   2  -6   5    0.10    0.12
   2  -6   5    0.12    0.21
   2  -6   5   -0.04    0.13
  -2   6  -5   -0.04    0.18
  -2   6  -5   -0.25    0.29
   2  -5   5   13.42    0.71
   2  -5   5   14.03    0.71
   2  -5   5   12.78    0.75
   2  -5   5   12.89    0.76
   2  -5   5   14.23    0.73
  -2   5  -5   12.25    0.79
  -2   5  -5   14.64    0.74
  -2   5  -5   13.19    0.90
   2  -4   5    2.36    0.25
   2  -4   5    3.00    0.21
   2  -4   5    2.47    0.20
   2  -4   5    2.37    0.21
   2  -4   5    2.99    0.16
  -2   4  -5    2.34    0.28
  -2   4  -5    2.70    0.39
  -2   4  -5    2.82    0.21
   2  -3   5   22.94    1.21
   2  -3   5   25.48    1.33
   2  -3   5   23.25    1.27
   2  -3   5   26.06    1.25
   2  -3   5   24.14    1.24
   2  -3   5   22.20    1.22
  -2   3  -5   24.06    1.30
  -2   3  -5   24.36    1.37
  -2   3  -5   26.03    1.24
   2  -2   5   17.69    0.94
   2  -2   5   18.67    0.99
   2  -2   5   19.07    0.97
   2  -2   5   18.67    1.03
   2  -2   5   19.45    0.97
  -2   2  -5   18.53    1.02
  -2   2  -5   18.96    0.95
  -2   2  -5   17.76    1.07
   2  -1   5    7.12    0.44
   2  -1   5    7.54    0.45
   2  -1   5    8.37    0.47
   2  -1   5    7.94    0.50
   2  -1   5    8.08    0.52
   2  -1   5    8.14    0.46
  -2   1  -5    7.82    0.43
  -2   1  -5    8.05    0.49
  -2   1  -5    7.83    0.53
   2   0   5   30.88    1.53
   2   0   5   30.17    1.56
   2   0   5   26.89    1.52
   2   0   5   29.29    1.53
   2   0   5   27.91    1.52
   2   0   5   29.59    1.52
  -2   0  -5   29.07    1.55
  -2   0  -5   27.99    1.50
  -2   0  -5   31.86    1.50
  -2   0  -5   29.27    1.53
   2   1   5    6.35    0.45
   2   1   5    7.13    0.42
   2   1   5    6.72    0.45
   2   1   5    7.06    0.43
   2   1   5    6.55    0.40
   2   1   5    6.74    0.48
  -2  -1  -5    6.65    0.41
  -2  -1  -5    5.73    0.55
  -2  -1  -5    6.91    0.43
   2   2   5    5.99    0.35
   2   2   5    6.13    0.40
   2   2   5    6.51    0.37
   2   2   5    6.12    0.40
   2   2   5    5.86    0.44
   2   2   5    5.30    0.44
  -2  -2  -5    5.74    0.51
  -2  -2  -5    5.82    0.40
  -2  -2  -5    5.73    0.39
   2   3   5   -0.22    0.18
   2   3   5    0.22    0.16
   2   3   5    0.15    0.08
   2   3   5    0.11    0.05
   2   3   5    0.11    0.12
  -2  -3  -5    0.00    0.12
  -2  -3  -5   -0.22    0.14
  -2  -3  -5    0.02    0.13
   2   4   5    6.72    0.59
   2   4   5    7.59    0.60
   2   4   5    8.17    0.51
   2   4   5    6.47    0.51
  -2  -4  -5    7.74    0.54
  -2  -4  -5    8.06    0.52
  -2  -4  -5    8.40    0.47
   2   5   5    3.91    0.35
   2   5   5    4.87    0.51
   2   5   5    3.68    0.49
  -2  -5  -5    3.63    0.31
  -2  -5  -5    4.39    0.39
  -2  -5  -5    3.91    0.42
   2   6   5   37.33    2.07
   2   6   5   38.24    1.95
   2   6   5   35.55    2.09
  -2  -6  -5   35.51    1.91
  -2  -6  -5   37.12    1.98
  -2  -6  -5   38.31    2.03
   2   7   5    1.70    0.45
   2   7   5    2.46    0.37
   2   7   5    1.81    0.45
  -2  -7  -5    1.79    0.36
   2   8   5    0.71    0.52
   2   8   5    0.27    0.26
  -2  -8  -5    0.81    0.31
  -2  -8  -5    0.72    0.36
   2   9   5    1.08    0.32
   2   9   5    0.60    0.56
  -2  -9  -5    0.59    0.40
  -2  -9  -5    1.12    0.43
   3 -10   5    0.07    0.52
   3 -10   5    0.44    0.29
   3 -10   5    1.43    0.36
  -3  10  -5    0.16    0.62
  -3  10  -5    1.07    0.44
   3  -9   5    0.54    0.25
   3  -9   5    0.31    0.26
   3  -9   5    1.35    0.44
  -3   9  -5    1.12    0.53
  -3   9  -5    0.96    0.36
   3  -8   5    1.20    0.22
   3  -8   5    0.87    0.26
   3  -8   5    1.11    0.25
  -3   8  -5    0.97    0.32
  -3   8  -5    0.97    0.46
   3  -7   5   12.12    0.74
   3  -7   5   13.20    0.73
   3  -7   5   12.25    0.70
   3  -7   5   12.63    0.73
  -3   7  -5   11.55    0.78
  -3   7  -5   11.59    0.95
   3  -6   5    1.01    0.17
   3  -6   5    1.09    0.19
   3  -6   5    1.25    0.22
  -3   6  -5    1.11    0.24
  -3   6  -5    1.20    0.37
   3  -5   5   10.64    0.70
   3  -5   5   13.00    0.64
   3  -5   5   11.66    0.70
   3  -5   5   12.27    0.63
   3  -5   5   12.39    0.67
  -3   5  -5   11.61    0.85
  -3   5  -5   11.42    0.74
  -3   5  -5   12.40    0.65
   3  -4   5    1.36    0.12
   3  -4   5    1.45    0.14
   3  -4   5    1.12    0.18
   3  -4   5    1.15    0.16
  -3   4  -5    1.11    0.14
[truncated: 327,503 more chars]
