# Supplementary material for: 1-Benzyl-3-[(4-meth­oxy­phen­yl)imino]­indolin-2-one
Source: IUCrdata. 2023 May 19;8(Pt 5):x230418. doi: 10.1107/S2414314623004182 (PMC10242729; doi:10.1107/S2414314623004182)
Supplement: Supplementary file 2 [file x-08-x230418-Isup2.hkl]

data_I                                                                          
_shelx_title ' paloia_a.res in P-1'                                             
_shelx_refln_list_code          4                                               
_shelx_F_calc_maximum      111.60                                               
_exptl_crystal_F_000       360.00                                               
_reflns_d_resolution_high  0.7685                                               
                                                                                
loop_                                                                           
 _space_group_symop_operation_xyz                                               
 'x, y, z'                                                                      
 '-x, -y, -z'                                                                   
                                                                                
_cell_length_a     8.8872                                                       
_cell_length_b     8.8922                                                       
_cell_length_c    11.7717                                                       
_cell_angle_alpha  94.374                                                       
_cell_angle_beta  110.139                                                       
_cell_angle_gamma  93.747                                                       
                                                                                
_shelx_F_squared_multiplier     1.000                                           
                                                                                
loop_                                                                           
 _refln_index_h                                                                 
 _refln_index_k                                                                 
 _refln_index_l                                                                 
 _refln_F_squared_calc                                                          
 _refln_F_squared_meas                                                          
 _refln_F_squared_sigma                                                         
 _refln_observed_status                                                         
   1   0   0       1287.98       1233.97        30.51 o                         
   2   0   0       8781.57       9742.21       406.75 o                         
   3   0   0       5601.58       5808.36       165.74 o                         
   4   0   0        118.19        117.99         1.96 o                         
   5   0   0       1159.10       1190.71        20.96 o                         
   6   0   0        515.33        519.68         9.25 o                         
   7   0   0        113.74        112.93         2.34 o                         
   8   0   0        107.73        103.45         2.45 o                         
   9   0   0          3.64          4.67         0.63 o                         
  10   0   0          0.00          0.11         0.91 o                         
 -10   1   0          4.05          4.97         0.93 o                         
  -9   1   0          6.25          5.52         0.69 o                         
  -8   1   0          2.45          2.27         0.49 o                         
  -7   1   0          0.03          0.20         0.35 o                         
  -6   1   0          7.01          8.91         0.41 o                         
  -4   1   0        888.18        927.98        13.33 o                         
  -3   1   0        457.24        477.28         6.59 o                         
  -2   1   0        203.67        189.16         2.74 o                         
  -1   1   0       5300.92       4525.01       223.98 o                         
   0   1   0          0.08          0.45         0.05 o                         
   1   1   0          0.25          2.21         0.08 o                         
   2   1   0          8.72          6.35         0.16 o                         
   3   1   0         26.26         24.35         0.44 o                         
   4   1   0        323.08        356.22         5.19 o                         
   5   1   0         91.37         87.35         1.69 o                         
   6   1   0         16.50         14.81         0.59 o                         
   7   1   0          0.96          2.12         0.38 o                         
   8   1   0          4.45          3.93         0.54 o                         
   9   1   0          6.53          5.10         0.76 o                         
  10   1   0          5.09          7.55         1.25 o                         
 -10   2   0          0.85         -0.06         0.82 o                         
  -9   2   0          1.41          2.14         0.70 o                         
  -8   2   0          1.49          0.56         0.48 o                         
  -7   2   0         42.01         41.57         1.06 o                         
  -6   2   0          0.31          0.42         0.22 o                         
  -5   2   0         13.65         17.31         0.45 o                         
  -4   2   0          0.21          0.13         0.12 o                         
  -3   2   0         32.43         35.84         0.73 o                         
  -2   2   0          3.12          4.79         0.16 o                         
  -1   2   0       3946.02       3721.78        60.05 o                         
   0   2   0         21.21         16.34         0.32 o                         
   1   2   0       6488.09       6172.48       216.06 o                         
   2   2   0       1336.70       1306.64        18.69 o                         
   3   2   0         10.07         11.21         0.43 o                         
   4   2   0         97.33         89.23         1.61 o                         
   5   2   0         37.33         32.19         0.84 o                         
   6   2   0        296.29        287.25         5.24 o                         
   7   2   0        140.81        141.62         3.19 o                         
   8   2   0          0.06          0.66         0.67 o                         
   9   2   0          0.01          0.66         0.85 o                         
  10   2   0          3.66          3.13         1.33 o                         
 -10   3   0          6.61          7.44         0.99 o                         
  -9   3   0         12.68         15.83         1.12 o                         
  -8   3   0          7.17          5.62         0.62 o                         
  -7   3   0          1.18          0.42         0.47 o                         
  -6   3   0         53.37         53.54         1.15 o                         
  -5   3   0          3.07          2.16         0.21 o                         
  -4   3   0         56.77         48.32         0.97 o                         
  -3   3   0         28.60         26.19         0.49 o                         
  -2   3   0        170.29        155.45         2.41 o                         
  -1   3   0        384.19        403.94         5.85 o                         
   0   3   0        340.33        304.62         4.44 o                         
   1   3   0       6482.46       6366.25       118.96 o                         
   2   3   0        451.51        466.92         8.27 o                         
   3   3   0        119.68        121.51         2.40 o                         
   4   3   0        307.35        294.20         4.99 o                         
   5   3   0         44.52         39.42         0.92 o                         
   6   3   0         59.39         57.90         1.28 o                         
   7   3   0          6.12          6.60         0.58 o                         
   8   3   0          5.94          4.11         1.12 o                         
   9   3   0          1.11          2.31         1.02 o                         
  10   3   0          6.46          8.90         1.50 o                         
 -10   4   0          1.36          2.96         0.98 o                         
  -9   4   0         15.11         15.01         1.07 o                         
  -8   4   0          5.67          6.55         0.78 o                         
  -7   4   0         32.73         31.41         1.07 o                         
  -6   4   0          3.41          4.61         0.42 o                         
  -5   4   0        107.05        102.13         2.10 o                         
  -4   4   0         45.58         38.27         0.85 o                         
  -3   4   0         38.96         32.88         0.73 o                         
  -2   4   0          2.59          2.24         0.22 o                         
  -1   4   0          5.39          4.63         0.23 o                         
   0   4   0        960.65       1014.00        14.02 o                         
   1   4   0        120.06         99.44         1.65 o                         
   2   4   0        149.49        139.99         2.46 o                         
   3   4   0        102.91        105.60         2.03 o                         
   4   4   0         78.66         84.01         1.65 o                         
   5   4   0         25.19         24.75         0.66 o                         
   6   4   0         78.51         78.84         2.40 o                         
   7   4   0          1.70          0.99         1.36 o                         
   8   4   0          6.55          5.96         1.00 o                         
   9   4   0          1.13          1.12         1.14 o                         
 -10   5   0         16.65         18.99         1.54 o                         
  -9   5   0          0.05          0.11         1.17 o                         
  -8   5   0          0.36          0.67         0.96 o                         
  -7   5   0         15.65         14.56         0.83 o                         
  -6   5   0        169.59        169.62         3.74 o                         
  -5   5   0         52.34         51.10         1.10 o                         
  -4   5   0         18.16         21.39         0.58 o                         
  -3   5   0          4.25          4.20         0.30 o                         
  -2   5   0          0.00          0.07         0.28 o                         
  -1   5   0         14.05         13.24         0.47 o                         
   0   5   0         66.80         56.96         1.07 o                         
   1   5   0         65.96         72.88         1.33 o                         
   2   5   0        563.13        555.20         9.33 o                         
   3   5   0        109.93        119.67         2.28 o                         
   4   5   0         86.98         89.30         1.77 o                         
   5   5   0          1.24          1.11         0.29 o                         
   6   5   0          5.57          7.35         0.98 o                         
   7   5   0         43.89         41.79         2.08 o                         
   8   5   0          0.30         -0.10         1.03 o                         
   9   5   0          0.71          1.78         1.35 o                         
  -9   6   0          0.68          1.35         0.93 o                         
  -8   6   0          0.80          0.12         0.90 o                         
  -7   6   0          0.54          0.53         0.99 o                         
  -6   6   0          6.88          8.04         0.61 o                         
  -5   6   0        269.96        269.82         5.29 o                         
  -4   6   0         47.16         46.03         1.11 o                         
  -3   6   0         55.28         49.71         1.10 o                         
  -2   6   0         27.24         27.28         0.83 o                         
  -1   6   0         22.60         26.10         0.81 o                         
   0   6   0         33.16         35.29         1.02 o                         
   1   6   0         40.50         40.23         0.91 o                         
   2   6   0        242.73        250.71         4.64 o                         
   3   6   0         34.90         38.38         1.03 o                         
   4   6   0         73.98         68.21         1.58 o                         
   5   6   0         43.45         42.18         1.40 o                         
   6   6   0         14.34         15.39         1.19 o                         
   7   6   0         30.92         25.67         1.69 o                         
   8   6   0         15.74         16.09         1.62 o                         
  -9   7   0          2.74          6.15         1.10 o                         
  -8   7   0         25.75         30.06         1.74 o                         
  -7   7   0          4.51          2.70         0.95 o                         
  -6   7   0          2.55          4.18         1.47 o                         
  -5   7   0         55.95         58.06         1.87 o                         
  -4   7   0         21.37         19.93         0.89 o                         
  -3   7   0          1.44          0.99         0.47 o                         
  -2   7   0         26.96         24.83         1.01 o                         
  -1   7   0          8.55          7.40         0.62 o                         
   0   7   0        192.89        178.07         4.35 o                         
   1   7   0        324.98        334.63         6.59 o                         
   2   7   0         63.55         60.86         1.44 o                         
   3   7   0        320.77        307.87         6.11 o                         
   4   7   0          0.76          1.54         0.71 o                         
   5   7   0         26.25         28.20         1.75 o                         
   6   7   0         11.22         12.26         1.32 o                         
   7   7   0          0.63          1.24         1.49 o                         
  -8   8   0          0.67          1.39         1.08 o                         
  -7   8   0          0.43          2.20         0.97 o                         
  -6   8   0         10.71          9.40         1.00 o                         
  -5   8   0         58.14         59.16         2.05 o                         
  -4   8   0         34.20         35.48         1.38 o                         
  -3   8   0         89.50         88.18         2.11 o                         
  -2   8   0          6.58          6.78         0.69 o                         
  -1   8   0        185.64        170.34         3.87 o                         
   0   8   0         89.27         81.56         2.34 o                         
   1   8   0          0.00          1.13         0.56 o                         
   2   8   0         64.40         58.00         1.79 o                         
   3   8   0          3.79          3.27         0.73 o                         
   4   8   0         68.78         68.90         2.44 o                         
   5   8   0         13.12         14.23         1.34 o                         
   6   8   0          8.26          4.90         1.30 o                         
   7   8   0         39.81         37.31         3.35 o                         
  -7   9   0         19.29         23.95         2.54 o                         
  -6   9   0          3.25          4.62         1.14 o                         
  -5   9   0          0.18          0.46         1.11 o                         
  -4   9   0         82.88         82.88         2.91 o                         
  -3   9   0         44.73         44.35         1.48 o                         
  -2   9   0         56.93         59.88         2.04 o                         
  -1   9   0          1.28          1.89         0.79 o                         
   0   9   0         11.32         14.36         0.93 o                         
   1   9   0          2.57          1.92         0.70 o                         
   2   9   0         23.70         30.20         1.47 o                         
   3   9   0          0.62          2.35         1.31 o                         
   4   9   0          1.81          3.15         1.16 o                         
   5   9   0          7.64          3.83         1.35 o                         
  -6  10   0          1.98          2.91         1.27 o                         
  -5  10   0          0.08          0.02         1.38 o                         
  -4  10   0          7.31         13.06         1.68 o                         
  -3  10   0         40.67         44.22         2.18 o                         
  -2  10   0         77.08         86.71         2.44 o                         
  -1  10   0         17.82         17.70         2.02 o                         
   0  10   0          1.34          2.19         0.86 o                         
   1  10   0          0.00          0.57         1.28 o                         
   2  10   0          0.45         -1.22         1.40 o                         
   3  10   0         10.64         13.74         1.96 o                         
   4  10   0          0.48         -0.69         1.66 o                         
  -4  11   0         19.38         16.26         2.84 o                         
  -3  11   0         26.33         35.32         2.26 o                         
  -2  11   0          0.37          0.28         2.56 o                         
  -1  11   0         25.94         30.10         2.15 o                         
   0  11   0          2.31          0.11         1.76 o                         
   1  11   0         21.76         29.63         2.32 o                         
   2  11   0          9.11         10.63         2.13 o                         
  -2 -11   1         20.64         29.99         2.59 o                         
  -1 -11   1          0.81          5.03         1.89 o                         
   0 -11   1          2.02          1.89         2.42 o                         
   1 -11   1         35.47         41.71         2.23 o                         
   2 -11   1          2.75          2.09         1.29 o                         
   3 -11   1         74.25         80.20         5.37 o                         
   4 -11   1          2.59          6.00         2.40 o                         
  -4 -10   1          3.59          2.93         1.49 o                         
  -3 -10   1         10.69          8.72         1.40 o                         
  -2 -10   1         69.99         71.46         3.43 o                         
  -1 -10   1         97.75         97.39         3.47 o                         
   0 -10   1          0.55          0.55         1.10 o                         
   1 -10   1         26.32         29.68         1.97 o                         
   2 -10   1         64.36         57.46         2.21 o                         
   3 -10   1         27.51         31.37         1.96 o                         
   4 -10   1         67.45         70.09         2.50 o                         
   5 -10   1          3.37          3.35         1.19 o                         
   6 -10   1          6.59          6.13         1.35 o                         
  -6  -9   1          0.59         -1.27         1.42 o                         
  -5  -9   1          0.08          1.97         1.66 o                         
  -4  -9   1          0.02         -0.66         1.18 o                         
  -3  -9   1          0.40          0.87         1.06 o                         
  -2  -9   1         33.82         36.26         1.92 o                         
  -1  -9   1          5.60          8.33         0.95 o                         
   0  -9   1         45.96         40.03         1.76 o                         
   1  -9   1         19.90         17.82         1.25 o                         
   2  -9   1         49.34         53.09         2.21 o                         
   3  -9   1          3.57          1.34         0.76 o                         
   4  -9   1         92.28         91.80         2.56 o                         
   5  -9   1         45.36         47.47         2.01 o                         
   6  -9   1         19.64         17.19         1.71 o                         
   7  -9   1          5.54          4.16         1.18 o                         
  -7  -8   1          1.37          5.03         1.46 o                         
  -6  -8   1          9.35          9.40         1.32 o                         
  -5  -8   1         17.27         18.29         1.44 o                         
  -4  -8   1          3.90          3.65         0.99 o                         
  -3  -8   1        133.48        126.50         4.02 o                         
  -2  -8   1        174.03        170.23         3.61 o                         
  -1  -8   1        121.58        109.84         2.51 o                         
   0  -8   1        196.37        182.50         4.14 o                         
   1  -8   1          0.06          0.60         0.73 o                         
   2  -8   1        233.59        206.86         4.77 o                         
   3  -8   1        318.27        313.44         6.77 o                         
   4  -8   1        191.85        180.36         4.09 o                         
   5  -8   1        360.66        371.57         8.75 o                         
   6  -8   1          9.91         14.08         1.39 o                         
   7  -8   1         13.23         12.89         1.22 o                         
   8  -8   1         21.63         26.04         1.60 o                         
  -8  -7   1          8.82         10.38         1.60 o                         
  -7  -7   1          0.15          1.90         1.33 o                         
  -6  -7   1         49.98         47.35         2.54 o                         
  -5  -7   1          0.46         -0.95         0.95 o                         
  -4  -7   1         14.38         14.59         1.49 o                         
  -3  -7   1          7.27          6.89         0.67 o                         
  -2  -7   1         53.61         54.22         1.55 o                         
  -1  -7   1          0.26          0.99         0.46 o                         
   0  -7   1         49.48         53.06         1.69 o                         
   1  -7   1        212.12        203.48         4.87 o                         
   2  -7   1         66.11         66.21         1.62 o                         
   3  -7   1        229.83        222.12         5.33 o                         
   4  -7   1          1.77          1.78         0.77 o                         
   5  -7   1        100.65        100.45         2.48 o                         
   6  -7   1         26.13         27.83         1.35 o                         
   7  -7   1          4.22          2.99         0.88 o                         
   8  -7   1         13.37         15.73         1.20 o                         
  -8  -6   1          0.50         -1.33         1.33 o                         
  -7  -6   1         38.54         35.90         2.06 o                         
  -6  -6   1         10.16         13.29         2.12 o                         
  -5  -6   1          0.89          0.19         0.47 o                         
  -4  -6   1          0.48          0.89         0.29 o                         
  -3  -6   1          1.00          0.98         0.31 o                         
  -2  -6   1         27.40         28.45         0.82 o                         
  -1  -6   1         22.81         21.46         0.97 o                         
   0  -6   1         60.57         63.41         1.64 o                         
   1  -6   1         15.64         13.97         0.76 o                         
   2  -6   1          0.24         -0.09         0.34 o                         
   3  -6   1         81.55         81.13         1.81 o                         
   4  -6   1        247.34        243.95         4.49 o                         
   5  -6   1        127.33        121.34         2.41 o                         
   6  -6   1          0.77          1.73         0.54 o                         
   7  -6   1          7.92          7.24         0.83 o                         
   8  -6   1          8.07          5.77         1.11 o                         
   9  -6   1          4.50          2.67         0.99 o                         
  -9  -5   1          5.60          4.89         2.10 o                         
  -8  -5   1         18.77         19.77         1.62 o                         
  -7  -5   1         28.30         30.39         1.82 o                         
  -6  -5   1          2.30          1.21         0.51 o                         
  -5  -5   1         47.51         49.61         1.30 o                         
  -4  -5   1        104.44        112.00         2.28 o                         
  -3  -5   1          0.23          0.27         0.27 o                         
  -2  -5   1        395.66        434.32         7.34 o                         
  -1  -5   1        135.90        154.26         2.60 o                         
   0  -5   1         76.15         81.67         1.53 o                         
   1  -5   1        439.21        470.13         8.16 o                         
   2  -5   1          0.52          0.02         0.23 o                         
   3  -5   1        111.90        123.93         2.37 o                         
   4  -5   1         99.59         90.13         1.67 o                         
   5  -5   1        108.05        100.11         2.15 o                         
   6  -5   1         24.95         24.99         0.97 o                         
   7  -5   1         21.92         23.42         1.26 o                         
   8  -5   1         33.51         34.11         1.42 o                         
   9  -5   1          1.89          3.88         0.92 o                         
 -10  -4   1          0.09          1.79         1.39 o                         
  -9  -4   1          0.76          3.39         1.26 o                         
  -8  -4   1         39.87         41.48         2.01 o                         
  -7  -4   1          3.75          4.64         0.81 o                         
  -6  -4   1        181.40        185.30         4.13 o                         
  -5  -4   1         13.97         14.22         0.71 o                         
  -4  -4   1        163.37        165.92         2.91 o                         
  -3  -4   1          9.74          9.02         0.41 o                         
  -2  -4   1        997.52       1009.65        15.91 o                         
  -1  -4   1        284.99        285.32         4.21 o                         
   0  -4   1        357.15        355.37         5.20 o                         
   1  -4   1       1366.23       1427.87        20.47 o                         
   2  -4   1        194.33        194.42         3.18 o                         
   3  -4   1        163.72        166.21         3.05 o                         
   4  -4   1       1025.96        987.19        16.37 o                         
   5  -4   1         11.03         10.76         0.57 o                         
   6  -4   1        515.03        510.12        10.03 o                         
   7  -4   1          4.01          5.03         0.54 o                         
   8  -4   1         13.13         10.15         0.75 o                         
   9  -4   1         16.83         17.64         1.19 o                         
  10  -4   1          0.00         -0.38         0.99 o                         
 -10  -3   1          8.17          8.94         1.49 o                         
  -9  -3   1          0.35          0.50         1.40 o                         
  -8  -3   1          0.64          0.64         0.60 o                         
  -7  -3   1          0.70          1.38         0.30 o                         
  -6  -3   1         17.55         16.62         0.94 o                         
  -5  -3   1         65.99         59.26         1.51 o                         
  -4  -3   1         26.62         28.70         0.71 o                         
  -3  -3   1         62.71         68.34         1.16 o                         
  -2  -3   1         31.30         29.93         0.57 o                         
  -1  -3   1         19.17         22.20         0.42 o                         
   0  -3   1        102.19        112.76         1.58 o                         
   1  -3   1        138.98        146.50         2.18 o                         
   2  -3   1          1.38          0.46         0.12 o                         
   3  -3   1         60.52         59.60         0.93 o                         
   4  -3   1         79.30         80.73         2.14 o                         
   5  -3   1         73.85         64.18         1.43 o                         
   6  -3   1        239.09        232.73         5.30 o                         
   7  -3   1          4.66          6.22         0.54 o                         
   8  -3   1         45.18         41.90         1.33 o                         
   9  -3   1          0.39         -0.11         1.03 o                         
  10  -3   1          1.41          2.31         0.98 o                         
 -10  -2   1          0.96          2.84         1.15 o                         
  -9  -2   1         14.52         12.97         0.97 o                         
  -8  -2   1          5.99          6.53         0.58 o                         
  -7  -2   1        386.83        382.88         6.92 o                         
  -6  -2   1          0.04          0.56         0.23 o                         
  -5  -2   1         12.90         11.92         0.46 o                         
  -4  -2   1         84.09         86.55         1.49 o                         
  -3  -2   1        194.41        193.33         3.79 o                         
  -2  -2   1          1.72          2.40         0.10 o                         
  -1  -2   1         22.61         15.94         0.29 o                         
   0  -2   1       4810.41       5091.13       238.86 o                         
   1  -2   1         46.14         39.35         0.68 o                         
   2  -2   1          2.82          2.53         0.12 o                         
   3  -2   1        233.95        245.96         3.81 o                         
   4  -2   1         88.36         82.30         1.73 o                         
   5  -2   1        446.41        434.41         7.27 o                         
   6  -2   1         35.29         35.12         0.90 o                         
   7  -2   1         70.83         69.85         1.59 o                         
   8  -2   1          7.13          8.38         0.80 o                         
   9  -2   1          0.69          0.13         0.76 o                         
  10  -2   1         15.95         22.49         1.72 o                         
 -10  -1   1          1.12          1.52         1.20 o                         
  -9  -1   1          7.18          6.05         0.75 o                         
  -8  -1   1          0.00          0.70         0.44 o                         
  -7  -1   1          3.22          2.57         0.36 o                         
  -6  -1   1         85.51         82.09         1.64 o                         
  -5  -1   1        129.95        135.52         2.39 o                         
  -4  -1   1          0.36          0.95         0.19 o                         
  -3  -1   1        315.45        347.67         5.26 o                         
  -2  -1   1         11.31         18.00         0.31 o                         
  -1  -1   1        795.39        754.91        11.83 o                         
   0  -1   1        112.25        119.83         3.05 o                         
   1  -1   1        634.28        617.65        10.83 o                         
   2  -1   1       3395.46       3288.79        76.46 o                         
   3  -1   1        356.41        388.12         6.77 o                         
   4  -1   1        475.26        516.56         7.82 o                         
   5  -1   1       1423.04       1415.84        24.87 o                         
   6  -1   1        246.70        252.88         4.59 o                         
   7  -1   1        431.40        421.20         7.58 o                         
   8  -1   1         59.93         54.08         1.70 o                         
   9  -1   1          8.30          7.02         0.72 o                         
  10  -1   1         27.73         23.09         2.00 o                         
 -11   0   1          0.35          1.19         1.27 o                         
 -10   0   1          0.24          0.63         1.12 o                         
  -9   0   1          0.03          0.32         0.60 o                         
  -8   0   1          4.74          5.30         0.54 o                         
  -7   0   1          0.04          0.58         0.33 o                         
  -6   0   1         20.44         18.60         0.56 o                         
  -5   0   1        458.63        510.58         8.54 o                         
  -4   0   1        771.56        840.47        13.19 o                         
  -3   0   1       2775.59       2817.90        48.46 o                         
  -2   0   1        825.42        809.95        11.13 o                         
  -1   0   1         16.13         17.95         0.29 o                         
   0   0   1        394.17        355.69         6.62 o                         
   1   0   1        321.28        337.62         4.85 o                         
   2   0   1      12453.98      14250.39       500.17 o                         
   3   0   1         16.65         14.25         0.33 o                         
   4   0   1       2429.96       2550.23        52.73 o                         
   5   0   1        783.93        816.49        18.28 o                         
   6   0   1        123.16        126.07         2.80 o                         
   7   0   1          6.64          6.65         0.48 o                         
   8   0   1         22.27         24.53         1.06 o                         
   9   0   1         13.49         14.47         1.06 o                         
  10   0   1         37.01         37.01         2.17 o                         
 -11   1   1          2.26          3.87         1.20 o                         
 -10   1   1         11.48         14.15         1.11 o                         
  -9   1   1          2.09          2.66         0.61 o                         
  -8   1   1          2.20          1.47         0.42 o                         
  -7   1   1         23.14         23.42         0.74 o                         
  -6   1   1         66.18         73.16         1.47 o                         
  -5   1   1          0.83          0.81         0.18 o                         
  -4   1   1         52.43         45.38         0.83 o                         
  -3   1   1        138.27        137.24         1.94 o                         
  -2   1   1        148.72        138.07         2.02 o                         
  -1   1   1        270.99        257.12         3.69 o                         
   0   1   1        951.06        851.54        14.91 o                         
   1   1   1       8055.17       8950.23       314.29 o                         
   2   1   1        262.94        258.99         3.61 o                         
   3   1   1          1.70          3.67         0.19 o                         
   4   1   1        108.23        102.50         1.93 o                         
   5   1   1        150.34        145.41         2.71 o                         
   6   1   1         12.22         13.81         0.85 o                         
   7   1   1          4.70          5.18         0.48 o                         
   8   1   1          0.21          1.63         0.86 o                         
   9   1   1          7.45          8.18         1.04 o                         
  10   1   1          0.93          1.10         1.25 o                         
 -11   2   1          1.78         -0.32         1.25 o                         
 -10   2   1          2.27          2.91         0.79 o                         
  -9   2   1          2.92          1.43         0.60 o                         
  -8   2   1          0.27          0.59         0.41 o                         
  -7   2   1          4.37          3.46         0.38 o                         
  -6   2   1        145.69        158.80         2.77 o                         
  -5   2   1        113.04        111.00         2.11 o                         
  -4   2   1       1936.09       1928.27        28.77 o                         
  -3   2   1          0.02          0.15         0.09 o                         
  -2   2   1       1737.80       1562.06        23.30 o                         
  -1   2   1        259.12        227.27         3.30 o                         
   0   2   1       1462.20       1319.16        20.45 o                         
   1   2   1       7131.32       6721.51       148.65 o                         
   2   2   1        248.12        240.22         3.83 o                         
   3   2   1        657.94        697.99        11.67 o                         
   4   2   1         28.36         32.86         0.71 o                         
   5   2   1          8.06          9.05         0.45 o                         
   6   2   1         86.20         79.09         1.92 o                         
   7   2   1          9.40         10.81         0.72 o                         
   8   2   1         23.37         27.01         1.11 o                         
   9   2   1          4.22          3.74         0.99 o                         
  10   2   1          0.45         -0.38         1.35 o                         
 -10   3   1         13.88         13.60         1.13 o                         
  -9   3   1          3.44          2.93         0.76 o                         
  -8   3   1         23.14         19.65         1.05 o                         
  -7   3   1          0.70          0.75         0.29 o                         
  -6   3   1          4.67          4.99         0.31 o                         
  -5   3   1         29.43         32.11         0.73 o                         
  -4   3   1         72.80         78.22         1.42 o                         
  -3   3   1          7.12          6.34         0.27 o                         
  -2   3   1        183.71        187.10         3.01 o                         
  -1   3   1        552.03        548.97         7.92 o                         
   0   3   1        244.27        244.83         3.59 o                         
   1   3   1        351.42        344.46         5.48 o                         
   2   3   1         32.80         24.88         0.60 o                         
   3   3   1       1243.26       1225.05        21.51 o                         
   4   3   1          2.97          2.79         0.32 o                         
   5   3   1         29.74         26.80         0.71 o                         
   6   3   1        230.03        235.59         4.44 o                         
   7   3   1          8.48          6.91         0.95 o                         
   8   3   1          7.43          7.13         0.96 o                         
   9   3   1          0.80          0.62         1.03 o                         
 -10   4   1          1.44          1.73         0.92 o                         
  -9   4   1         45.03         50.34         1.90 o                         
  -8   4   1          3.32          1.92         0.70 o                         
  -7   4   1         60.77         60.85         1.51 o                         
  -6   4   1         58.91         57.78         1.21 o                         
  -5   4   1          1.84          3.92         0.27 o                         
  -4   4   1          2.95          4.54         0.36 o                         
  -3   4   1          4.10          7.30         0.31 o                         
  -2   4   1         16.26         18.86         0.47 o                         
  -1   4   1          6.84         10.00         0.35 o                         
   0   4   1        390.27        407.17         5.95 o                         
   1   4   1        281.77        268.41         4.15 o                         
   2   4   1       2213.78       2203.56        41.35 o                         
   3   4   1         27.20         36.76         1.04 o                         
   4   4   1         16.69         19.16         1.10 o                         
   5   4   1         87.44         80.54         1.66 o                         
   6   4   1         43.37         38.00         1.12 o                         
   7   4   1          1.37          1.44         0.84 o                         
   8   4   1         42.07         45.73         2.07 o                         
   9   4   1         12.03         10.75         1.39 o                         
 -10   5   1         23.82         26.04         1.54 o                         
  -9   5   1          4.65          4.08         0.85 o                         
  -8   5   1         21.54         21.65         1.37 o                         
  -7   5   1         10.61          9.71         0.95 o                         
  -6   5   1         15.74         18.95         0.95 o                         
  -5   5   1          0.14          0.65         0.38 o                         
  -4   5   1         24.16         21.74         0.63 o                         
  -3   5   1         45.77         42.53         0.97 o                         
  -2   5   1        251.80        281.32         4.81 o                         
  -1   5   1        547.19        553.80         9.27 o                         
   0   5   1         19.47         20.37         0.55 o                         
   1   5   1        129.15        122.46         2.23 o                         
   2   5   1        582.79        552.40         9.29 o                         
   3   5   1          3.41          4.29         0.41 o                         
   4   5   1        172.10        170.41         3.50 o                         
   5   5   1         10.71         12.19         0.74 o                         
   6   5   1         18.71         18.37         1.52 o                         
   7   5   1          0.17          0.87         1.14 o                         
   8   5   1         17.24         19.87         2.09 o                         
  -9   6   1         25.26         30.04         1.61 o                         
  -8   6   1          3.22          3.66         0.86 o                         
  -7   6   1         16.08         19.93         1.84 o                         
  -6   6   1        126.93        125.76         3.20 o                         
  -5   6   1         54.83         49.41         1.28 o                         
  -4   6   1         65.55         64.57         1.32 o                         
  -3   6   1          0.05          0.19         0.33 o                         
  -2   6   1          0.03         -0.19         0.34 o                         
  -1   6   1          4.44          2.28         0.47 o                         
   0   6   1         54.35         62.17         1.30 o                         
   1   6   1         24.23         28.29         0.83 o                         
   2   6   1         45.58         43.02         0.97 o                         
   3   6   1        123.70        109.54         2.64 o                         
   4   6   1         59.29         55.50         1.81 o                         
   5   6   1          1.42          0.32         0.91 o                         
   6   6   1          0.03         -0.12         0.94 o                         
   7   6   1          0.00          0.87         1.04 o                         
   8   6   1          0.39          0.55         1.34 o                         
  -9   7   1         15.06         15.44         1.30 o                         
  -8   7   1         19.65         25.44         1.50 o                         
  -7   7   1          0.04         -0.88         1.00 o                         
  -6   7   1         50.64         46.91         2.04 o                         
  -5   7   1         43.27         44.93         1.42 o                         
  -4   7   1         23.35         26.53         1.41 o                         
  -3   7   1          4.97          4.75         0.54 o                         
  -2   7   1          3.56          3.83         0.50 o                         
  -1   7   1         64.97         66.73         1.55 o                         
   0   7   1          0.23          0.19         0.43 o                         
   1   7   1         35.72         33.60         1.16 o                         
   2   7   1          1.80          2.04         0.41 o                         
   3   7   1        204.70        194.07         4.38 o                         
   4   7   1        105.16        104.49         2.83 o                         
   5   7   1        198.77        190.52         5.50 o                         
   6   7   1          0.00         -0.51         1.09 o                         
   7   7   1         27.37         29.10         2.08 o                         
  -8   8   1         13.39         13.32         1.30 o                         
  -7   8   1         38.68         46.76         2.31 o                         
  -6   8   1         14.53         17.29         1.43 o                         
  -5   8   1         31.78         37.01         1.72 o                         
  -4   8   1         10.98          9.88         0.76 o                         
  -3   8   1         88.91         93.11         2.19 o                         
  -2   8   1          5.63          5.08         0.72 o                         
  -1   8   1          2.69          2.95         0.59 o                         
   0   8   1        144.36        152.32         3.86 o                         
   1   8   1        225.56        219.24         4.91 o                         
   2   8   1        107.89        102.17         2.87 o                         
   3   8   1        192.00        183.81         4.30 o                         
   4   8   1        120.84        108.33         3.73 o                         
   5   8   1         13.28         12.53         1.30 o                         
   6   8   1         28.54         35.22         2.13 o                         
  -7   9   1          0.42          1.36         1.36 o                         
  -6   9   1          0.56          1.16         1.24 o                         
  -5   9   1         12.17          9.99         1.10 o                         
  -4   9   1         16.28         19.75         1.27 o                         
  -3   9   1         10.67         10.60         1.01 o                         
  -2   9   1          0.86          1.44         0.72 o                         
  -1   9   1          0.03          0.07         0.82 o                         
   0   9   1          7.78          9.23         0.83 o                         
   1   9   1         14.19         16.39         1.22 o                         
   2   9   1          0.35          0.26         0.78 o                         
   3   9   1          2.20          3.29         1.48 o                         
   4   9   1         63.79         67.60         3.13 o                         
   5   9   1          2.39          0.33         1.67 o                         
  -6  10   1          1.06          3.07         1.67 o                         
  -5  10   1          4.23          6.04         1.60 o                         
  -4  10   1          3.52          2.83         1.01 o                         
  -3  10   1         15.23         14.75         1.35 o                         
  -2  10   1          0.02          0.44         0.86 o                         
  -1  10   1          0.36         -1.12         1.27 o                         
   0  10   1         17.09         19.35         1.42 o                         
   1  10   1          0.40         -1.13         1.87 o                         
   2  10   1          7.15          7.49         1.58 o                         
   3  10   1         10.29          7.76         1.81 o                         
   4  10   1         23.74         22.92         2.08 o                         
  -4  11   1          1.80          3.48         2.05 o                         
  -3  11   1         21.20         21.35         1.59 o                         
  -2  11   1         19.57         22.45         2.29 o                         
  -1  11   1         10.62         11.97         1.63 o                         
   0  11   1          0.07          3.62         1.21 o                         
   1  11   1          0.44          0.65         1.66 o                         
  -2 -11   2         28.03         28.96         2.68 o                         
  -1 -11   2          0.09          0.45         1.60 o                         
   0 -11   2          9.99         12.40         1.19 o                         
   1 -11   2          1.11          1.15         1.21 o                         
   2 -11   2          4.03          4.98         1.11 o                         
   3 -11   2          0.40          8.01         2.04 o                         
  -4 -10   2          0.72          1.21         1.76 o                         
  -3 -10   2          8.07          6.71         1.42 o                         
  -2 -10   2          2.95          3.33         1.32 o                         
  -1 -10   2          1.07          2.30         0.91 o                         
   0 -10   2         14.43         17.95         1.40 o                         
   1 -10   2          7.82          4.90         0.85 o                         
   2 -10   2          7.28          5.29         1.06 o                         
   3 -10   2         11.27         13.22         1.75 o                         
   4 -10   2         16.10         12.84         1.25 o                         
   5 -10   2          0.39          0.74         1.34 o                         
  -6  -9   2         30.23         29.54         2.53 o                         
  -5  -9   2          2.61          2.78         1.58 o                         
  -4  -9   2          5.26          0.65         1.49 o                         
  -3  -9   2          0.32          1.20         1.07 o                         
  -2  -9   2          0.64          2.88         0.73 o                         
  -1  -9   2         50.41         60.14         1.76 o                         
   0  -9   2          6.27          4.15         0.77 o                         
   1  -9   2          1.64          1.98         0.96 o                         
   2  -9   2         17.97         15.29         1.11 o                         
   3  -9   2          1.24          0.58         0.73 o                         
   4  -9   2         14.63         15.95         1.17 o                         
   5  -9   2          7.00          7.72         1.07 o                         
   6  -9   2          5.16          6.59         1.28 o                         
   7  -9   2          9.16         10.38         1.85 o                         
  -7  -8   2          3.88          4.56         1.61 o                         
  -6  -8   2          1.11          3.71         1.40 o                         
  -5  -8   2          3.50          3.59         1.61 o                         
  -4  -8   2          7.88          8.08         1.65 o                         
  -3  -8   2          2.28          1.66         0.68 o                         
  -2  -8   2          0.24          0.81         0.75 o                         
  -1  -8   2        157.56        144.80         4.24 o                         
   0  -8   2         53.37         52.15         2.11 o                         
   1  -8   2        113.38         94.46         2.96 o                         
   2  -8   2        120.14        108.25         2.66 o                         
   3  -8   2          6.19          5.34         0.87 o                         
   4  -8   2         64.91         65.96         2.16 o                         
   5  -8   2          7.02          6.29         0.90 o                         
   6  -8   2         51.54         53.41         1.96 o                         
   7  -8   2         27.34         30.15         2.33 o                         
  -8  -7   2          5.77          5.11         2.34 o                         
  -7  -7   2          7.12          6.81         1.41 o                         
  -6  -7   2          4.12          5.48         1.41 o                         
  -5  -7   2          0.65          0.86         0.86 o                         
  -4  -7   2          3.01          2.32         0.70 o                         
  -3  -7   2          5.24          5.11         0.47 o                         
  -2  -7   2         70.41         70.67         1.92 o                         
  -1  -7   2          0.00         -0.02         0.60 o                         
   0  -7   2        180.88        189.47         6.05 o                         
   1  -7   2         45.99         42.49         1.66 o                         
   2  -7   2         30.07         31.42         1.03 o                         
   3  -7   2        105.07         97.54         2.03 o                         
   4  -7   2         23.25         24.38         0.93 o                         
   5  -7   2        242.69        240.87         6.47 o                         
   6  -7   2         40.34         44.36         1.78 o                         
   7  -7   2          1.79          1.30         1.12 o                         
   8  -7   2          5.81          6.74         1.27 o                         
  -9  -6   2          8.19          9.03         1.68 o                         
  -8  -6   2         26.63         32.99         2.35 o                         
  -7  -6   2          3.34          2.33         0.98 o                         
  -6  -6   2         16.30         14.66         1.37 o                         
  -5  -6   2         40.83         37.60         1.39 o                         
  -4  -6   2         31.93         33.03         0.84 o                         
  -3  -6   2         76.24         77.54         1.64 o                         
  -2  -6   2         16.43         14.99         0.67 o                         
  -1  -6   2        283.46        288.70         5.68 o                         
   0  -6   2        304.58        295.68        14.24 o                         
   1  -6   2        264.81        263.47         6.87 o                         
   2  -6   2          0.22         -0.01         0.36 o                         
   3  -6   2        131.21        130.02         2.38 o                         
   4  -6   2        118.27        117.64         2.17 o                         
   5  -6   2        115.00        115.12         2.71 o                         
   6  -6   2        127.95        124.47         5.76 o                         
   7  -6   2          1.51          1.05         0.70 o                         
   8  -6   2         14.91         16.48         1.20 o                         
   9  -6   2         15.48         12.69         1.42 o                         
  -9  -5   2          1.93          2.84         1.35 o                         
  -8  -5   2          5.62          5.94         1.23 o                         
  -7  -5   2          6.56          5.83         0.70 o                         
  -6  -5   2         31.07         29.74         1.42 o                         
  -5  -5   2         16.76         18.09         0.86 o                         
  -4  -5   2          6.92          6.91         0.53 o                         
  -3  -5   2         28.01         26.24         0.68 o                         
  -2  -5   2         38.98         45.64         1.07 o                         
  -1  -5   2        202.32        199.53         3.96 o                         
   0  -5   2          2.92          7.40         0.41 o                         
   1  -5   2         23.53         20.79         0.73 o                         
   2  -5   2          0.12          0.04         0.27 o                         
   3  -5   2        132.93        141.81         2.68 o                         
   4  -5   2         28.21         26.09         0.76 o                         
   5  -5   2        119.65        118.86         2.52 o                         
   6  -5   2         27.94         29.90         1.23 o                         
   7  -5   2          6.61          7.88         0.71 o                         
   8  -5   2          5.18          4.61         0.81 o                         
   9  -5   2          0.04          0.59         0.93 o                         
 -10  -4   2         11.65          9.57         1.56 o                         
  -9  -4   2         10.68         11.15         1.22 o                         
  -8  -4   2          0.55          1.95         0.66 o                         
  -7  -4   2         28.81         30.09         1.17 o                         
  -6  -4   2         20.88         22.13         0.87 o                         
  -5  -4   2          0.01          0.22         0.37 o                         
  -4  -4   2        174.32        185.97         3.73 o                         
  -3  -4   2        126.59        124.55         2.64 o                         
  -2  -4   2        120.26        120.38         2.04 o                         
  -1  -4   2         23.82         26.66         0.61 o                         
   0  -4   2        225.84        239.84         3.56 o                         
   1  -4   2        511.21        536.73         7.77 o                         
   2  -4   2        271.96        274.63         4.45 o                         
   3  -4   2         86.33         93.77         1.69 o                         
   4  -4   2          0.53          0.99         0.30 o                         
   5  -4   2         17.56         16.36         0.96 o                         
   6  -4   2        274.20        274.44         6.81 o                         
   7  -4   2          7.45          9.54         0.76 o                         
   8  -4   2         15.45         14.72         0.95 o                         
   9  -4   2          1.59          3.69         0.98 o                         
 -10  -3   2          0.04         -1.25         1.25 o                         
  -9  -3   2          2.18          0.30         0.76 o                         
  -8  -3   2         29.94         30.41         1.30 o                         
  -7  -3   2          0.18          0.35         0.47 o                         
  -6  -3   2        282.98        290.97         5.73 o                         
  -5  -3   2         94.24         91.48         2.11 o                         
  -4  -3   2         27.38         27.98         0.76 o                         
  -3  -3   2         13.87         14.80         0.43 o                         
  -2  -3   2         17.04         14.91         0.37 o                         
  -1  -3   2        480.98        496.60         6.90 o                         
   0  -3   2         27.60         31.14         0.53 o                         
   1  -3   2        196.03        195.28         2.77 o                         
   2  -3   2         98.57        102.63         2.08 o                         
   3  -3   2        225.94        224.56         4.35 o                         
   4  -3   2        135.30        141.45         2.84 o                         
   5  -3   2        197.86        193.91         3.84 o                         
   6  -3   2         34.18         33.99         1.07 o                         
   7  -3   2        131.70        135.34         3.10 o                         
   8  -3   2         36.58         34.88         1.31 o                         
   9  -3   2          3.58          2.74         0.89 o                         
  10  -3   2          1.05          1.41         1.04 o                         
 -10  -2   2          4.06          4.22         0.92 o                         
  -9  -2   2          8.34          8.83         0.95 o                         
  -8  -2   2          8.00          8.74         0.73 o                         
  -7  -2   2          6.46          9.18         0.55 o                         
  -6  -2   2         97.72         97.93         1.91 o                         
  -5  -2   2        380.59        396.31         6.68 o                         
  -4  -2   2         83.12         86.03         1.57 o                         
  -3  -2   2         74.59         74.56         1.29 o                         
  -2  -2   2        406.23        411.48         6.22 o                         
  -1  -2   2        999.92        967.01        13.65 o                         
   0  -2   2       4658.13       4880.01       102.07 o                         
   1  -2   2        324.27        300.82         4.55 o                         
   2  -2   2        245.17        243.60         3.87 o                         
   3  -2   2         39.14         44.78         1.00 o                         
   4  -2   2        131.75        133.68         2.68 o                         
   5  -2   2         19.95         17.72         0.77 o                         
   6  -2   2        140.52        134.85         3.01 o                         
   7  -2   2        147.92        155.15         3.48 o                         
   8  -2   2          5.19          5.39         0.66 o                         
   9  -2   2          2.96          4.39         0.84 o                         
  10  -2   2          4.20          5.52         1.03 o                         
 -11  -1   2         27.43         27.41         3.88 o                         
 -10  -1   2         16.09         15.80         1.13 o                         
  -9  -1   2         10.59         10.69         0.77 o                         
  -8  -1   2         11.40          9.59         0.59 o                         
  -7  -1   2          5.33          5.06         0.53 o                         
  -6  -1   2         79.35         84.23         1.66 o                         
  -5  -1   2        124.35        125.65         2.21 o                         
  -4  -1   2         46.69         51.84         1.03 o                         
  -3  -1   2          3.06          3.01         0.14 o                         
  -2  -1   2       1474.62       1487.38        24.98 o                         
  -1  -1   2       1476.71       1385.56        34.15 o                         
   0  -1   2       1780.25       1773.59        50.37 o                         
   1  -1   2       4953.30       4993.59       147.53 o                         
   2  -1   2       1790.93       1800.93        29.73 o                         
   3  -1   2         84.20         88.99         1.36 o                         
   4  -1   2       1483.07       1543.51        24.23 o                         
   5  -1   2         22.97         26.20         0.66 o                         
   6  -1   2        134.31        130.64         2.49 o                         
   7  -1   2        703.73        674.21        12.86 o                         
   8  -1   2          9.81         17.47         1.36 o                         
   9  -1   2        203.11        180.19         4.12 o                         
  10  -1   2         66.42         73.46         2.53 o                         
 -11   0   2          0.54          0.41         1.17 o                         
 -10   0   2          1.81          1.13         0.88 o                         
  -9   0   2         26.25         23.65         1.23 o                         
  -8   0   2          2.76          3.31         0.42 o                         
  -7   0   2          0.16          0.34         0.37 o                         
  -6   0   2        182.48        205.59         4.01 o                         
  -5   0   2         43.17         47.57         0.94 o                         
  -4   0   2       1307.86       1379.51        20.63 o                         
  -3   0   2          0.35          0.30         0.08 o                         
  -2   0   2          3.21          4.89         0.13 o                         
  -1   0   2       2155.91       2153.38        45.49 o                         
   0   0   2        282.55        292.69         4.22 o                         
   1   0   2       1602.30       1542.90        21.36 o                         
   2   0   2        132.13        133.02         1.97 o                         
   3   0   2        931.54        967.75        15.20 o                         
   4   0   2        332.54        344.08         6.57 o                         
   5   0   2          7.58         10.90         0.69 o                         
   6   0   2       1566.41       1549.79        29.18 o                         
   7   0   2        182.07        176.19         3.90 o                         
   8   0   2        325.28        325.39         6.45 o                         
   9   0   2         22.64         20.47         1.33 o                         
  10   0   2          0.53          2.32         1.27 o                         
 -11   1   2          1.21          1.31         1.15 o                         
 -10   1   2          6.08          5.81         0.88 o                         
  -9   1   2          0.43          0.21         0.46 o                         
  -8   1   2         12.43         11.43         0.58 o                         
  -7   1   2          2.36          2.43         0.34 o                         
  -6   1   2         18.11         21.46         0.64 o                         
  -5   1   2         13.15         14.17         0.45 o                         
  -4   1   2        789.72        806.51        12.09 o                         
  -3   1   2         22.40         26.05         0.45 o                         
  -2   1   2         79.51         72.88         1.09 o                         
  -1   1   2        491.40        459.23         6.33 o                         
   0   1   2       1822.61       1684.97        25.17 o                         
   1   1   2        157.46        141.33         2.09 o                         
   2   1   2         22.46         26.23         0.47 o                         
   3   1   2         62.17         49.77         0.91 o                         
   4   1   2         24.15         23.64         0.69 o                         
   5   1   2         17.87         17.62         0.68 o                         
   6   1   2          0.28          0.79         0.39 o                         
   7   1   2         10.38         12.44         0.80 o                         
   8   1   2         72.48         74.88         1.85 o                         
   9   1   2          2.93          3.61         1.10 o                         
  10   1   2          0.31          2.71         1.36 o                         
 -11   2   2         17.28         23.27         2.16 o                         
 -10   2   2          0.37          1.26         0.75 o                         
  -9   2   2          0.03          0.06         0.54 o                         
  -8   2   2         38.30         36.91         1.94 o                         
  -7   2   2          3.01          1.06         0.46 o                         
  -6   2   2          1.13          0.87         0.26 o                         
  -5   2   2        617.01        682.95        11.33 o                         
  -4   2   2        226.59        244.76         3.58 o                         
  -3   2   2         99.11        102.48         1.90 o                         
  -2   2   2         95.45         89.43         1.34 o                         
  -1   2   2         29.24         27.83         0.46 o                         
   0   2   2          0.32          1.36         0.12 o                         
   1   2   2          1.09          0.74         0.11 o                         
   2   2   2        347.34        352.43         5.89 o                         
   3   2   2          4.53          7.58         0.42 o                         
   4   2   2          3.56          3.98         0.34 o                         
   5   2   2          4.29          4.42         0.37 o                         
   6   2   2         72.59         69.91         1.62 o                         
   7   2   2         65.57         67.96         1.67 o                         
   8   2   2         27.61         30.83         1.67 o                         
   9   2   2         17.15         20.80         1.78 o                         
 -11   3   2          9.57         11.75         1.18 o                         
 -10   3   2          8.74          7.60         0.93 o                         
  -9   3   2          0.00          0.08         0.64 o                         
  -8   3   2          3.48          3.62         0.43 o                         
  -7   3   2         24.30         25.53         0.74 o                         
  -6   3   2         54.37         52.60         1.10 o                         
  -5   3   2         51.79         54.30         1.22 o                         
  -4   3   2        105.34        109.14         2.06 o                         
  -3   3   2        804.64        805.27        12.10 o                         
  -2   3   2        466.46        462.88         7.94 o                         
  -1   3   2       1122.40       1096.50        18.15 o                         
   0   3   2         84.98         93.76         1.58 o                         
   1   3   2          0.91          0.52         0.14 o                         
   2   3   2        605.04        623.87        11.20 o                         
   3   3   2         23.26         25.98         0.76 o                         
   4   3   2          1.35         -0.13         0.42 o                         
   5   3   2          2.78          2.57         0.31 o                         
   6   3   2          0.32          0.31         0.42 o                         
   7   3   2         63.95         60.26         1.95 o                         
   8   3   2         50.82         52.79         2.06 o                         
   9   3   2         10.47         15.33         2.16 o                         
 -10   4   2          4.83          5.52         0.95 o                         
  -9   4   2          3.76          4.95         0.78 o                         
  -8   4   2         14.14         17.40         1.32 o                         
  -7   4   2         11.14         11.08         0.72 o                         
  -6   4   2         50.21         53.66         1.39 o                         
  -5   4   2        546.08        557.95        11.49 o                         
  -4   4   2        256.92        269.58         5.65 o                         
  -3   4   2        532.64        531.20         8.87 o                         
  -2   4   2        205.06        207.09         3.22 o                         
  -1   4   2         25.62         30.32         0.61 o                         
   0   4   2         17.97         19.74         0.48 o                         
   1   4   2        698.63        716.60        12.70 o                         
   2   4   2         33.11         30.76         0.91 o                         
   3   4   2        126.79        132.53         2.91 o                         
   4   4   2          0.00         -0.18         0.37 o                         
   5   4   2          2.36          2.37         0.55 o                         
   6   4   2          2.98          2.80         0.61 o                         
   7   4   2          4.12          2.67         0.89 o                         
   8   4   2          1.15          5.54         1.14 o                         
   9   4   2         15.78         21.45         1.97 o                         
 -10   5   2          1.70          1.67         0.99 o                         
  -9   5   2          1.68          0.95         0.92 o                         
  -8   5   2          0.08         -0.85         0.85 o                         
  -7   5   2          0.16         -0.32         0.44 o                         
  -6   5   2          2.49          1.57         0.42 o                         
  -5   5   2         71.75         64.47         1.67 o                         
  -4   5   2        161.20        172.10         3.22 o                         
  -3   5   2         52.98         52.70         1.01 o                         
  -2   5   2        475.12        495.15         7.89 o                         
  -1   5   2         12.11          7.82         0.38 o                         
   0   5   2         12.14         14.86         0.50 o                         
   1   5   2         24.79         26.73         0.72 o                         
   2   5   2          2.20          2.02         0.36 o                         
   3   5   2        155.03        154.95         3.48 o                         
   4   5   2         27.80         25.40         1.22 o                         
   5   5   2          5.93          4.84         0.77 o                         
   6   5   2         13.84         18.58         2.29 o                         
   7   5   2          3.37          3.79         1.04 o                         
   8   5   2          1.82          4.68         1.27 o                         
 -10   6   2          2.50          4.32         1.24 o                         
  -9   6   2         29.56         34.13         1.67 o                         
  -8   6   2          9.21         10.34         1.25 o                         
  -7   6   2         20.67         22.06         1.34 o                         
  -6   6   2         37.12         39.60         1.26 o                         
  -5   6   2        119.49        118.57         2.76 o                         
  -4   6   2         13.14         14.85         0.58 o                         
  -3   6   2          4.85          5.11         0.38 o                         
  -2   6   2          3.79          5.63         0.39 o                         
  -1   6   2         13.74         14.15         0.58 o                         
   0   6   2          3.00          3.08         0.35 o                         
   1   6   2        122.54        123.09         2.27 o                         
   2   6   2        280.65        268.93         5.80 o                         
   3   6   2        142.94        133.95         3.14 o                         
   4   6   2          5.58          7.13         0.64 o                         
   5   6   2          5.84          5.62         0.72 o                         
   6   6   2          0.01          0.58         0.92 o                         
   7   6   2          9.33         10.02         1.29 o                         
  -9   7   2         34.21         34.60         2.67 o                         
  -8   7   2         17.88         20.08         2.87 o                         
  -7   7   2        141.68        143.02         4.68 o                         
  -6   7   2          0.06         -0.22         0.70 o                         
  -5   7   2        177.17        168.97         3.83 o                         
  -4   7   2        229.54        221.03         4.45 o                         
  -3   7   2         55.83         55.09         1.29 o                         
  -2   7   2        160.40        148.27         3.10 o                         
  -1   7   2         77.09         73.78         1.83 o                         
   0   7   2         55.11         50.96         1.49 o                         
   1   7   2         18.01         20.39         0.79 o                         
   2   7   2         21.76         20.16         1.01 o                         
   3   7   2          4.91          4.38         0.73 o                         
   4   7   2         10.45         10.26         0.92 o                         
   5   7   2          0.00          1.46         1.09 o                         
   6   7   2         27.07         31.07         1.98 o                         
   7   7   2          8.40         10.53         1.56 o                         
  -8   8   2          2.80          1.23         1.26 o                         
  -7   8   2         68.57         67.90         2.68 o                         
  -6   8   2          4.17          5.31         1.09 o                         
  -5   8   2         76.30         79.00         2.23 o                         
  -4   8   2         50.89         49.81         1.85 o                         
  -3   8   2          6.99          6.85         0.74 o                         
  -2   8   2         12.92         13.19         0.78 o                         
  -1   8   2          2.75          0.50         0.66 o                         
   0   8   2         10.11          9.70         0.82 o                         
   1   8   2         56.39         57.58         1.57 o                         
   2   8   2          6.15          4.98         0.71 o                         
   3   8   2          0.06         -0.65         0.68 o                         
   4   8   2         48.73         47.02         2.02 o                         
   5   8   2         45.34         40.99         3.05 o                         
   6   8   2         13.14         14.84         1.87 o                         
  -7   9   2          1.98          0.38         1.53 o                         
  -6   9   2          1.43          2.97         1.14 o                         
  -5   9   2          0.58          0.72         0.95 o                         
  -4   9   2          8.89          8.67         0.88 o                         
  -3   9   2          4.72          3.79         0.81 o                         
  -2   9   2          1.35          1.16         1.01 o                         
  -1   9   2          2.80          2.01         0.75 o                         
   0   9   2          6.78          6.84         1.05 o                         
   1   9   2         31.32         33.64         2.14 o                         
   2   9   2          0.73          1.47         0.91 o                         
   3   9   2         21.22         22.70         1.82 o                         
   4   9   2         18.93         15.34         1.74 o                         
   5   9   2          0.04          0.85         1.93 o                         
  -6  10   2          1.53          2.35         1.77 o                         
  -5  10   2          2.32          0.77         1.28 o                         
  -4  10   2         12.69         10.79         1.17 o                         
  -3  10   2         33.88         37.43         1.80 o                         
  -2  10   2          1.05          1.50         1.01 o                         
  -1  10   2         18.08         24.77         2.34 o                         
   0  10   2         21.27         30.16         3.46 o                         
   1  10   2          4.89          3.00         1.49 o                         
   2  10   2          3.92          5.21         2.05 o                         
   3  10   2         19.10         18.67         1.99 o                         
  -3  11   2         14.50         20.37         1.59 o                         
  -2  11   2          1.53          2.71         2.39 o                         
  -1  11   2         18.26         20.25         1.96 o                         
   0  11   2          0.46          1.67         2.25 o                         
  -2 -11   3          1.00          5.41         2.04 o                         
  -1 -11   3         23.41         24.34         1.78 o                         
   0 -11   3          4.06          7.92         1.43 o                         
   1 -11   3          1.47          1.96         1.28 o                         
   2 -11   3          0.15         -0.68         1.28 o                         
   3 -11   3          0.06          3.81         1.96 o                         
  -5 -10   3          0.27         -0.30         2.94 o                         
  -4 -10   3          0.03         -1.32         1.46 o                         
  -3 -10   3          1.06         -0.29         1.45 o                         
  -2 -10   3         13.14         17.04         1.70 o                         
  -1 -10   3         21.60         23.72         1.91 o                         
   0 -10   3          0.65          1.53         0.85 o                         
   1 -10   3          0.88          0.59         1.14 o                         
   2 -10   3          1.81          1.52         1.10 o                         
   3 -10   3          0.57          2.54         1.65 o                         
   4 -10   3          2.07          4.10         1.25 o                         
   5 -10   3         30.47         40.84         3.43 o                         
  -6  -9   3          0.00         -1.86         1.86 o                         
  -5  -9   3          3.83          4.29         1.82 o                         
  -4  -9   3         15.17         19.70         3.16 o                         
  -3  -9   3          2.14          4.42         1.10 o                         
  -2  -9   3         96.20         96.98         3.32 o                         
  -1  -9   3         24.28         25.58         1.56 o                         
   0  -9   3          7.23          9.90         0.81 o                         
   1  -9   3          5.44          5.05         0.77 o                         
   2  -9   3          7.06          6.70         1.02 o                         
   3  -9   3         31.57         27.86         1.44 o                         
   4  -9   3         45.55         47.70         2.65 o                         
   5  -9   3          5.50          9.01         1.08 o                         
   6  -9   3         55.40         59.39         2.73 o                         
  -7  -8   3          0.00         -1.79         1.79 o                         
  -6  -8   3          2.21          0.85         1.32 o                         
  -5  -8   3          6.61          8.09         1.22 o                         
  -4  -8   3         10.35          9.45         0.91 o                         
  -3  -8   3          0.43         -0.59         0.62 o                         
  -2  -8   3          3.83          3.60         0.65 o                         
  -1  -8   3          4.65          4.14         0.73 o                         
   0  -8   3          8.38          9.87         0.82 o                         
   1  -8   3          2.49          1.22         0.64 o                         
   2  -8   3         12.62         12.64         0.85 o                         
   3  -8   3          7.29          6.57         0.88 o                         
   4  -8   3         51.93         55.34         1.79 o                         
   5  -8   3          0.65          1.66         0.73 o                         
   6  -8   3         31.23         29.37         1.55 o                         
   7  -8   3          8.35          8.64         1.40 o                         
  -8  -7   3          0.40         -0.80         1.38 o                         
  -7  -7   3          1.67          1.68         1.41 o                         
  -6  -7   3         29.96         28.49         1.69 o                         
  -5  -7   3          1.44          1.47         0.65 o                         
  -4  -7   3          2.60          2.02         0.54 o                         
  -3  -7   3         28.46         28.78         1.39 o                         
  -2  -7   3          0.98          0.97         0.45 o                         
  -1  -7   3          0.40          0.79         0.53 o                         
   0  -7   3        180.89        180.78         5.37 o                         
   1  -7   3          6.90          8.44         0.69 o                         
   2  -7   3         38.83         38.08         1.16 o                         
   3  -7   3          2.10          0.99         0.53 o                         
   4  -7   3          0.00          0.40         0.47 o                         
   5  -7   3          1.58          2.37         0.68 o                         
   6  -7   3         16.70         18.79         1.22 o                         
   7  -7   3          0.37          0.68         1.02 o                         
   8  -7   3          0.01          1.38         1.70 o                         
  -9  -6   3          5.76          6.84         1.42 o                         
  -8  -6   3         23.68         25.15         1.77 o                         
  -7  -6   3         32.95         38.27         1.85 o                         
  -6  -6   3         64.06         64.15         2.25 o                         
  -5  -6   3          9.89         10.10         0.77 o                         
  -4  -6   3         22.18         22.13         0.74 o                         
  -3  -6   3         32.72         28.43         0.84 o                         
  -2  -6   3          0.04         -0.06         0.40 o                         
  -1  -6   3        136.14        129.76         3.24 o                         
   0  -6   3          1.00          1.01         0.36 o                         
   1  -6   3         67.10         63.67         1.61 o                         
   2  -6   3         31.69         38.23         1.01 o                         
   3  -6   3         13.30         13.64         0.62 o                         
   4  -6   3          1.86          1.03         0.42 o                         
   5  -6   3         52.37         55.35         1.57 o                         
   6  -6   3          5.40          3.47         0.82 o                         
   7  -6   3         15.37         16.75         1.17 o                         
   8  -6   3          0.70          2.15         1.10 o                         
  -9  -5   3         12.41         13.20         1.54 o                         
  -8  -5   3         51.29         43.98         1.96 o                         
  -7  -5   3          2.13          3.63         0.67 o                         
  -6  -5   3         47.71         48.43         1.50 o                         
  -5  -5   3         16.84         16.15         0.85 o                         
  -4  -5   3          3.49          5.62         0.44 o                         
  -3  -5   3        120.09        132.14         2.62 o                         
  -2  -5   3          1.23          0.66         0.27 o                         
  -1  -5   3        105.36        118.83         2.05 o                         
   0  -5   3        294.14        295.60         4.58 o                         
   1  -5   3        541.56        588.92         9.88 o                         
   2  -5   3        262.14        282.82         5.15 o                         
   3  -5   3          0.01          0.70         0.27 o                         
   4  -5   3        291.75        292.03         5.82 o                         
   5  -5   3        145.74        146.71         3.67 o                         
   6  -5   3         31.97         31.93         1.14 o                         
   7  -5   3         99.50        101.31         3.29 o                         
   8  -5   3         21.67         21.57         1.69 o                         
   9  -5   3         15.25          9.92         1.46 o                         
 -10  -4   3          4.86          2.40         1.18 o                         
  -9  -4   3         13.57         12.43         1.19 o                         
  -8  -4   3         89.77         88.09         2.38 o                         
  -7  -4   3        172.90        178.92         4.05 o                         
  -6  -4   3         47.86         46.90         1.41 o                         
  -5  -4   3         77.43         77.94         1.66 o                         
  -4  -4   3         15.49         15.89         0.66 o                         
  -3  -4   3         12.03         12.26         0.46 o                         
  -2  -4   3         35.77         39.10         0.78 o                         
  -1  -4   3         15.24         11.17         0.36 o                         
   0  -4   3       1528.85       1573.52        21.65 o                         
   1  -4   3          8.78          7.70         0.33 o                         
   2  -4   3         11.20         13.77         0.42 o                         
   3  -4   3         40.72         43.40         0.95 o                         
   4  -4   3         36.39         39.86         1.50 o                         
   5  -4   3          0.12          0.19         0.39 o                         
   6  -4   3          3.59          3.74         0.53 o                         
   7  -4   3          3.39          4.14         0.67 o                         
   8  -4   3          3.93          3.79         0.85 o                         
   9  -4   3          7.76          6.35         1.18 o                         
 -10  -3   3         14.63         11.27         1.21 o                         
  -9  -3   3          0.82          1.46         0.77 o                         
  -8  -3   3          0.12         -0.72         0.72 o                         
  -7  -3   3          5.58          4.60         0.58 o                         
  -6  -3   3         54.53         51.23         1.42 o                         
  -5  -3   3         28.80         30.67         0.87 o                         
  -4  -3   3        194.42        211.50         4.05 o                         
  -3  -3   3         18.40         16.72         0.55 o                         
  -2  -3   3         48.29         47.17         0.99 o                         
  -1  -3   3          1.07          1.91         0.17 o                         
   0  -3   3        232.09        228.86         3.38 o                         
   1  -3   3         33.74         34.57         0.69 o                         
   2  -3   3        293.89        317.56         5.06 o                         
   3  -3   3        171.22        157.65         3.83 o                         
   4  -3   3         55.48         52.77         1.95 o                         
   5  -3   3          8.37          8.15         0.53 o                         
   6  -3   3          3.55          2.67         0.47 o                         
   7  -3   3         25.03         23.68         1.12 o                         
   8  -3   3          0.19         -0.58         0.66 o                         
   9  -3   3          0.74          1.55         1.73 o                         
 -11  -2   3          0.05          2.48         1.46 o                         
 -10  -2   3          4.86          6.72         0.96 o                         
  -9  -2   3          3.26          2.39         0.87 o                         
  -8  -2   3         49.95         50.63         1.52 o                         
  -7  -2   3          0.58          0.65         0.44 o                         
  -6  -2   3         63.88         62.69         1.41 o                         
  -5  -2   3         20.67         25.38         0.81 o                         
  -4  -2   3         17.54         21.27         0.53 o                         
  -3  -2   3        135.33        157.80         3.02 o                         
  -2  -2   3        120.64        112.62         1.68 o                         
  -1  -2   3       3851.33       3864.03       167.53 o                         
   0  -2   3       1434.48       1370.81        26.20 o                         
   1  -2   3       1178.82       1145.73        18.93 o                         
   2  -2   3        333.01        356.27         7.95 o                         
   3  -2   3          4.44          4.87         0.25 o                         
   4  -2   3         15.43         18.97         0.74 o                         
   5  -2   3          3.30          2.99         0.48 o                         
   6  -2   3        272.70        267.58         5.71 o                         
   7  -2   3          2.33          2.04         0.57 o                         
   8  -2   3         55.78         51.95         1.64 o                         
   9  -2   3          8.11          6.69         0.92 o                         
 -11  -1   3          6.72          5.62         1.21 o                         
 -10  -1   3         39.35         31.48         1.41 o                         
  -9  -1   3         51.44         50.59         1.57 o                         
  -8  -1   3         31.68         28.43         0.93 o                         
  -7  -1   3        138.32        135.00         2.58 o                         
  -6  -1   3         79.27         72.86         1.47 o                         
  -5  -1   3         14.68         13.07         0.46 o                         
  -4  -1   3          5.73          4.78         0.20 o                         
  -3  -1   3        177.40        181.90         2.79 o                         
  -2  -1   3        564.50        584.78         8.79 o                         
  -1  -1   3        270.95        285.71         4.13 o                         
   0  -1   3        379.52        380.94         5.74 o                         
   1  -1   3        835.27        816.86        11.70 o                         
   2  -1   3          0.00          0.32         0.11 o                         
   3  -1   3         50.77         52.17         1.06 o                         
   4  -1   3        116.73        128.27         2.40 o                         
   5  -1   3         14.55         15.02         0.53 o                         
   6  -1   3         49.14         48.75         1.13 o                         
   7  -1   3         20.07         20.67         0.88 o                         
   8  -1   3         11.97         10.79         0.79 o                         
   9  -1   3         77.54         66.02         2.75 o                         
 -11   0   3         30.67         24.86         2.37 o                         
 -10   0   3         25.35         25.22         1.52 o                         
  -9   0   3         41.83         39.85         1.17 o                         
  -8   0   3         29.86         27.47         0.88 o                         
  -7   0   3         49.92         50.03         1.21 o                         
  -6   0   3        148.14        152.28         3.28 o                         
  -5   0   3          7.44         15.13         0.53 o                         
  -4   0   3         69.29         75.15         1.15 o                         
  -3   0   3        322.58        327.40         4.74 o                         
  -2   0   3        112.38        104.07         1.48 o                         
  -1   0   3        456.94        426.74         6.14 o                         
   0   0   3       1618.03       1492.51        23.77 o                         
   1   0   3        499.31        499.72         6.91 o                         
   2   0   3         79.17         75.72         1.28 o                         
   3   0   3        679.42        748.60        11.26 o                         
   4   0   3          2.32          2.09         0.26 o                         
   5   0   3          2.93          3.33         0.36 o                         
   6   0   3         16.16         16.21         0.87 o                         
   7   0   3          7.51          8.52         0.61 o                         
   8   0   3        146.35        137.25         3.90 o                         
   9   0   3          4.76          6.34         1.16 o                         
 -11   1   3          0.64          1.74         1.08 o                         
 -10   1   3         13.50         10.15         0.87 o                         
  -9   1   3          5.03          6.48         0.56 o                         
  -8   1   3          1.14          0.60         0.38 o                         
  -7   1   3          5.74          6.25         0.44 o                         
  -6   1   3         24.38         22.93         0.56 o                         
  -5   1   3          6.44         10.22         0.39 o                         
  -4   1   3         67.19         74.01         1.20 o                         
  -3   1   3         19.87         20.98         0.39 o                         
  -2   1   3         72.42         66.37         0.94 o                         
  -1   1   3        149.63        138.42         2.38 o                         
   0   1   3         11.00         13.24         0.28 o                         
   1   1   3        198.26        198.50         3.05 o                         
   2   1   3         47.07         48.62         0.89 o                         
   3   1   3        282.04        290.23         4.91 o                         
   4   1   3          7.03          6.85         0.37 o                         
   5   1   3         72.53         71.04         2.00 o                         
   6   1   3         99.34         99.64         2.18 o                         
   7   1   3         93.41         87.08         2.16 o                         
   8   1   3         31.63         33.80         1.52 o                         
   9   1   3         21.11         24.27         2.40 o                         
 -11   2   3          9.71          6.71         1.22 o                         
 -10   2   3         28.86         23.56         1.86 o                         
  -9   2   3         35.84         37.60         1.37 o                         
  -8   2   3         11.53          9.16         0.65 o                         
  -7   2   3        145.35        147.88         2.61 o                         
  -6   2   3         99.21        105.57         2.00 o                         
  -5   2   3         50.36         48.84         0.99 o                         
  -4   2   3        176.97        163.97         2.97 o                         
  -3   2   3        218.85        237.04         3.81 o                         
  -2   2   3        687.03        676.88        10.14 o                         
  -1   2   3         60.53         59.69         1.18 o                         
   0   2   3         42.87         44.40         0.76 o                         
   1   2   3        183.57        174.58         2.49 o                         
   2   2   3        828.47        843.51        14.85 o                         
   3   2   3         37.80         49.31         0.99 o                         
   4   2   3         92.96         99.41         2.62 o                         
   5   2   3          0.02         -0.26         0.40 o                         
   6   2   3          8.66          8.23         0.59 o                         
   7   2   3         11.30          9.46         0.68 o                         
   8   2   3         25.77         33.88         3.08 o                         
   9   2   3         34.61         26.60         2.84 o                         
 -11   3   3          1.82          0.84         1.24 o                         
 -10   3   3          0.29         -0.38         0.94 o                         
  -9   3   3         19.71         17.50         1.66 o                         
  -8   3   3         30.70         26.57         1.08 o                         
  -7   3   3          2.24          2.27         0.43 o                         
  -6   3   3          2.80          3.21         0.41 o                         
  -5   3   3        172.25        163.53         3.51 o                         
  -4   3   3        155.72        181.07         3.55 o                         
  -3   3   3          1.34          1.69         0.14 o                         
  -2   3   3         29.64         33.88         0.70 o                         
  -1   3   3         46.57         49.73         0.90 o                         
   0   3   3          5.61          8.11         0.31 o                         
   1   3   3        103.35         96.72         1.46 o                         
   2   3   3         11.23          9.39         0.52 o                         
   3   3   3         14.27         12.55         0.59 o                         
   4   3   3         20.58         22.66         0.84 o                         
   5   3   3         12.24         14.28         0.56 o                         
   6   3   3          0.77          0.81         0.56 o                         
   7   3   3          2.31          1.14         1.10 o                         
   8   3   3         19.76         20.25         1.97 o                         
   9   3   3         42.72         42.37         3.05 o                         
 -10   4   3          2.14          2.31         0.94 o                         
  -9   4   3         59.47         54.92         2.23 o                         
  -8   4   3          7.40          7.88         0.66 o                         
  -7   4   3          2.15          1.61         0.43 o                         
  -6   4   3          5.89          7.86         0.52 o                         
  -5   4   3         41.97         39.09         1.12 o                         
  -4   4   3          1.75          1.62         0.28 o                         
  -3   4   3        504.31        548.34         9.16 o                         
  -2   4   3         19.46         17.15         0.42 o                         
  -1   4   3        697.65        747.96        12.43 o                         
   0   4   3        277.83        295.16         4.75 o                         
   1   4   3          0.96          0.12         0.15 o                         
   2   4   3        103.13        116.90         2.44 o                         
   3   4   3         12.36         12.90         0.64 o                         
   4   4   3          8.17          8.11         0.62 o                         
   5   4   3          6.16          5.14         0.62 o                         
   6   4   3          1.24          2.42         0.71 o                         
   7   4   3         19.40         20.80         1.46 o                         
   8   4   3         18.72         22.69         1.59 o                         
 -10   5   3          1.12          1.19         0.96 o                         
  -9   5   3          5.05          6.62         0.99 o                         
  -8   5   3          4.51          6.93         0.83 o                         
  -7   5   3         12.37         14.59         0.78 o                         
  -6   5   3        157.51        162.39         3.60 o                         
  -5   5   3        251.36        250.34         5.34 o                         
  -4   5   3         15.74         20.39         0.71 o                         
  -3   5   3         19.25         16.92         0.55 o                         
  -2   5   3        264.25        271.62         4.93 o                         
  -1   5   3         27.15         19.30         0.53 o                         
   0   5   3        395.40        391.50         7.00 o                         
   1   5   3         40.77         43.63         1.08 o                         
   2   5   3         44.64         44.98         1.30 o                         
   3   5   3         32.01         30.58         1.09 o                         
   4   5   3          1.61          1.75         0.59 o                         
   5   5   3         16.06         14.65         0.97 o                         
   6   5   3          0.04          0.13         0.93 o                         
   7   5   3          0.42          1.29         1.07 o                         
   8   5   3          0.27          0.24         1.45 o                         
 -10   6   3          7.37          6.86         1.14 o                         
  -9   6   3          0.54          0.39         1.26 o                         
  -8   6   3          5.97          8.35         1.03 o                         
  -7   6   3         88.32         82.52         2.36 o                         
  -6   6   3          3.30          2.59         0.56 o                         
  -5   6   3        156.97        150.15         3.39 o                         
  -4   6   3         31.31         25.78         0.82 o                         
  -3   6   3        268.68        276.39         5.03 o                         
  -2   6   3          5.75          8.83         0.48 o                         
  -1   6   3         45.97         50.23         1.13 o                         
   0   6   3        108.28         99.32         1.96 o                         
   1   6   3         93.69         86.33         1.80 o                         
   2   6   3         29.84         26.37         1.20 o                         
   3   6   3          0.06         -0.17         0.50 o                         
   4   6   3         10.86         10.44         1.06 o                         
   5   6   3          6.23          5.90         0.77 o                         
   6   6   3          5.14          2.42         1.04 o                         
   7   6   3          2.80          3.10         1.55 o                         
  -9   7   3          0.36         -1.18         1.18 o                         
  -8   7   3        150.67        156.43         6.19 o                         
  -7   7   3         78.47         84.07         2.57 o                         
  -6   7   3          9.18          8.79         0.77 o                         
  -5   7   3        285.18        275.31         5.95 o                         
  -4   7   3          2.83          3.05         0.55 o                         
  -3   7   3        117.10        101.30         2.07 o                         
  -2   7   3        350.97        336.76         6.16 o                         
  -1   7   3         75.04         76.25         1.66 o                         
   0   7   3        239.91        231.06         4.29 o                         
   1   7   3        336.40        342.16         6.73 o                         
   2   7   3         25.43         24.96         1.59 o                         
   3   7   3         14.15         13.26         0.96 o                         
   4   7   3         30.13         30.40         1.36 o                         
   5   7   3          0.30          0.56         0.98 o                         
   6   7   3          0.00          0.87         1.47 o                         
  -8   8   3         15.54         15.55         1.55 o                         
  -7   8   3          0.23          0.16         0.95 o                         
  -6   8   3         10.09         11.37         0.90 o                         
  -5   8   3          3.01          2.92         0.78 o                         
  -4   8   3          2.24          1.27         0.75 o                         
  -3   8   3        116.50        113.66         2.98 o                         
  -2   8   3         28.90         30.36         1.10 o                         
  -1   8   3         84.52         79.14         1.93 o                         
   0   8   3          0.15          0.94         0.66 o                         
   1   8   3          8.29          7.72         1.08 o                         
   2   8   3          2.92          3.72         0.90 o                         
   3   8   3         22.87         21.21         1.36 o                         
   4   8   3         24.03         22.35         1.90 o                         
   5   8   3          2.69          3.95         1.54 o                         
  -7   9   3         22.24         22.23         1.75 o                         
  -6   9   3         16.92         16.97         1.48 o                         
  -5   9   3          0.42          0.75         0.92 o                         
  -4   9   3         17.75         15.96         1.18 o                         
  -3   9   3          4.72          3.80         0.96 o                         
  -2   9   3          9.47          9.06         0.95 o                         
  -1   9   3         17.35         17.24         1.10 o                         
   0   9   3         42.26         39.38         1.75 o                         
   1   9   3          1.86          0.27         1.28 o                         
   2   9   3          0.98          1.21         0.99 o                         
   3   9   3          6.60          6.21         1.49 o                         
   4   9   3          0.40          3.32         1.58 o                         
  -6  10   3          0.06         -0.08         1.40 o                         
  -5  10   3          0.69          1.83         1.34 o                         
  -4  10   3          4.37          7.58         1.48 o                         
  -3  10   3          0.11         -0.20         1.02 o                         
  -2  10   3          0.05          0.59         1.12 o                         
  -1  10   3         12.82         17.74         1.35 o                         
   0  10   3         13.67         17.01         2.14 o                         
   1  10   3         21.53         26.98         2.79 o                         
   2  10   3         11.29         15.13         1.97 o                         
  -3  11   3          0.49         -1.44         1.44 o                         
  -2  11   3         20.26         28.78         2.58 o                         
  -1  11   3          5.08          7.49         1.55 o                         
  -2 -11   4          0.74         -0.23         2.07 o                         
  -1 -11   4          0.97          1.41         1.44 o                         
   0 -11   4          0.05          2.79         1.01 o                         
   1 -11   4          8.71         14.48         1.19 o                         
   2 -11   4          3.68          2.31         2.74 o                         
  -5 -10   4         15.02         18.63         2.40 o                         
  -4 -10   4          0.05          0.40         2.01 o                         
  -3 -10   4          1.73         -0.09         1.81 o                         
  -2 -10   4          0.00          0.86         1.09 o                         
  -1 -10   4          0.91          2.82         1.20 o                         
   0 -10   4          1.09          0.68         1.14 o                         
   1 -10   4          4.43          7.16         1.00 o                         
   2 -10   4          3.62          5.19         1.09 o                         
   3 -10   4         10.63         10.18         1.38 o                         
   4 -10   4         14.20         13.28         1.68 o                         
  -6  -9   4          0.19          0.81         1.91 o                         
  -5  -9   4          2.04          3.98         1.49 o                         
  -4  -9   4          1.54          2.53         1.16 o                         
  -3  -9   4          1.96          3.32         0.92 o                         
  -2  -9   4          1.44          3.44         1.03 o                         
  -1  -9   4         12.30         13.60         1.26 o                         
   0  -9   4         39.19         37.48         1.57 o                         
   1  -9   4          4.42          5.23         0.81 o                         
   2  -9   4          5.26          4.25         0.74 o                         
   3  -9   4          6.87          5.82         1.45 o                         
   4  -9   4          0.03          0.49         1.23 o                         
   5  -9   4          7.80         10.00         1.36 o                         
   6  -9   4          0.33          6.76         2.58 o                         
  -7  -8   4          8.64         10.75         1.69 o                         
  -6  -8   4         54.41         57.59         2.46 o                         
  -5  -8   4          0.03          0.96         0.94 o                         
  -4  -8   4          4.68          4.90         0.82 o                         
  -3  -8   4         26.26         22.93         1.05 o                         
  -2  -8   4         26.90         27.16         1.23 o                         
  -1  -8   4          0.42          0.94         0.57 o                         
   0  -8   4         12.13         14.04         0.91 o                         
   1  -8   4          0.15          1.07         0.59 o                         
   2  -8   4          0.04         -0.47         0.60 o                         
   3  -8   4          2.27          2.32         0.62 o                         
   4  -8   4         20.03         17.96         1.11 o                         
   5  -8   4          8.10         10.22         1.25 o                         
   6  -8   4          8.66         12.37         1.47 o                         
   7  -8   4         24.10         24.37         2.08 o                         
  -8  -7   4          4.69          5.62         1.60 o                         
  -7  -7   4          1.22         -0.26         1.10 o                         
  -6  -7   4         45.09         45.02         2.06 o                         
  -5  -7   4         13.09         12.45         0.93 o                         
  -4  -7   4         58.23         58.60         1.56 o                         
  -3  -7   4         20.11         20.11         1.06 o                         
  -2  -7   4         30.75         31.17         1.23 o                         
  -1  -7   4         20.77         21.02         0.94 o                         
   0  -7   4         30.97         30.34         1.16 o                         
   1  -7   4         17.30         15.87         0.78 o                         
   2  -7   4          1.51          0.37         0.53 o                         
   3  -7   4         25.37         24.23         0.97 o                         
   4  -7   4         11.88          9.82         0.88 o                         
   5  -7   4          6.39          7.14         0.73 o                         
   6  -7   4         30.88         32.35         2.38 o                         
   7  -7   4          3.79          4.97         1.22 o                         
  -9  -6   4         42.87         41.06         3.75 o                         
  -8  -6   4          5.50          5.55         1.19 o                         
  -7  -6   4         22.04         21.24         1.15 o                         
  -6  -6   4         14.56         16.17         1.25 o                         
  -5  -6   4         78.01         74.90         2.44 o                         
  -4  -6   4         92.19         88.12         1.84 o                         
  -3  -6   4          1.80          2.15         0.38 o                         
  -2  -6   4        380.30        359.23         7.56 o                         
  -1  -6   4         67.27         61.35         1.39 o                         
   0  -6   4         43.03         39.12         1.10 o                         
   1  -6   4        221.73        220.33         4.41 o                         
   2  -6   4          7.95          8.50         0.60 o                         
   3  -6   4         37.93         34.41         0.88 o                         
   4  -6   4          4.50          4.18         0.51 o                         
   5  -6   4         21.95         20.26         1.03 o                         
   6  -6   4          7.34          8.43         0.75 o                         
   7  -6   4         55.40         55.24         2.35 o                         
   8  -6   4          2.70          3.68         1.25 o                         
 -10  -5   4          5.51          6.33         1.59 o                         
  -9  -5   4         59.27         62.78         2.51 o                         
  -8  -5   4         10.26         11.45         0.93 o                         
  -7  -5   4          5.72          7.55         1.10 o                         
  -6  -5   4         26.36         22.96         1.06 o                         
  -5  -5   4         63.58         67.46         2.32 o                         
  -4  -5   4        242.43        243.07         4.21 o                         
  -3  -5   4        150.38        157.19         2.94 o                         
  -2  -5   4         26.42         31.81         0.77 o                         
  -1  -5   4          3.37          4.48         0.32 o                         
   0  -5   4         17.74         17.03         0.55 o                         
   1  -5   4         56.96         60.58         1.28 o                         
   2  -5   4          1.34          1.72         0.27 o                         
   3  -5   4          0.72          2.05         0.30 o                         
   4  -5   4          2.70          2.12         0.53 o                         
   5  -5   4          0.04         -0.08         0.45 o                         
   6  -5   4         34.05         33.47         1.27 o                         
   7  -5   4          2.01          4.09         0.76 o                         
   8  -5   4          0.23          1.22         1.81 o                         
 -10  -4   4          1.56          3.01         1.23 o                         
  -9  -4   4         27.98         27.36         1.41 o                         
  -8  -4   4         34.24         33.88         1.44 o                         
  -7  -4   4        102.76         97.06         2.46 o                         
  -6  -4   4         24.93         25.24         1.01 o                         
  -5  -4   4         16.80         15.94         0.67 o                         
  -4  -4   4        165.80        170.27         2.97 o                         
  -3  -4   4        146.05        142.88         2.51 o                         
  -2  -4   4          1.83          1.84         0.21 o                         
  -1  -4   4         10.79         11.16         0.39 o                         
   0  -4   4         61.84         51.77         0.98 o                         
   1  -4   4          0.01          0.50         0.22 o                         
   2  -4   4        328.27        357.99         6.05 o                         
   3  -4   4          1.32          1.07         0.23 o                         
   4  -4   4         48.02         50.77         1.36 o                         
   5  -4   4         33.01         34.06         1.48 o                         
   6  -4   4          5.13          5.43         0.59 o                         
   7  -4   4          0.42         -0.08         0.63 o                         
   8  -4   4          0.53          1.13         0.88 o                         
   9  -4   4          3.43          2.41         1.23 o                         
 -10  -3   4          2.91          3.38         1.01 o                         
  -9  -3   4          0.93          0.06         0.73 o                         
  -8  -3   4         41.81         38.13         1.55 o                         
  -7  -3   4         43.84         43.85         1.86 o                         
  -6  -3   4          1.27          1.53         0.37 o                         
  -5  -3   4         20.88         22.61         0.85 o                         
  -4  -3   4        160.92        161.74         2.98 o                         
  -3  -3   4         18.50         21.09         0.48 o                         
  -2  -3   4        470.70        504.81         7.64 o                         
  -1  -3   4        497.93        519.32         8.65 o                         
   0  -3   4       1514.41       1489.33        23.32 o                         
   1  -3   4        242.16        263.46         4.09 o                         
   2  -3   4        442.05        505.68         8.02 o                         
   3  -3   4         19.00         23.22         0.74 o                         
   4  -3   4          8.70          9.98         0.53 o                         
   5  -3   4        130.88        131.58         3.02 o                         
   6  -3   4         29.72         28.22         1.07 o                         
   7  -3   4          4.67          5.57         0.70 o                         
   8  -3   4          0.45          1.00         0.74 o                         
   9  -3   4          7.02         10.52         1.33 o                         
 -11  -2   4         32.08         31.96         2.00 o                         
 -10  -2   4          1.70          2.44         1.00 o                         
  -9  -2   4          3.21          3.53         0.70 o                         
  -8  -2   4          1.41          0.51         0.55 o                         
  -7  -2   4        126.52        121.40         2.55 o                         
  -6  -2   4         23.04         26.36         0.70 o                         
  -5  -2   4         15.36         18.24         0.51 o                         
  -4  -2   4          7.86          9.96         0.34 o                         
  -3  -2   4        153.60        176.68         3.04 o                         
  -2  -2   4        139.93        163.88         2.98 o                         
  -1  -2   4       1455.01       1404.15        27.60 o                         
   0  -2   4        172.34        177.31         2.86 o                         
   1  -2   4         59.65         74.11         1.53 o                         
   2  -2   4          2.27          2.43         0.17 o                         
   3  -2   4        254.94        286.95         4.85 o                         
   4  -2   4          4.87          3.38         0.25 o                         
   5  -2   4          2.71          1.41         0.40 o                         
   6  -2   4          2.73          2.98         0.81 o                         
   7  -2   4         18.40         15.50         0.92 o                         
   8  -2   4         11.12         10.44         1.27 o                         
   9  -2   4          4.85          4.91         1.05 o                         
 -11  -1   4          8.20          9.39         1.27 o                         
 -10  -1   4         27.43         27.00         1.42 o                         
  -9  -1   4          0.13          0.11         0.59 o                         
  -8  -1   4        239.69        234.31         4.66 o                         
  -7  -1   4         32.70         33.34         0.86 o                         
  -6  -1   4        210.96        225.89         3.89 o                         
  -5  -1   4        866.40        888.06        14.73 o                         
  -4  -1   4         13.84         14.38         0.34 o                         
  -3  -1   4        857.75        905.67        13.66 o                         
  -2  -1   4        606.03        613.46        10.17 o                         
  -1  -1   4        516.04        516.96         7.15 o                         
   0  -1   4         20.93         24.28         0.43 o                         
   1  -1   4        207.30        210.94         3.38 o                         
   2  -1   4          0.01          0.33         0.20 o                         
   3  -1   4        333.17        359.47         6.06 o                         
   4  -1   4         39.95         37.91         0.89 o                         
   5  -1   4         56.88         55.41         1.22 o                         
   6  -1   4         55.43         57.43         1.41 o                         
   7  -1   4        107.21         96.92         2.41 o                         
   8  -1   4         11.46         10.67         0.95 o                         
   9  -1   4          0.15          1.55         0.90 o                         
 -11   0   4          9.59          7.44         1.14 o                         
 -10   0   4          6.30          6.33         0.87 o                         
  -9   0   4         60.36         55.54         1.47 o                         
  -8   0   4         10.85         11.82         0.63 o                         
  -7   0   4         29.85         29.77         0.87 o                         
  -6   0   4         17.08         15.70         0.57 o                         
  -5   0   4        309.54        345.39         6.26 o                         
  -4   0   4         71.99         79.88         1.25 o                         
  -3   0   4         81.83         74.06         1.15 o                         
  -2   0   4          2.31          2.49         0.14 o                         
  -1   0   4        244.24        234.95         3.17 o                         
   0   0   4         57.31         67.25         1.10 o                         
   1   0   4         16.96         14.84         0.36 o                         
   2   0   4        970.43       1019.99        14.08 o                         
   3   0   4         52.32         50.03         1.22 o                         
   4   0   4         76.62         75.04         1.52 o                         
   5   0   4         59.45         57.83         1.45 o                         
   6   0   4         38.08         34.00         1.19 o                         
   7   0   4          0.01         -0.51         0.51 o                         
   8   0   4          1.05          1.84         0.75 o                         
   9   0   4          0.03          0.14         1.03 o                         
 -11   1   4          9.32          8.08         1.17 o                         
 -10   1   4         28.48         25.63         1.19 o                         
  -9   1   4         72.74         64.28         1.60 o                         
  -8   1   4         97.37         87.98         2.58 o                         
  -7   1   4        120.01        121.37         2.49 o                         
  -6   1   4         19.55         20.66         0.55 o                         
  -5   1   4          0.19          0.30         0.19 o                         
  -4   1   4        806.75        839.37        12.60 o                         
  -3   1   4         41.73         42.87         0.72 o                         
  -2   1   4        576.31        577.50         8.30 o                         
  -1   1   4       1169.98       1131.60        16.91 o                         
   0   1   4        222.51        227.97         3.49 o                         
   1   1   4        304.99        311.22         4.38 o                         
   2   1   4        468.16        474.17         7.53 o                         
   3   1   4         60.70         65.84         1.35 o                         
   4   1   4        131.05        135.79         2.78 o                         
   5   1   4          1.84          1.23         0.40 o                         
   6   1   4         14.17         13.06         0.77 o                         
   7   1   4          0.13         -0.58         0.58 o                         
   8   1   4          2.97          3.14         0.90 o                         
   9   1   4          9.62          6.53         1.41 o                         
 -11   2   4          0.07         -0.86         1.26 o                         
 -10   2   4         29.51         25.20         1.28 o                         
  -9   2   4         66.44         58.96         1.97 o                         
  -8   2   4         48.61         47.38         1.19 o                         
  -7   2   4         13.15         14.86         0.56 o                         
  -6   2   4          2.31          2.23         0.26 o                         
  -5   2   4        302.47        291.32         4.67 o                         
  -4   2   4        108.97        116.97         1.94 o                         
  -3   2   4         23.88         23.61         0.56 o                         
  -2   2   4        426.64        415.75         5.79 o                         
  -1   2   4        180.86        193.91         3.13 o                         
   0   2   4         12.92         14.66         0.38 o                         
   1   2   4        283.52        290.22         4.27 o                         
   2   2   4         40.62         44.25         0.86 o                         
   3   2   4        138.04        145.81         2.73 o                         
   4   2   4         64.42         67.82         1.43 o                         
   5   2   4          0.67          0.81         0.40 o                         
   6   2   4          9.56          8.71         0.73 o                         
   7   2   4          1.23         -0.50         0.67 o                         
   8   2   4          7.18          7.46         1.27 o                         
 -11   3   4          0.41         -0.21         0.91 o                         
 -10   3   4          1.11          0.97         0.76 o                         
  -9   3   4         10.40          8.88         0.78 o                         
  -8   3   4         24.71         20.57         0.89 o                         
  -7   3   4         61.34         68.40         1.69 o                         
  -6   3   4         50.69         54.06         1.35 o                         
  -5   3   4        145.40        149.78         3.02 o                         
  -4   3   4        107.26        126.05         2.37 o                         
  -3   3   4        388.81        426.02         6.46 o                         
  -2   3   4         31.33         26.06         0.53 o                         
  -1   3   4        339.21        354.83         5.43 o                         
   0   3   4         98.94         94.89         1.72 o                         
   1   3   4        130.13        139.62         2.33 o                         
   2   3   4        112.99        120.27         2.27 o                         
   3   3   4        257.32        252.41         5.38 o                         
   4   3   4        129.77        126.21         2.63 o                         
   5   3   4        162.62        153.03         3.52 o                         
   6   3   4          0.19          0.90         0.64 o                         
   7   3   4         30.17         31.22         1.44 o                         
   8   3   4         32.71         36.59         2.06 o                         
 -11   4   4          2.65          4.42         1.05 o                         
 -10   4   4          0.15          1.52         0.87 o                         
  -9   4   4         18.69         13.54         1.09 o                         
  -8   4   4          0.63          0.66         0.53 o                         
  -7   4   4        197.30        182.02         3.98 o                         
  -6   4   4         81.79         78.81         1.90 o                         
  -5   4   4         24.92         26.47         0.88 o                         
  -4   4   4        160.50        151.79         3.04 o                         
  -3   4   4         80.89         84.38         1.55 o                         
  -2   4   4          2.11          2.38         0.28 o                         
  -1   4   4          0.06          0.12         0.26 o                         
   0   4   4        181.96        183.12         3.59 o                         
   1   4   4        116.98        117.56         2.25 o                         
   2   4   4         26.33         23.67         0.86 o                         
   3   4   4        107.03        107.09         2.52 o                         
   4   4   4         10.65         11.88         0.76 o                         
   5   4   4         21.90         22.47         1.12 o                         
   6   4   4          0.11          0.59         0.71 o                         
   7   4   4          1.58          1.59         1.41 o                         
   8   4   4          1.14          0.38         1.23 o                         
 -10   5   4          0.42          2.32         1.36 o                         
  -9   5   4          0.41         -0.07         0.89 o                         
  -8   5   4          3.33          1.45         0.60 o                         
  -7   5   4         38.66         33.49         1.16 o                         
  -6   5   4         90.78         87.88         2.14 o                         
  -5   5   4         35.46         36.38         1.05 o                         
  -4   5   4         96.79         91.08         1.80 o                         
  -3   5   4         50.91         49.50         1.07 o                         
  -2   5   4         11.63          9.60         0.49 o                         
  -1   5   4        129.39        134.13         2.75 o                         
   0   5   4          0.78          2.48         0.34 o                         
   1   5   4          0.14          0.18         0.26 o                         
   2   5   4         36.36         36.31         1.43 o                         
   3   5   4          0.18          0.13         0.48 o                         
   4   5   4        148.85        150.75         3.48 o                         
   5   5   4          2.28          1.87         0.70 o                         
   6   5   4         15.86         15.76         1.22 o                         
   7   5   4          0.79          0.94         1.18 o                         
 -10   6   4         28.23         37.21         2.56 o                         
  -9   6   4          0.57          0.69         1.42 o                         
  -8   6   4          6.20          9.43         1.15 o                         
  -7   6   4          1.34          1.44         0.77 o                         
  -6   6   4         29.81         30.84         1.35 o                         
  -5   6   4         15.08         11.83         0.91 o                         
  -4   6   4         10.25         11.60         0.57 o                         
  -3   6   4        307.53        285.61         5.22 o                         
  -2   6   4         57.69         44.33         1.21 o                         
  -1   6   4        132.68        130.57         2.97 o                         
   0   6   4          3.80          2.79         0.33 o                         
   1   6   4         35.46         37.68         1.11 o                         
   2   6   4         59.80         60.53         1.80 o                         
   3   6   4          7.89          8.13         0.71 o                         
   4   6   4          3.64          2.97         0.71 o                         
   5   6   4         39.30         36.82         1.75 o                         
   6   6   4          9.98         14.01         1.73 o                         
   7   6   4          0.32         -0.08         1.37 o                         
  -9   7   4         16.90         15.64         1.50 o                         
  -8   7   4         82.80         75.34         2.49 o                         
  -7   7   4          2.99          4.31         0.74 o                         
  -6   7   4        303.95        289.50         6.87 o                         
  -5   7   4         69.28         65.09         1.82 o                         
  -4   7   4         75.15         70.97         1.88 o                         
  -3   7   4        282.20        263.67         5.70 o                         
  -2   7   4          2.21          1.92         0.37 o                         
  -1   7   4        187.06        180.94         4.41 o                         
   0   7   4         54.58         55.16         1.48 o                         
   1   7   4        151.80        141.03         3.56 o                         
   2   7   4        138.35        133.96         5.39 o                         
   3   7   4         25.53         30.89         1.31 o                         
   4   7   4         14.91         14.78         1.25 o                         
   5   7   4         31.66         33.41         2.89 o                         
   6   7   4          4.14          0.90         1.49 o                         
  -8   8   4          1.58          0.02         1.17 o                         
  -7   8   4          3.91          2.34         1.15 o                         
  -6   8   4          7.88          8.62         1.12 o                         
  -5   8   4          0.49          0.06         0.77 o                         
  -4   8   4          5.35          5.36         0.80 o                         
  -3   8   4         32.07         25.78         1.25 o                         
  -2   8   4          3.29          4.33         0.75 o                         
  -1   8   4         11.92         12.78         0.94 o                         
   0   8   4          0.84          1.22         0.91 o                         
   1   8   4         25.94         23.71         1.53 o                         
   2   8   4          2.24          3.88         0.94 o                         
   3   8   4          0.72          2.13         1.16 o                         
   4   8   4          0.38         -0.90         1.38 o                         
   5   8   4          1.53          1.63         1.59 o                         
  -7   9   4         18.47         16.17         1.53 o                         
  -6   9   4          2.32          3.43         1.05 o                         
  -5   9   4         11.64         11.34         1.13 o                         
  -4   9   4         20.85         20.55         1.36 o                         
  -3   9   4          0.24          0.76         1.00 o                         
  -2   9   4          0.04         -0.13         0.77 o                         
  -1   9   4          4.70          4.52         0.94 o                         
   0   9   4          6.60          8.32         1.14 o                         
   1   9   4          4.61          2.33         1.07 o                         
   2   9   4          8.31          7.20         1.63 o                         
   3   9   4          9.95         13.12         1.69 o                         
  -6  10   4         18.48         26.64         2.81 o                         
  -5  10   4          5.20          5.57         1.19 o                         
  -4  10   4         23.71         21.84         1.56 o                         
  -3  10   4          0.25          2.51         1.17 o                         
  -2  10   4         24.38         28.40         2.08 o                         
  -1  10   4          0.63          1.95         1.33 o                         
   0  10   4          0.89          1.51         1.10 o                         
   1  10   4         17.28         26.43         1.80 o                         
   2  10   4          0.01          3.80         1.73 o                         
  -2 -11   5         13.88         14.36         2.50 o                         
  -1 -11   5         13.85         17.71         1.73 o                         
   0 -11   5          3.81          5.42         1.37 o                         
   1 -11   5          5.35          7.25         2.27 o                         
  -5 -10   5          2.81          6.34         2.50 o                         
  -4 -10   5          3.36          3.28         2.07 o                         
  -3 -10   5          9.34         14.77         1.68 o                         
  -2 -10   5          0.02          0.04         1.80 o                         
  -1 -10   5         12.35         17.75         1.60 o                         
   0 -10   5          1.22          4.32         0.91 o                         
   1 -10   5          0.23          0.86         1.28 o                         
   2 -10   5          0.33          3.03         1.14 o                         
   3 -10   5          2.20          4.73         1.64 o                         
   4 -10   5         17.14         21.11         1.79 o                         
  -6  -9   5          1.85          2.20         1.84 o                         
  -5  -9   5          1.86          1.77         1.56 o                         
  -4  -9   5          1.36         -0.73         1.35 o                         
  -3  -9   5          1.18          0.11         1.05 o                         
  -2  -9   5          3.43          4.84         0.73 o                         
  -1  -9   5          9.30          6.89         0.84 o                         
   0  -9   5         13.81         11.08         1.30 o                         
   1  -9   5          0.03         -0.10         0.87 o                         
   2  -9   5          0.01          0.93         0.69 o                         
   3  -9   5          5.20          4.84         1.16 o                         
   4  -9   5         15.98         14.39         1.55 o                         
   5  -9   5          4.73          6.11         1.43 o                         
  -7  -8   5          5.89          6.85         1.66 o                         
  -6  -8   5         14.16         12.00         1.85 o                         
  -5  -8   5          8.70          8.64         1.02 o                         
  -4  -8   5         10.84          9.22         0.95 o                         
  -3  -8   5          0.04          0.13         0.66 o                         
  -2  -8   5          0.27          0.43         0.71 o                         
  -1  -8   5         13.48         11.13         0.90 o                         
   0  -8   5         36.69         31.43         1.19 o                         
   1  -8   5         13.25         13.02         1.00 o                         
   2  -8   5         23.36         21.09         1.08 o                         
   3  -8   5          8.42          6.80         0.78 o                         
   4  -8   5          1.01          2.02         0.91 o                         
   5  -8   5          2.29          3.06         2.04 o                         
   6  -8   5          0.04          0.07         1.69 o                         
  -8  -7   5          3.09          4.08         1.59 o                         
  -7  -7   5         15.85         16.22         1.62 o                         
  -6  -7   5         43.13         40.52         1.62 o                         
  -5  -7   5         12.81         12.85         1.01 o                         
  -4  -7   5        245.30        239.89         4.89 o                         
  -3  -7   5          0.98          1.06         0.55 o                         
  -2  -7   5         96.07         91.14         2.10 o                         
  -1  -7   5         14.37         13.79         0.76 o                         
   0  -7   5         47.17         45.24         1.69 o                         
   1  -7   5        102.14        100.85         2.26 o                         
   2  -7   5          0.15          1.01         0.56 o                         
   3  -7   5         76.09         78.72         1.99 o                         
   4  -7   5         15.90         14.83         1.00 o                         
   5  -7   5         16.12         14.29         1.10 o                         
   6  -7   5         40.08         44.22         2.37 o                         
   7  -7   5          4.26          3.53         1.33 o                         
  -9  -6   5          0.03         -0.21         1.54 o                         
  -8  -6   5         80.52         79.51         4.29 o                         
  -7  -6   5        286.76        286.59         6.50 o                         
  -6  -6   5          0.08         -0.30         0.76 o                         
  -5  -6   5        316.80        310.67         6.73 o                         
  -4  -6   5         45.20         45.23         1.17 o                         
  -3  -6   5          3.06          3.98         0.40 o                         
  -2  -6   5         66.60         57.72         1.34 o                         
  -1  -6   5         29.66         30.96         1.06 o                         
   0  -6   5        108.76        100.30         2.20 o                         
   1  -6   5         31.02         31.51         0.91 o                         
   2  -6   5          0.08          0.08         0.37 o                         
   3  -6   5          6.64          7.09         0.61 o                         
   4  -6   5          0.71          1.26         0.59 o                         
   5  -6   5          1.82          0.54         0.78 o                         
   6  -6   5          0.09         -0.97         0.97 o                         
   7  -6   5          8.91         14.63         1.56 o                         
 -10  -5   5          0.52          0.34         1.70 o                         
  -9  -5   5         26.62         24.82         1.93 o                         
  -8  -5   5         22.69         22.77         1.71 o                         
  -7  -5   5        262.06        250.91         6.83 o                         
  -6  -5   5         37.64         34.91         1.35 o                         
  -5  -5   5          0.40          0.26         0.41 o                         
  -4  -5   5        127.87        124.58         2.38 o                         
  -3  -5   5        148.54        154.69         2.76 o                         
  -2  -5   5        350.23        351.07         5.98 o                         
  -1  -5   5        171.05        166.78         3.12 o                         
   0  -5   5          2.40          3.85         0.38 o                         
   1  -5   5         75.36         73.82         1.52 o                         
   2  -5   5         87.67         86.56         1.71 o                         
   3  -5   5         83.30         77.02         1.56 o                         
   4  -5   5         11.38         14.00         0.83 o                         
   5  -5   5         13.40         12.86         0.89 o                         
   6  -5   5          4.68          5.53         0.81 o                         
   7  -5   5         27.29         34.74         2.78 o                         
   8  -5   5         15.06         15.86         1.44 o                         
 -10  -4   5          4.66          5.55         1.44 o                         
  -9  -4   5          1.25          1.07         0.90 o                         
  -8  -4   5          4.88          4.64         0.81 o                         
  -7  -4   5         25.07         26.01         1.31 o                         
  -6  -4   5         10.45         12.86         0.78 o                         
  -5  -4   5        178.61        184.75         3.87 o                         
  -4  -4   5         64.75         63.35         1.52 o                         
  -3  -4   5        432.38        466.51         8.93 o                         
  -2  -4   5        160.34        172.27         3.00 o                         
  -1  -4   5        609.90        581.99         9.72 o                         
   0  -4   5          3.95          4.74         0.39 o                         
   1  -4   5        107.55         95.36         1.66 o                         
   2  -4   5         14.79         17.31         0.60 o                         
   3  -4   5          7.23          8.16         0.45 o                         
   4  -4   5         28.72         28.48         1.21 o                         
   5  -4   5         10.10         11.97         0.84 o                         
   6  -4   5         10.41         10.97         0.80 o                         
   7  -4   5          2.10          2.12         1.51 o                         
   8  -4   5         17.69         20.02         2.01 o                         
 -10  -3   5          0.37         -0.83         0.98 o                         
  -9  -3   5         13.79         13.87         1.04 o                         
  -8  -3   5         62.08         61.31         2.12 o                         
  -7  -3   5         81.14         79.36         2.04 o                         
  -6  -3   5         38.85         41.30         1.14 o                         
  -5  -3   5          0.00          0.46         0.34 o                         
  -4  -3   5        475.29        517.52         8.66 o                         
  -3  -3   5         11.68          8.28         0.40 o                         
  -2  -3   5        410.39        412.88         6.92 o                         
  -1  -3   5         93.06         79.68         1.62 o                         
   0  -3   5        242.75        231.75         4.20 o                         
   1  -3   5        205.46        196.74         3.59 o                         
   2  -3   5        141.18        156.53         2.72 o                         
   3  -3   5          8.30          7.52         0.35 o                         
   4  -3   5         66.75         71.59         1.81 o                         
   5  -3   5          9.29          9.48         0.74 o                         
   6  -3   5          6.31          5.39         0.68 o                         
   7  -3   5          8.26          8.46         0.93 o                         
   8  -3   5         11.50         11.85         1.11 o                         
 -11  -2   5          9.69          9.37         1.08 o                         
 -10  -2   5          1.63         -0.87         0.89 o                         
  -9  -2   5          0.25          0.24         0.67 o                         
  -8  -2   5         19.13         18.46         0.95 o                         
  -7  -2   5          1.39         -0.22         0.46 o                         
  -6  -2   5         43.73         45.82         0.95 o                         
  -5  -2   5        256.52        259.53         4.67 o                         
  -4  -2   5        133.65        119.28         2.10 o                         
  -3  -2   5        234.41        269.07         4.56 o                         
  -2  -2   5        104.08        109.20         1.78 o                         
  -1  -2   5        913.04        940.65        13.55 o                         
   0  -2   5         56.55         51.61         0.91 o                         
   1  -2   5          9.58          4.83         0.28 o                         
   2  -2   5        110.00        119.70         2.25 o                         
   3  -2   5         19.44         17.08         0.50 o                         
   4  -2   5          0.19         -0.03         0.28 o                         
   5  -2   5         10.32         12.99         0.47 o                         
   6  -2   5         63.46         66.45         1.89 o                         
   7  -2   5         11.09         13.81         1.03 o                         
   8  -2   5          0.05          0.93         0.90 o                         
 -11  -1   5          0.25          0.28         0.98 o                         
 -10  -1   5         11.98         13.04         0.95 o                         
  -9  -1   5          6.55          6.92         0.70 o                         
  -8  -1   5          0.75         -0.16         0.37 o                         
  -7  -1   5         71.76         72.98         1.64 o                         
  -6  -1   5        143.23        146.22         2.75 o                         
  -5  -1   5         17.52         13.23         0.41 o                         
  -4  -1   5        314.93        352.80         5.64 o                         
  -3  -1   5       1143.86       1239.86        20.53 o                         
  -2  -1   5       1094.36       1193.24        19.76 o                         
  -1  -1   5       1348.19       1381.56        25.94 o                         
   0  -1   5        574.00        569.49         8.59 o                         
   1  -1   5         49.53         49.23         0.96 o                         
   2  -1   5         62.88         50.40         1.01 o                         
   3  -1   5         46.93         50.05         1.16 o                         
   4  -1   5         62.25         57.17         1.44 o                         
   5  -1   5          0.12         -0.08         0.37 o                         
   6  -1   5         47.53         45.40         1.28 o                         
   7  -1   5          2.34          1.81         0.69 o                         
   8  -1   5          0.21          0.11         0.82 o                         
 -11   0   5         13.66         11.74         1.25 o                         
 -10   0   5          0.70          0.86         0.81 o                         
  -9   0   5          9.41          8.79         0.69 o                         
  -8   0   5         72.09         71.84         1.82 o                         
  -7   0   5         33.72         33.36         0.87 o                         
  -6   0   5        201.16        181.87         4.69 o                         
  -5   0   5        359.15        417.88         8.58 o                         
  -4   0   5          4.43          4.90         0.26 o                         
  -3   0   5       1023.11       1067.65        20.36 o                         
  -2   0   5         11.24         12.67         0.39 o                         
  -1   0   5         76.33         79.98         1.20 o                         
   0   0   5        106.34        107.31         1.73 o                         
   1   0   5          9.86          6.76         0.30 o                         
   2   0   5        189.31        189.84         3.12 o                         
   3   0   5          9.27         10.52         0.47 o                         
   4   0   5         19.27         23.49         0.79 o                         
   5   0   5          3.17          3.15         0.54 o                         
   6   0   5          2.19          2.36         0.58 o                         
   7   0   5          9.14         10.42         1.25 o                         
   8   0   5          3.72          6.57         1.01 o                         
 -11   1   5          1.99          1.84         1.03 o                         
 -10   1   5          8.43          7.89         0.77 o                         
  -9   1   5          0.00         -0.51         0.51 o                         
  -8   1   5         20.73         18.02         0.81 o                         
  -7   1   5         50.91         47.29         1.17 o                         
  -6   1   5         28.76         35.88         0.91 o                         
  -5   1   5        186.11        198.85         3.92 o                         
  -4   1   5          1.86          1.88         0.22 o                         
  -3   1   5        101.31         99.04         1.50 o                         
  -2   1   5         91.88         95.99         1.55 o                         
  -1   1   5        326.42        335.68         5.36 o                         
   0   1   5         84.27         92.86         1.52 o                         
   1   1   5        121.03        119.95         2.16 o                         
   2   1   5         52.80         42.92         0.94 o                         
   3   1   5          4.02          2.21         0.31 o                         
   4   1   5         33.52         36.19         1.23 o                         
   5   1   5         57.45         52.76         1.37 o                         
   6   1   5          5.25          4.29         0.56 o                         
   7   1   5          0.84          1.32         1.00 o                         
   8   1   5          0.58          0.91         1.11 o                         
 -11   2   5          0.74         -0.28         1.12 o                         
 -10   2   5         15.24         16.37         0.94 o                         
  -9   2   5          1.41          1.65         0.55 o                         
  -8   2   5         90.17         82.26         1.82 o                         
  -7   2   5        113.74        113.75         2.19 o                         
  -6   2   5          2.38          4.41         0.36 o                         
  -5   2   5          3.03          4.14         0.29 o                         
  -4   2   5         42.15         38.34         0.76 o                         
  -3   2   5        269.10        286.37         4.59 o                         
  -2   2   5         76.57         70.97         1.25 o                         
  -1   2   5         26.48         24.19         0.57 o                         
   0   2   5        201.81        210.06         3.26 o                         
   1   2   5         30.27         27.84         0.65 o                         
   2   2   5         36.54         38.07         0.86 o                         
   3   2   5         56.04         58.53         1.27 o                         
   4   2   5         20.02         17.87         0.74 o                         
   5   2   5         28.03         25.79         1.11 o                         
   6   2   5          1.19          2.21         0.66 o                         
   7   2   5          0.17          0.98         0.75 o                         
   8   2   5          0.14          2.31         2.08 o                         
 -11   3   5          1.60          0.83         0.94 o                         
 -10   3   5          0.98          1.85         0.90 o                         
  -9   3   5         76.91         69.68         1.91 o                         
  -8   3   5         21.87         21.63         0.99 o                         
  -7   3   5         44.21         39.00         1.84 o                         
  -6   3   5        114.80        104.00         2.36 o                         
  -5   3   5          9.99         11.67         0.41 o                         
  -4   3   5         49.33         56.17         1.23 o                         
  -3   3   5        210.87        245.53         4.18 o                         
  -2   3   5        527.36        591.44        12.13 o                         
  -1   3   5          0.85          0.46         0.25 o                         
   0   3   5         63.41         82.48         1.59 o                         
   1   3   5        127.55        133.73         2.38 o                         
   2   3   5          0.03          0.31         0.30 o                         
   3   3   5         28.83         31.05         0.78 o                         
   4   3   5          0.04          0.33         0.49 o                         
   5   3   5          0.20          0.92         0.60 o                         
   6   3   5         16.53         15.12         0.99 o                         
   7   3   5          0.02          0.50         0.85 o                         
   8   3   5          0.14         -0.82         1.38 o                         
 -11   4   5          8.33          8.58         1.15 o                         
 -10   4   5          0.06         -0.69         0.93 o                         
  -9   4   5         40.08         43.84         1.68 o                         
  -8   4   5         50.95         46.18         1.55 o                         
  -7   4   5          0.49         -0.50         0.50 o                         
  -6   4   5          1.68          0.91         0.44 o                         
  -5   4   5         19.89         18.26         0.70 o                         
  -4   4   5         13.88         13.82         0.49 o                         
  -3   4   5          4.40          6.70         0.35 o                         
  -2   4   5         20.52         25.60         0.74 o                         
  -1   4   5         44.29         43.07         1.05 o                         
   0   4   5         69.13         60.12         1.32 o                         
   1   4   5        129.14        123.76         2.23 o                         
   2   4   5         51.83         49.25         1.45 o                         
   3   4   5          0.95          1.63         0.49 o                         
   4   4   5          1.73          1.60         0.58 o                         
   5   4   5        100.86         91.87         2.67 o                         
   6   4   5          0.17          1.58         0.79 o                         
   7   4   5         11.99         13.57         1.72 o                         
 -10   5   5          7.61          5.68         1.15 o                         
  -9   5   5         11.80         11.75         0.99 o                         
  -8   5   5         75.32         72.96         2.14 o                         
  -7   5   5          8.96          5.96         0.63 o                         
  -6   5   5        178.65        165.27         3.69 o                         
  -5   5   5          1.17          1.91         0.44 o                         
  -4   5   5          6.34          6.30         0.41 o                         
  -3   5   5          0.60          0.41         0.35 o                         
  -2   5   5         18.78         18.75         0.74 o                         
  -1   5   5         36.24         29.57         0.87 o                         
   0   5   5         10.38         10.41         0.58 o                         
   1   5   5        372.36        379.24         6.86 o                         
   2   5   5         27.70         25.67         1.04 o                         
   3   5   5          7.33          8.62         0.86 o                         
   4   5   5         74.80         77.03         2.12 o                         
   5   5   5          0.03          0.90         0.82 o                         
   6   5   5         43.80         47.40         2.12 o                         
   7   5   5         11.41         17.25         1.84 o                         
 -10   6   5          7.03          7.60         1.32 o                         
  -9   6   5         12.42         10.28         1.20 o                         
  -8   6   5          4.06          1.94         0.70 o                         
  -7   6   5         43.55         41.22         1.40 o                         
  -6   6   5         26.14         24.69         1.11 o                         
  -5   6   5         26.57         26.90         1.52 o                         
  -4   6   5        144.60        141.14         2.69 o                         
  -3   6   5         56.30         52.75         1.51 o                         
  -2   6   5         43.05         37.62         1.18 o                         
  -1   6   5        526.33        491.82        10.26 o                         
   0   6   5        127.66        116.67         2.50 o                         
   1   6   5        210.18        198.07         4.77 o                         
   2   6   5        243.25        238.90         5.27 o                         
   3   6   5         11.14         11.72         1.05 o                         
   4   6   5         33.59         40.12         1.54 o                         
   5   6   5          1.36          3.35         1.17 o                         
   6   6   5          2.82          3.54         1.66 o                         
  -9   7   5          7.83          9.46         1.30 o                         
  -8   7   5          1.00          1.03         1.11 o                         
  -7   7   5          0.02          1.84         0.75 o                         
  -6   7   5         57.85         54.69         1.87 o                         
  -5   7   5         19.92         16.63         1.30 o                         
  -4   7   5        139.55        126.51         3.22 o                         
  -3   7   5          1.29          2.02         0.54 o                         
  -2   7   5        109.98         92.32         2.30 o                         
  -1   7   5         99.52         92.42         2.32 o                         
   0   7   5          4.70          4.77         0.64 o                         
   1   7   5         34.57         36.57         2.05 o                         
   2   7   5         13.56         12.90         1.28 o                         
   3   7   5         37.26         40.96         1.84 o                         
   4   7   5         31.03         32.36         1.84 o                         
   5   7   5          6.41          7.79         1.54 o                         
  -8   8   5          1.86          2.18         1.26 o                         
  -7   8   5         10.90          9.82         1.29 o                         
  -6   8   5          0.57          1.52         1.01 o                         
  -5   8   5          1.47         -0.38         0.80 o                         
  -4   8   5          0.38         -0.38         0.87 o                         
  -3   8   5         10.30         13.69         0.88 o                         
  -2   8   5         13.06         13.84         1.15 o                         
  -1   8   5          8.64          6.95         0.74 o                         
   0   8   5         25.57         25.05         1.41 o                         
   1   8   5         16.89         15.04         1.78 o                         
   2   8   5          1.48          3.80         1.05 o                         
   3   8   5          0.12         -1.16         1.16 o                         
   4   8   5          0.06          3.47         1.51 o                         
  -7   9   5         15.97         15.54         1.62 o                         
  -6   9   5          0.42         -0.41         1.06 o                         
  -5   9   5         51.06         45.99         1.94 o                         
  -4   9   5          0.18          1.19         0.99 o                         
  -3   9   5         29.90         27.04         1.67 o                         
  -2   9   5          7.12          9.84         1.01 o                         
  -1   9   5         16.94         16.61         1.24 o                         
   0   9   5          1.55          2.93         1.14 o                         
   1   9   5          0.52         -1.01         1.01 o                         
   2   9   5          3.56          5.63         1.28 o                         
   3   9   5          0.01         -0.68         1.49 o                         
  -5  10   5         23.94         25.67         1.87 o                         
  -4  10   5         14.91         18.57         2.03 o                         
  -3  10   5          4.20          5.52         1.60 o                         
  -2  10   5         12.01         14.25         1.58 o                         
  -1  10   5          1.37          1.80         1.36 o                         
   0  10   5          3.37          3.40         1.20 o                         
   1  10   5          0.05          0.25         1.40 o                         
  -4 -10   6         31.47         37.17         2.68 o                         
  -3 -10   6          0.22          0.42         1.49 o                         
  -2 -10   6          0.36         -1.08         1.61 o                         
  -1 -10   6         15.64         19.61         1.59 o                         
   0 -10   6          3.76          0.17         2.27 o                         
   1 -10   6         35.39         35.15         1.95 o                         
   2 -10   6          0.33         -1.07         1.07 o                         
   3 -10   6          0.49          3.76         1.42 o                         
  -6  -9   6         16.32         18.80         1.94 o                         
  -5  -9   6          4.39          4.06         1.56 o                         
  -4  -9   6          2.64          2.72         1.44 o                         
  -3  -9   6         35.65         41.96         2.02 o                         
  -2  -9   6         14.10         11.08         1.08 o                         
  -1  -9   6          0.49          1.22         0.94 o                         
   0  -9   6         10.62         13.64         1.62 o                         
   1  -9   6         37.08         34.88         1.71 o                         
   2  -9   6          0.19          2.32         1.48 o                         
   3  -9   6         11.41          9.85         1.15 o                         
   4  -9   6          6.95          5.27         1.24 o                         
  -7  -8   6         12.84         14.68         1.90 o                         
  -6  -8   6          0.42          1.80         1.12 o                         
  -5  -8   6          4.44          3.81         1.05 o                         
  -4  -8   6          9.02         10.36         1.41 o                         
  -3  -8   6         11.06         11.86         1.08 o                         
  -2  -8   6          0.05          0.25         0.58 o                         
  -1  -8   6          7.04          5.04         0.66 o                         
   0  -8   6         20.94         20.34         1.02 o                         
   1  -8   6          0.58          0.29         0.59 o                         
   2  -8   6          0.78          0.98         0.74 o                         
   3  -8   6         10.26          9.76         0.95 o                         
   4  -8   6         17.21         19.89         1.38 o                         
   5  -8   6         13.06         14.09         1.97 o                         
   6  -8   6          0.02         -1.53         1.53 o                         
  -8  -7   6          7.96         10.59         1.72 o                         
  -7  -7   6         21.21         18.56         1.41 o                         
  -6  -7   6          0.19          0.93         0.91 o                         
  -5  -7   6         32.40         26.89         1.48 o                         
  -4  -7   6          0.53          0.80         0.62 o                         
  -3  -7   6        150.50        153.01         4.41 o                         
  -2  -7   6         91.00         76.42         1.86 o                         
  -1  -7   6         18.01         20.22         1.49 o                         
   0  -7   6        193.13        188.16         4.14 o                         
   1  -7   6          1.60          0.19         0.53 o                         
   2  -7   6        135.37        131.74         2.88 o                         
   3  -7   6          3.40          4.73         0.77 o                         
   4  -7   6         11.88         11.75         1.10 o                         
   5  -7   6         21.93         24.96         1.71 o                         
   6  -7   6          1.87          2.43         1.89 o                         
  -9  -6   6         13.57         16.35         1.90 o                         
  -8  -6   6         41.31         39.50         1.92 o                         
  -7  -6   6          1.98          2.66         0.88 o                         
  -6  -6   6         20.52         19.10         1.28 o                         
  -5  -6   6        349.32        337.37         7.26 o                         
  -4  -6   6          2.21          2.84         0.58 o                         
  -3  -6   6        410.23        396.15         6.83 o                         
  -2  -6   6        241.73        245.95         4.58 o                         
  -1  -6   6          1.28          1.56         0.43 o                         
   0  -6   6         81.77         79.24         1.70 o                         
   1  -6   6         28.74         28.34         0.94 o                         
   2  -6   6         20.79         23.79         1.08 o                         
   3  -6   6         43.31         41.64         1.60 o                         
   4  -6   6          0.15          1.10         0.85 o                         
   5  -6   6         21.75         21.63         1.47 o                         
   6  -6   6          0.12         -0.26         0.98 o                         
   7  -6   6          6.73         11.56         1.53 o                         
 -10  -5   6         31.04         32.96         3.25 o                         
  -9  -5   6         53.61         55.56         2.22 o                         
  -8  -5   6         75.68         75.14         2.49 o                         
  -7  -5   6         42.15         42.02         1.68 o                         
  -6  -5   6        169.69        156.15         3.62 o                         
  -5  -5   6         18.19         16.79         0.76 o                         
  -4  -5   6         40.15         41.19         1.09 o                         
  -3  -5   6        111.48        107.80         2.29 o                         
  -2  -5   6         31.46         31.43         0.82 o                         
  -1  -5   6          7.02          8.20         0.44 o                         
   0  -5   6         59.47         58.47         1.31 o                         
   1  -5   6         66.86         65.73         1.30 o                         
   2  -5   6         70.00         62.81         1.45 o                         
   3  -5   6        154.86        151.18         3.32 o                         
   4  -5   6          0.37          0.90         0.66 o                         
   5  -5   6          0.83          1.67         0.84 o                         
   6  -5   6          1.57          0.42         0.95 o                         
   7  -5   6          2.00          1.58         1.18 o                         
 -10  -4   6          5.50          5.95         1.16 o                         
  -9  -4   6         73.23         76.47         2.53 o                         
  -8  -4   6          6.22          6.26         0.78 o                         
  -7  -4   6         53.66         50.88         1.76 o                         
  -6  -4   6          5.26          4.44         0.49 o                         
  -5  -4   6         15.18         15.43         0.73 o                         
  -4  -4   6         85.07         91.60         1.82 o                         
  -3  -4   6          4.78          6.21         0.43 o                         
  -2  -4   6        132.92        137.14         2.30 o                         
  -1  -4   6        662.40        679.99        11.36 o                         
   0  -4   6         52.54         48.28         1.10 o                         
   1  -4   6         91.70         95.98         2.05 o                         
   2  -4   6         21.31         22.86         0.76 o                         
   3  -4   6          1.08          3.16         0.38 o                         
   4  -4   6          0.15          0.22         1.19 o                         
   5  -4   6          0.06         -0.33         0.82 o                         
   6  -4   6         23.38         22.97         1.45 o                         
   7  -4   6          5.75          5.93         1.16 o                         
   8  -4   6          2.35          4.18         1.28 o                         
 -10  -3   6         12.68         10.77         1.34 o                         
  -9  -3   6         47.90         48.05         1.68 o                         
  -8  -3   6          1.65          0.47         0.68 o                         
  -7  -3   6         25.50         25.47         1.19 o                         
  -6  -3   6         25.73         25.63         0.83 o                         
  -5  -3   6          3.58          4.17         0.33 o                         
  -4  -3   6        120.45        139.06         2.82 o                         
  -3  -3   6         19.89         22.94         0.80 o                         
  -2  -3   6        625.73        728.60        13.79 o                         
  -1  -3   6        498.57        540.47         9.02 o                         
   0  -3   6         16.64         13.65         0.62 o                         
   1  -3   6         29.03         32.19         0.80 o                         
   2  -3   6          1.69          1.65         0.31 o                         
   3  -3   6          5.52          7.78         0.37 o                         
   4  -3   6         50.97         50.47         1.22 o                         
   5  -3   6          0.25          0.15         0.55 o                         
   6  -3   6         69.38         70.14         2.45 o                         
   7  -3   6         10.90         11.71         1.18 o                         
   8  -3   6          9.79          9.29         2.08 o                         
 -11  -2   6          5.86          5.13         1.31 o                         
 -10  -2   6         17.57         16.15         1.07 o                         
  -9  -2   6          0.03         -0.66         0.66 o                         
  -8  -2   6         20.28         18.98         0.98 o                         
  -7  -2   6         14.07         12.95         0.55 o                         
  -6  -2   6         17.10         16.45         0.61 o                         
  -5  -2   6        462.15        485.41         8.65 o                         
  -4  -2   6        147.74        150.94         3.28 o                         
  -3  -2   6        163.42        196.84         3.86 o                         
  -2  -2   6          9.38          7.41         0.34 o                         
  -1  -2   6        562.30        599.41         9.03 o                         
   0  -2   6        121.77        118.97         2.63 o                         
   1  -2   6        440.04        450.79         8.61 o                         
   2  -2   6         46.04         42.27         1.04 o                         
   3  -2   6         30.17         28.50         0.70 o                         
   4  -2   6         98.32         90.85         1.99 o                         
   5  -2   6         73.84         75.28         1.91 o                         
   6  -2   6          0.14          1.09         0.76 o                         
   7  -2   6         12.30          9.50         1.40 o                         
   8  -2   6          0.02          0.76         1.17 o                         
 -11  -1   6          3.00          4.30         0.98 o                         
 -10  -1   6          3.23          2.16         0.83 o                         
  -9  -1   6          1.92          0.33         0.59 o                         
  -8  -1   6         63.73         60.44         1.51 o                         
  -7  -1   6         88.96         91.02         1.86 o                         
  -6  -1   6          2.77          2.75         0.33 o                         
  -5  -1   6         71.42         78.56         1.75 o                         
  -4  -1   6         34.82         41.61         1.09 o                         
  -3  -1   6         44.21         50.20         0.98 o                         
  -2  -1   6        311.32        360.27         5.73 o                         
  -1  -1   6        222.44        237.47         3.53 o                         
   0  -1   6        656.92        672.85        10.17 o                         
   1  -1   6        285.61        313.26         5.31 o                         
   2  -1   6          0.14          0.12         0.25 o                         
   3  -1   6        130.20        128.25         2.47 o                         
   4  -1   6         18.71         18.48         0.75 o                         
   5  -1   6         33.44         34.96         1.07 o                         
   6  -1   6          0.12         -0.64         0.64 o                         
   7  -1   6          0.79          1.28         0.95 o                         
   8  -1   6          0.11          0.43         1.19 o                         
 -11   0   6         16.63         17.89         1.31 o                         
 -10   0   6          8.59         11.00         0.90 o                         
  -9   0   6          0.78         -0.16         0.77 o                         
  -8   0   6         17.24         17.05         0.75 o                         
  -7   0   6         95.06         96.06         2.06 o                         
  -6   0   6        107.34        108.19         2.38 o                         
  -5   0   6         38.77         36.38         0.85 o                         
  -4   0   6         56.89         51.48         1.14 o                         
  -3   0   6         94.34        112.25         2.34 o                         
  -2   0   6         17.95         19.83         0.48 o                         
  -1   0   6        712.90        757.77        11.41 o                         
   0   0   6        105.62         95.29         1.67 o                         
   1   0   6          5.73          6.44         0.37 o                         
   2   0   6         59.43         67.87         1.27 o                         
   3   0   6          9.90         10.22         0.55 o                         
   4   0   6          0.19         -0.09         0.39 o                         
   5   0   6          2.97          3.55         0.67 o                         
   6   0   6         20.31         19.71         1.11 o                         
   7   0   6          0.90          0.19         0.92 o                         
   8   0   6          0.06          1.65         1.24 o                         
 -11   1   6          7.95          7.83         1.17 o                         
 -10   1   6          4.66          3.23         0.77 o                         
  -9   1   6          6.94          7.60         0.61 o                         
  -8   1   6         24.56         20.74         0.88 o                         
  -7   1   6         35.47         36.86         1.01 o                         
  -6   1   6         29.08         32.40         0.93 o                         
  -5   1   6         40.41         42.54         1.04 o                         
  -4   1   6         46.57         52.89         1.12 o                         
  -3   1   6        470.66        529.61        10.05 o                         
  -2   1   6       1497.34       1570.83        30.31 o                         
  -1   1   6        656.29        702.25        11.11 o                         
   0   1   6        394.60        418.40         7.03 o                         
   1   1   6         42.83         43.76         1.16 o                         
   2   1   6        226.41        240.82         4.73 o                         
   3   1   6         40.48         44.15         1.16 o                         
   4   1   6         36.96         34.26         1.05 o                         
   5   1   6         45.38         40.67         1.23 o                         
   6   1   6          0.58          0.60         0.59 o                         
   7   1   6         34.38         35.79         2.29 o                         
   8   1   6          7.69          8.64         1.32 o                         
 -11   2   6          0.68          1.77         1.56 o                         
 -10   2   6         21.83         21.71         1.36 o                         
  -9   2   6          0.03         -0.01         0.54 o                         
  -8   2   6          0.85          1.05         0.42 o                         
  -7   2   6        232.94        236.13         4.40 o                         
  -6   2   6        144.28        135.30         2.73 o                         
  -5   2   6          0.88          0.17         0.24 o                         
  -4   2   6        111.81        117.17         2.09 o                         
  -3   2   6        264.96        285.52         5.17 o                         
  -2   2   6          0.12          0.62         0.23 o                         
  -1   2   6         55.28         54.38         1.09 o                         
   0   2   6         17.81         14.11         0.46 o                         
   1   2   6         10.01          9.39         0.48 o                         
   2   2   6         98.79        101.83         2.03 o                         
   3   2   6         18.74         19.49         0.77 o                         
   4   2   6          0.08         -0.24         0.43 o                         
   5   2   6         38.46         36.73         1.42 o                         
   6   2   6          0.31          1.14         0.73 o                         
   7   2   6          3.14          4.25         1.08 o                         
 -11   3   6         36.24         37.92         2.25 o                         
 -10   3   6         26.88         33.26         2.25 o                         
  -9   3   6          0.27          0.06         0.60 o                         
  -8   3   6          8.42          8.65         0.67 o                         
  -7   3   6         53.73         50.66         1.40 o                         
  -6   3   6        228.16        223.18         4.39 o                         
  -5   3   6          2.75          2.88         0.28 o                         
  -4   3   6          2.43          2.18         0.27 o                         
  -3   3   6          2.04          2.90         0.29 o                         
  -2   3   6         64.20         71.20         1.57 o                         
  -1   3   6         17.25         19.00         0.69 o                         
   0   3   6        420.18        423.13         7.12 o                         
   1   3   6         33.65         33.26         0.86 o                         
   2   3   6         39.11         41.96         0.97 o                         
   3   3   6         19.98         17.14         0.63 o                         
   4   3   6          0.02         -0.63         0.63 o                         
   5   3   6          0.03          0.50         0.65 o                         
   6   3   6          3.39          2.08         0.85 o                         
   7   3   6          3.74          3.67         1.35 o                         
 -11   4   6         20.84         27.23         2.09 o                         
 -10   4   6          6.60          7.39         0.97 o                         
  -9   4   6         33.32         29.86         1.48 o                         
  -8   4   6          1.75          0.43         0.61 o                         
  -7   4   6        131.00        133.70         3.04 o                         
  -6   4   6          2.06          1.03         0.67 o                         
  -5   4   6        119.79        110.39         2.01 o                         
  -4   4   6         17.91         17.50         0.59 o                         
  -3   4   6         13.16         14.81         0.66 o                         
  -2   4   6          4.47          3.92         0.37 o                         
  -1   4   6        131.73        126.52         2.65 o                         
   0   4   6         20.36         17.03         0.58 o                         
   1   4   6          7.11          7.09         0.41 o                         
   2   4   6          0.32         -0.27         0.50 o                         
   3   4   6         12.87         14.71         0.90 o                         
   4   4   6          3.63          3.32         0.67 o                         
   5   4   6         16.40         15.17         1.24 o                         
   6   4   6          4.62          6.24         1.03 o                         
   7   4   6          2.92          2.26         1.53 o                         
 -10   5   6          3.51          2.32         0.99 o                         
  -9   5   6          0.65          1.37         0.73 o                         
  -8   5   6         61.38         62.95         1.79 o                         
  -7   5   6         66.94         60.38         1.79 o                         
  -6   5   6         14.64         14.28         0.78 o                         
  -5   5   6         12.64         12.87         0.52 o                         
  -4   5   6         17.18         13.93         0.55 o                         
  -3   5   6         12.10         11.74         0.82 o                         
  -2   5   6          8.08          7.61         0.54 o                         
  -1   5   6          0.19          1.72         0.51 o                         
   0   5   6         32.60         30.07         1.23 o                         
   1   5   6         60.66         57.53         1.36 o                         
   2   5   6          4.46          4.03         0.66 o                         
   3   5   6         34.55         37.21         1.97 o                         
   4   5   6         22.78         22.81         1.32 o                         
   5   5   6          3.08          3.23         0.88 o                         
   6   5   6         31.28         25.58         2.13 o                         
 -10   6   6          0.07         -1.60         1.60 o                         
  -9   6   6          1.28          1.62         0.98 o                         
  -8   6   6          7.15          6.54         0.95 o                         
  -7   6   6         42.32         45.89         1.52 o                         
  -6   6   6         21.11         18.03         1.17 o                         
  -5   6   6         82.23         77.47         1.99 o                         
  -4   6   6         69.24         65.20         1.86 o                         
  -3   6   6          0.76          1.16         0.55 o                         
  -2   6   6        131.60        127.43         2.96 o                         
  -1   6   6          6.63          7.38         0.70 o                         
   0   6   6         13.87         14.49         1.31 o                         
   1   6   6        120.74        127.14         3.73 o                         
   2   6   6          0.13         -0.65         0.75 o                         
   3   6   6        106.61        106.17         3.08 o                         
   4   6   6         73.64         78.08         2.60 o                         
   5   6   6         18.31         15.04         1.67 o                         
  -9   7   6          2.50          3.93         1.39 o                         
  -8   7   6          5.88          9.00         1.07 o                         
  -7   7   6         59.37         59.36         2.07 o                         
  -6   7   6          1.33          1.90         0.81 o                         
  -5   7   6         38.45         38.64         1.54 o                         
  -4   7   6          0.45          1.17         0.78 o                         
  -3   7   6          0.00         -0.66         0.66 o                         
  -2   7   6          0.09         -0.28         0.56 o                         
  -1   7   6          0.70         -0.24         0.60 o                         
   0   7   6         92.89         85.81         2.79 o                         
   1   7   6          3.83          3.79         0.91 o                         
   2   7   6          5.65          3.04         1.11 o                         
   3   7   6          4.42          4.54         1.04 o                         
   4   7   6          0.04         -0.28         1.13 o                         
  -8   8   6          5.37          2.42         1.33 o                         
  -7   8   6          1.45          2.04         1.41 o                         
  -6   8   6         12.58         11.55         1.30 o                         
  -5   8   6          0.34         -0.67         0.99 o                         
  -4   8   6          5.31          3.14         0.97 o                         
  -3   8   6         17.49         17.58         1.16 o                         
  -2   8   6         17.75         15.18         1.10 o                         
  -1   8   6          1.19         -0.82         0.82 o                         
   0   8   6         27.23         26.91         1.60 o                         
   1   8   6          6.44          7.22         1.08 o                         
   2   8   6         28.89         26.82         1.90 o                         
   3   8   6         22.65         26.07         1.73 o                         
  -7   9   6          2.70          3.26         2.05 o                         
  -6   9   6         22.29         25.47         3.40 o                         
  -5   9   6          3.53          3.61         1.09 o                         
  -4   9   6          7.67          3.71         1.14 o                         
  -3   9   6          0.13          0.35         1.17 o                         
  -2   9   6          0.07          0.12         1.08 o                         
  -1   9   6          0.58          0.93         1.21 o                         
   0   9   6          0.16         -0.48         1.05 o                         
   1   9   6          3.45          1.75         1.17 o                         
   2   9   6          2.48          4.17         1.39 o                         
  -4  10   6          8.48         12.16         1.77 o                         
  -3  10   6         14.73         16.00         1.88 o                         
  -2  10   6          5.11          7.90         1.49 o                         
  -1  10   6         10.76          8.86         1.56 o                         
  -4 -10   7         62.69         67.17         2.94 o                         
  -3 -10   7         16.74         18.08         1.70 o                         
  -2 -10   7         28.19         29.12         3.24 o                         
  -1 -10   7         18.43         23.39         2.08 o                         
   0 -10   7          2.77          2.47         1.60 o                         
   1 -10   7         22.93         25.66         2.44 o                         
   2 -10   7          0.61         -0.79         1.41 o                         
  -6  -9   7          0.12         -0.60         1.64 o                         
  -5  -9   7         12.18         13.48         2.05 o                         
  -4  -9   7         27.88         28.91         2.80 o                         
  -3  -9   7          0.55         -0.28         1.18 o                         
  -2  -9   7          6.56          6.60         1.48 o                         
  -1  -9   7          6.04          7.97         2.32 o                         
   0  -9   7          0.93          1.99         1.23 o                         
   1  -9   7         16.37         11.01         0.98 o                         
   2  -9   7          0.40         -0.16         0.89 o                         
   3  -9   7         12.61          5.87         1.08 o                         
   4  -9   7          0.43          1.35         1.13 o                         
  -7  -8   7          1.18          0.88         1.63 o                         
  -6  -8   7          0.42          2.07         1.12 o                         
  -5  -8   7          0.78         -0.91         1.07 o                         
  -4  -8   7          4.46          5.17         1.19 o                         
  -3  -8   7          0.34         -0.12         1.17 o                         
  -2  -8   7         92.59         95.59         4.39 o                         
  -1  -8   7          6.40          8.61         1.00 o                         
   0  -8   7          4.94          5.90         0.86 o                         
   1  -8   7          1.39          0.45         0.73 o                         
   2  -8   7          0.00         -0.80         0.80 o                         
   3  -8   7         20.42         18.49         1.39 o                         
   4  -8   7          0.46          0.29         0.96 o                         
   5  -8   7          6.92         10.43         1.67 o                         
  -8  -7   7         15.30         13.42         1.84 o                         
  -7  -7   7          5.56          6.01         1.75 o                         
  -6  -7   7         30.18         28.68         1.70 o                         
  -5  -7   7         18.44         17.07         1.55 o                         
  -4  -7   7          1.75          0.59         1.31 o                         
  -3  -7   7        350.56        338.23         8.32 o                         
  -2  -7   7         14.17         18.38         1.04 o                         
  -1  -7   7        194.70        196.87         4.77 o                         
   0  -7   7        126.06        121.60         2.91 o                         
   1  -7   7          1.87          2.28         1.13 o                         
   2  -7   7        374.90        352.93         8.08 o                         
   3  -7   7         60.20         60.19         2.84 o                         
   4  -7   7         81.31         73.45         3.15 o                         
   5  -7   7         27.55         30.16         1.80 o                         
   6  -7   7          0.20         -0.29         1.14 o                         
  -9  -6   7          3.22          4.31         1.71 o                         
  -8  -6   7         84.19         91.32         3.38 o                         
  -7  -6   7         62.94         61.03         2.26 o                         
  -6  -6   7         58.64         58.55         3.10 o                         
  -5  -6   7          5.04          5.50         0.95 o                         
  -4  -6   7        100.00         94.73         2.71 o                         
  -3  -6   7          6.62          5.57         0.48 o                         
  -2  -6   7         68.34         62.83         1.60 o                         
  -1  -6   7        318.06        293.85         5.76 o                         
   0  -6   7        108.41        115.29         2.50 o                         
   1  -6   7        101.28         95.70         2.12 o                         
   2  -6   7         64.39         67.67         1.87 o                         
   3  -6   7          4.38          6.00         0.79 o                         
   4  -6   7          1.06          1.66         0.77 o                         
   5  -6   7         27.43         30.72         2.72 o                         
   6  -6   7          0.58          1.59         1.32 o                         
  -9  -5   7         47.21         45.37         2.17 o                         
  -8  -5   7         42.06         43.26         1.96 o                         
  -7  -5   7          7.20          7.17         0.95 o                         
  -6  -5   7         16.56         15.83         1.11 o                         
  -5  -5   7         78.25         73.72         2.09 o                         
  -4  -5   7         21.25         19.90         1.12 o                         
  -3  -5   7          0.13         -0.47         0.47 o                         
  -2  -5   7          7.65          7.77         0.49 o                         
  -1  -5   7        579.77        582.94        10.52 o                         
   0  -5   7         42.15         44.91         1.49 o                         
   1  -5   7          5.53          6.10         0.61 o                         
   2  -5   7          7.66          8.93         0.69 o                         
   3  -5   7         44.71         39.76         1.36 o                         
   4  -5   7         34.10         29.51         1.34 o                         
   5  -5   7         46.67         45.88         1.78 o                         
   6  -5   7          2.63          0.38         1.06 o                         
   7  -5   7          1.10         -0.90         1.64 o                         
 -10  -4   7          0.01          1.02         1.18 o                         
  -9  -4   7        196.59        195.97         6.25 o                         
  -8  -4   7          1.76          3.05         0.91 o                         
  -7  -4   7        338.61        333.05         9.49 o                         
  -6  -4   7         35.00         32.18         1.31 o                         
  -5  -4   7         50.46         44.88         1.19 o                         
  -4  -4   7        105.87        106.94         2.52 o                         
  -3  -4   7         47.87         46.71         1.11 o                         
  -2  -4   7         26.23         26.04         0.70 o                         
  -1  -4   7        139.40        137.19         2.75 o                         
   0  -4   7          1.29          1.47         0.37 o                         
   1  -4   7          7.45          7.90         0.55 o                         
   2  -4   7          6.56          7.42         0.57 o                         
   3  -4   7        141.91        127.16         3.28 o                         
   4  -4   7         17.85         17.43         1.06 o                         
   5  -4   7          4.08          2.83         0.83 o                         
   6  -4   7          2.14          1.43         1.00 o                         
   7  -4   7          0.32         -0.33         1.22 o                         
 -10  -3   7          9.26          9.23         1.16 o                         
  -9  -3   7         86.14         88.87         3.24 o                         
  -8  -3   7        197.73        191.84         5.30 o                         
  -7  -3   7        173.17        167.65         3.80 o                         
  -6  -3   7         34.07         34.61         0.92 o                         
  -5  -3   7         27.48         24.82         0.89 o                         
  -4  -3   7         70.48         66.69         1.54 o                         
  -3  -3   7         24.40         23.61         0.73 o                         
  -2  -3   7        116.41        108.64         2.27 o                         
  -1  -3   7         62.21         61.66         1.19 o                         
   0  -3   7         20.68         28.92         0.92 o                         
   1  -3   7         48.15         50.75         1.24 o                         
   2  -3   7         14.13         11.22         0.58 o                         
   3  -3   7         26.42         29.58         1.39 o                         
   4  -3   7         12.04         11.64         0.86 o                         
   5  -3   7         17.28         17.57         1.26 o                         
   6  -3   7          2.37          2.79         0.84 o                         
   7  -3   7          0.12          1.16         1.58 o                         
 -11  -2   7          0.72         -0.35         1.23 o                         
 -10  -2   7         24.13         23.87         1.53 o                         
  -9  -2   7         35.41         33.87         1.59 o                         
  -8  -2   7        224.76        221.34         4.88 o                         
  -7  -2   7         26.33         23.26         0.83 o                         
  -6  -2   7          0.37          0.35         0.36 o                         
  -5  -2   7          7.31          7.25         0.44 o                         
  -4  -2   7         40.92         42.62         1.16 o                         
  -3  -2   7        146.67        153.33         2.88 o                         
  -2  -2   7        151.25        151.82         2.65 o                         
  -1  -2   7        127.52        151.15         2.64 o                         
   0  -2   7        207.27        210.69         4.51 o                         
   1  -2   7        119.35        119.70         2.48 o                         
   2  -2   7          9.83         10.44         0.65 o                         
   3  -2   7         79.80         79.70         1.55 o                         
   4  -2   7         33.81         27.43         1.16 o                         
   5  -2   7         72.76         66.41         2.74 o                         
   6  -2   7         22.10         20.46         1.70 o                         
   7  -2   7          2.77          2.08         1.28 o                         
 -11  -1   7          0.12         -0.04         1.21 o                         
 -10  -1   7          5.80          4.82         0.81 o                         
  -9  -1   7         62.46         57.55         1.78 o                         
  -8  -1   7        224.38        229.03         4.60 o                         
  -7  -1   7         69.37         70.98         1.70 o                         
  -6  -1   7        272.36        281.63         5.12 o                         
  -5  -1   7         71.77         74.21         1.61 o                         
  -4  -1   7        303.94        302.18         5.11 o                         
  -3  -1   7        179.90        187.04         3.57 o                         
  -2  -1   7        738.49        759.41        12.61 o                         
  -1  -1   7         35.99         32.88         0.84 o                         
   0  -1   7         87.85         79.33         1.56 o                         
   1  -1   7        108.49        101.36         1.95 o                         
   2  -1   7         21.65         23.45         0.73 o                         
   3  -1   7          0.26          0.88         0.37 o                         
   4  -1   7         54.38         46.18         1.27 o                         
   5  -1   7         83.59         76.57         1.99 o                         
   6  -1   7          0.58          2.15         0.83 o                         
   7  -1   7          0.01          1.76         1.00 o                         
 -11   0   7         18.64         16.39         1.44 o                         
 -10   0   7          0.76          0.37         0.82 o                         
  -9   0   7         17.66         18.45         0.91 o                         
  -8   0   7         37.58         35.12         1.06 o                         
  -7   0   7        206.91        207.74         4.14 o                         
  -6   0   7        221.93        222.98         4.38 o                         
  -5   0   7         34.44         39.63         0.98 o                         
  -4   0   7          0.20          0.11         0.26 o                         
  -3   0   7         34.29         39.20         0.85 o                         
  -2   0   7         16.57         12.95         0.54 o                         
  -1   0   7          7.42          8.98         0.43 o                         
   0   0   7         36.29         38.54         0.81 o                         
   1   0   7        188.31        192.07         3.82 o                         
   2   0   7         25.29         25.97         0.84 o                         
   3   0   7         64.60         58.80         1.49 o                         
   4   0   7          0.15          1.18         0.49 o                         
   5   0   7         18.30         18.59         1.01 o                         
   6   0   7          8.29          7.37         0.88 o                         
   7   0   7          5.18          2.34         1.20 o                         
 -11   1   7         28.41         29.57         1.59 o                         
 -10   1   7         13.38         15.92         1.09 o                         
  -9   1   7         90.89         89.35         2.20 o                         
  -8   1   7         45.19         43.72         1.20 o                         
  -7   1   7        480.94        493.47         9.74 o                         
  -6   1   7        132.31        132.31         3.08 o                         
  -5   1   7        159.91        149.44         3.83 o                         
  -4   1   7          0.06          0.11         0.29 o                         
  -3   1   7         94.96         96.73         1.88 o                         
  -2   1   7        104.39         99.77         2.46 o                         
  -1   1   7          6.99          5.00         0.34 o                         
   0   1   7        224.11        224.45         4.12 o                         
   1   1   7         23.75         24.96         0.76 o                         
   2   1   7         17.97         17.24         0.88 o                         
   3   1   7          3.33          3.50         0.47 o                         
   4   1   7         25.04         24.08         0.96 o                         
   5   1   7          4.43          5.21         0.66 o                         
   6   1   7          5.31          4.02         0.93 o                         
   7   1   7          1.09          0.29         1.15 o                         
 -11   2   7         16.30         19.08         1.80 o                         
 -10   2   7         27.01         29.65         1.26 o                         
  -9   2   7         14.92         14.53         0.86 o                         
  -8   2   7          0.53          0.70         0.46 o                         
  -7   2   7         55.25         52.55         1.31 o                         
  -6   2   7          8.38         11.12         0.70 o                         
  -5   2   7        327.95        325.86         5.89 o                         
  -4   2   7         61.08         60.98         1.49 o                         
  -3   2   7          3.04          4.12         0.46 o                         
  -2   2   7        511.97        537.60         9.57 o                         
  -1   2   7        599.30        612.47        10.88 o                         
   0   2   7          9.29         11.56         0.65 o                         
   1   2   7         57.82         59.88         1.52 o                         
   2   2   7         11.44         11.55         0.60 o                         
   3   2   7          1.94          2.24         0.45 o                         
   4   2   7          3.85          4.33         0.67 o                         
   5   2   7          0.23         -0.27         0.87 o                         
   6   2   7          0.88          0.12         0.84 o                         
   7   2   7          1.63          1.08         1.31 o                         
 -11   3   7          9.47          7.99         1.62 o                         
 -10   3   7          1.92          1.97         0.81 o                         
  -9   3   7         85.52         84.35         2.14 o                         
  -8   3   7         65.09         60.96         1.70 o                         
  -7   3   7        252.43        245.34         4.83 o                         
  -6   3   7       1180.67       1196.01        21.07 o                         
  -5   3   7         64.00         63.70         1.29 o                         
  -4   3   7        103.36        101.76         2.15 o                         
  -3   3   7         92.79         93.57         1.75 o                         
  -2   3   7         17.59         20.12         0.63 o                         
  -1   3   7        361.43        359.97         6.09 o                         
   0   3   7         11.75         11.89         0.50 o                         
   1   3   7        190.79        191.26         4.16 o                         
   2   3   7          2.75          3.03         0.49 o                         
   3   3   7          4.90          4.90         0.49 o                         
   4   3   7          8.84          7.57         0.77 o                         
   5   3   7          0.05          1.02         0.89 o                         
   6   3   7          5.64          7.03         1.01 o                         
 -10   4   7        101.57        114.30         3.73 o                         
  -9   4   7          9.78         10.72         0.83 o                         
  -8   4   7         65.03         68.94         1.84 o                         
  -7   4   7        114.12        107.99         2.57 o                         
  -6   4   7        100.20         97.75         2.34 o                         
  -5   4   7         64.04         57.60         1.21 o                         
  -4   4   7         31.47         27.81         0.90 o                         
  -3   4   7        166.36        143.23         2.97 o                         
  -2   4   7        149.04        146.02         3.25 o                         
  -1   4   7          9.99          9.15         0.55 o                         
   0   4   7         42.45         42.62         1.08 o                         
   1   4   7          6.32          8.10         0.53 o                         
   2   4   7          2.19          2.12         0.39 o                         
   3   4   7          0.33          0.73         0.99 o                         
   4   4   7          9.59          9.31         0.85 o                         
   5   4   7          1.93          2.46         0.86 o                         
   6   4   7          0.38          1.81         1.00 o                         
 -10   5   7          5.80          7.95         1.09 o                         
  -9   5   7         11.54         12.82         0.94 o                         
  -8   5   7         16.96         17.60         1.00 o                         
  -7   5   7         43.80         41.90         1.54 o                         
  -6   5   7          0.44          1.12         0.64 o                         
  -5   5   7         25.12         30.46         0.96 o                         
  -4   5   7          1.68          2.42         0.64 o                         
  -3   5   7          0.05         -0.37         0.49 o                         
  -2   5   7         81.14         79.44         2.00 o                         
  -1   5   7          0.35          0.44         0.43 o                         
   0   5   7        563.80        563.85        12.82 o                         
   1   5   7         26.18         29.78         1.13 o                         
   2   5   7         17.86         16.96         1.15 o                         
   3   5   7         24.68         25.81         1.97 o                         
   4   5   7          6.46          6.78         1.05 o                         
   5   5   7         10.20         14.12         1.53 o                         
  -9   6   7         14.63         16.13         1.42 o                         
  -8   6   7          6.74          6.32         0.89 o                         
  -7   6   7         15.81         18.41         1.43 o                         
  -6   6   7          2.83          4.06         0.81 o                         
  -5   6   7         83.87         78.38         3.46 o                         
  -4   6   7         41.48         34.08         1.40 o                         
  -3   6   7          1.01          0.94         0.55 o                         
  -2   6   7          1.21         -0.51         0.51 o                         
  -1   6   7         33.02         32.55         1.24 o                         
   0   6   7          8.06          7.80         0.77 o                         
   1   6   7          7.96          7.44         0.92 o                         
   2   6   7          2.16          2.89         0.92 o                         
   3   6   7         21.43         22.85         1.50 o                         
   4   6   7          2.07          1.48         1.11 o                         
   5   6   7         41.00         43.57         2.60 o                         
  -9   7   7          0.34          2.07         1.31 o                         
  -8   7   7          0.03          0.88         1.20 o                         
  -7   7   7          2.75          4.26         0.99 o                         
  -6   7   7          3.53          1.03         0.91 o                         
  -5   7   7          0.05         -0.63         0.90 o                         
  -4   7   7          0.06          1.29         0.86 o                         
  -3   7   7          2.62          0.76         0.62 o                         
  -2   7   7          0.39          0.54         0.63 o                         
  -1   7   7         11.81         11.93         1.29 o                         
   0   7   7          0.00          0.40         0.93 o                         
   1   7   7         13.62         12.51         1.27 o                         
   2   7   7         17.15         19.83         2.24 o                         
   3   7   7          0.00          0.63         1.38 o                         
   4   7   7          1.35          1.73         1.48 o                         
  -8   8   7          3.51          4.75         2.46 o                         
  -7   8   7          1.25          1.42         1.33 o                         
  -6   8   7          1.67          0.49         0.97 o                         
  -5   8   7          0.03          2.00         1.12 o                         
  -4   8   7          0.74          0.73         0.96 o                         
  -3   8   7          0.87          3.22         1.14 o                         
  -2   8   7          0.64          1.07         0.84 o                         
  -1   8   7          0.90         -0.11         1.07 o                         
   0   8   7          0.34          1.01         1.00 o                         
   1   8   7          7.85          7.05         1.17 o                         
   2   8   7          1.52          0.26         1.22 o                         
  -6   9   7          3.20          4.92         1.24 o                         
  -5   9   7          1.74          3.81         1.19 o                         
  -4   9   7          1.01          2.98         1.47 o                         
  -3   9   7          0.12          0.90         1.45 o                         
  -2   9   7          6.27          8.37         1.43 o                         
  -1   9   7          0.43          0.74         1.39 o                         
   0   9   7          0.00         -0.45         1.31 o                         
   1   9   7          8.81          8.06         1.35 o                         
  -3 -10   8          0.70          1.80         1.81 o                         
  -2 -10   8         29.95         29.78         2.72 o                         
  -1 -10   8          3.86          4.84         1.77 o                         
   0 -10   8          8.15         11.21         2.10 o                         
   1 -10   8         11.91         11.22         3.76 o                         
  -5  -9   8         42.54         40.85         3.38 o                         
  -4  -9   8          0.17          1.00         1.52 o                         
  -3  -9   8         51.49         50.65         3.03 o                         
  -2  -9   8          8.09          7.81         1.14 o                         
  -1  -9   8          0.07          1.78         1.47 o                         
   0  -9   8         23.05         26.32         2.83 o                         
   1  -9   8          5.63          4.68         1.61 o                         
   2  -9   8          4.53          1.87         1.95 o                         
   3  -9   8          4.92          5.85         1.24 o                         
  -7  -8   8          9.72         13.49         1.90 o                         
  -6  -8   8          7.83          7.20         1.60 o                         
  -5  -8   8          9.26          7.95         1.72 o                         
  -4  -8   8          2.91          2.22         1.31 o                         
  -3  -8   8        200.72        217.07         4.98 o                         
  -2  -8   8          0.01         -0.93         1.06 o                         
  -1  -8   8          0.76          4.04         0.98 o                         
   0  -8   8          0.13          0.60         1.17 o                         
   1  -8   8         19.87         19.90         1.45 o                         
   2  -8   8          0.13         -0.05         0.83 o                         
   3  -8   8          1.47          1.41         0.94 o                         
   4  -8   8         14.94         18.57         1.86 o                         
  -8  -7   8         31.30         31.49         2.09 o                         
  -7  -7   8         47.77         50.66         2.32 o                         
  -6  -7   8          0.55          0.14         1.30 o                         
  -5  -7   8          1.76          2.82         1.11 o                         
  -4  -7   8         26.40         30.66         1.38 o                         
  -3  -7   8         81.31         76.13         2.36 o                         
  -2  -7   8          4.02          5.23         0.78 o                         
  -1  -7   8        285.67        266.05         7.16 o                         
   0  -7   8          0.17          0.48         0.83 o                         
   1  -7   8         33.14         33.98         1.60 o                         
   2  -7   8         33.76         33.39         1.90 o                         
   3  -7   8         14.75         16.92         1.18 o                         
   4  -7   8         85.22         76.76         3.72 o                         
   5  -7   8          8.26          6.41         1.28 o                         
  -9  -6   8          8.70          8.63         1.34 o                         
  -8  -6   8          0.13          0.70         1.08 o                         
  -7  -6   8          3.42          6.28         1.63 o                         
  -6  -6   8          5.75          8.02         1.08 o                         
  -5  -6   8         53.79         49.61         1.87 o                         
  -4  -6   8        127.40        120.87         2.96 o                         
  -3  -6   8         12.34         13.42         0.93 o                         
  -2  -6   8        277.65        294.97         5.84 o                         
  -1  -6   8         80.82         80.73         2.20 o                         
   0  -6   8         32.34         32.77         1.54 o                         
   1  -6   8        139.66        135.93         4.39 o                         
   2  -6   8          2.46          3.23         0.64 o                         
   3  -6   8        212.20        194.15         6.70 o                         
   4  -6   8         61.80         63.70         3.48 o                         
   5  -6   8          0.16          0.17         0.98 o                         
   6  -6   8         13.59         10.65         1.84 o                         
  -9  -5   8         17.66         16.85         1.43 o                         
  -8  -5   8         17.32         17.07         1.41 o                         
  -7  -5   8         13.59         14.87         1.19 o                         
  -6  -5   8         77.91         72.18         3.30 o                         
  -5  -5   8          4.59          3.95         0.70 o                         
  -4  -5   8        130.18        121.90         2.90 o                         
  -3  -5   8        233.20        223.19         4.92 o                         
  -2  -5   8        704.77        711.83        11.92 o                         
  -1  -5   8        402.17        384.16         7.39 o                         
   0  -5   8          2.12          3.60         1.02 o                         
   1  -5   8          2.05          1.70         0.59 o                         
   2  -5   8         65.82         61.29         1.73 o                         
   3  -5   8          0.17         -0.63         0.64 o                         
   4  -5   8         14.87         11.65         1.44 o                         
   5  -5   8          0.00          0.26         0.96 o                         
   6  -5   8          0.11         -0.16         1.05 o                         
 -10  -4   8          0.49          1.83         1.23 o                         
  -9  -4   8          4.60          6.68         1.12 o                         
  -8  -4   8          3.58          5.76         1.07 o                         
  -7  -4   8         36.49         36.26         1.56 o                         
  -6  -4   8         58.79         55.55         1.59 o                         
  -5  -4   8        218.16        206.09         4.54 o                         
  -4  -4   8          8.00          7.18         0.65 o                         
  -3  -4   8        221.12        234.15         5.06 o                         
  -2  -4   8         13.01         15.68         0.70 o                         
  -1  -4   8          0.70          0.99         0.54 o                         
   0  -4   8        101.02        101.37         2.42 o                         
   1  -4   8         33.03         32.51         1.32 o                         
   2  -4   8         24.80         24.98         1.07 o                         
   3  -4   8          0.46          0.67         0.52 o                         
   4  -4   8          0.62         -0.72         0.72 o                         
   5  -4   8         66.02         62.62         2.19 o                         
   6  -4   8          3.50          2.69         1.09 o                         
 -10  -3   8          7.69          7.36         1.23 o                         
  -9  -3   8          0.01          0.61         1.20 o                         
  -8  -3   8          2.06          2.33         0.87 o                         
  -7  -3   8         83.86         83.35         2.91 o                         
  -6  -3   8         36.18         35.61         1.17 o                         
  -5  -3   8         33.88         30.19         0.95 o                         
  -4  -3   8         19.54         20.10         0.85 o                         
  -3  -3   8         40.33         39.99         1.09 o                         
  -2  -3   8        179.67        172.97         3.24 o                         
  -1  -3   8        149.59        138.73         2.64 o                         
   0  -3   8         23.85         21.23         0.84 o                         
   1  -3   8          4.27          4.19         0.46 o                         
   2  -3   8         17.02         17.57         0.78 o                         
   3  -3   8         38.19         35.03         1.38 o                         
   4  -3   8         56.06         45.62         1.78 o                         
   5  -3   8        105.03        107.33         3.12 o                         
   6  -3   8          5.04          6.00         1.29 o                         
   7  -3   8          2.42          3.47         1.27 o                         
 -11  -2   8         43.00         42.28         2.39 o                         
 -10  -2   8         13.63         15.60         1.26 o                         
  -9  -2   8          5.39          6.33         0.93 o                         
  -8  -2   8        184.61        185.89         5.27 o                         
  -7  -2   8         43.25         39.48         1.32 o                         
  -6  -2   8        316.81        311.28         5.32 o                         
  -5  -2   8          0.09          0.24         0.54 o                         
  -4  -2   8         17.52         20.04         0.78 o                         
  -3  -2   8         20.07         19.49         0.70 o                         
  -2  -2   8         85.28         77.53         1.46 o                         
  -1  -2   8        138.81        138.78         2.83 o                         
   0  -2   8          0.13         -0.25         0.38 o                         
   1  -2   8         29.79         34.58         1.10 o                         
   2  -2   8         73.96         72.45         1.85 o                         
   3  -2   8         19.89         17.93         0.87 o                         
   4  -2   8          0.05         -0.31         0.90 o                         
   5  -2   8          1.71          1.13         1.10 o                         
   6  -2   8         29.12         23.07         1.55 o                         
   7  -2   8          8.42          7.61         1.22 o                         
 -11  -1   8          0.46          0.82         1.25 o                         
 -10  -1   8          1.01         -0.47         0.93 o                         
  -9  -1   8         40.30         41.20         1.47 o                         
  -8  -1   8          0.56          0.78         0.69 o                         
  -7  -1   8        258.25        260.49         5.53 o                         
  -6  -1   8        116.28        117.13         2.46 o                         
  -5  -1   8          6.05          5.67         0.40 o                         
  -4  -1   8          9.03          8.83         0.37 o                         
  -3  -1   8          1.27          1.28         0.26 o                         
  -2  -1   8         55.18         62.43         1.66 o                         
  -1  -1   8          8.38          9.34         0.53 o                         
   0  -1   8          0.45          0.28         0.25 o                         
   1  -1   8        110.22        112.18         2.17 o                         
   2  -1   8          1.78          1.69         0.29 o                         
   3  -1   8          3.93          4.65         0.56 o                         
   4  -1   8          0.45          0.69         0.55 o                         
   5  -1   8          4.05          5.49         0.88 o                         
   6  -1   8         11.20          8.68         1.11 o                         
   7  -1   8          7.66          7.20         1.53 o                         
 -11   0   8          1.55          2.90         1.30 o                         
 -10   0   8         15.08         16.65         1.22 o                         
  -9   0   8         14.35         15.37         0.85 o                         
  -8   0   8         86.95         86.67         1.98 o                         
  -7   0   8          1.23          1.70         0.43 o                         
  -6   0   8         86.72         88.09         1.92 o                         
  -5   0   8         16.53         17.56         0.64 o                         
  -4   0   8        125.42        114.08         2.35 o                         
  -3   0   8         12.07         16.07         0.56 o                         
  -2   0   8         20.27         22.83         0.74 o                         
  -1   0   8          6.93          9.41         0.51 o                         
   0   0   8         95.32         86.85         1.77 o                         
   1   0   8         73.70         70.55         1.63 o                         
   2   0   8         20.87         20.31         0.91 o                         
   3   0   8          0.10         -0.18         0.51 o                         
   4   0   8          6.78          6.02         0.65 o                         
   5   0   8         38.25         35.41         1.42 o                         
   6   0   8          0.49          2.92         1.14 o                         
   7   0   8         13.30         13.50         1.60 o                         
 -11   1   8          1.14          3.57         1.20 o                         
 -10   1   8        112.23        124.01         3.28 o                         
  -9   1   8         21.03         21.91         1.10 o                         
  -8   1   8          2.42          2.44         0.73 o                         
  -7   1   8        584.74        613.75        12.63 o                         
  -6   1   8        681.93        708.82        13.45 o                         
  -5   1   8        530.82        525.18        10.82 o                         
  -4   1   8          5.13          5.07         0.41 o                         
  -3   1   8          1.91          2.65         0.36 o                         
  -2   1   8          2.64          3.78         0.36 o                         
  -1   1   8          3.06          2.74         0.43 o                         
   0   1   8         88.52         82.98         1.73 o                         
   1   1   8         15.16         14.83         0.73 o                         
   2   1   8          0.24          1.11         0.47 o                         
   3   1   8         41.16         39.41         1.20 o                         
   4   1   8         81.78         77.62         1.94 o                         
   5   1   8          1.60          1.46         0.75 o                         
   6   1   8         61.38         64.46         2.72 o                         
 -11   2   8          0.33          1.86         1.27 o                         
 -10   2   8         16.52         18.21         1.15 o                         
  -9   2   8         25.82         23.30         1.08 o                         
  -8   2   8          1.84          2.14         0.57 o                         
  -7   2   8         53.68         53.13         1.47 o                         
  -6   2   8          6.94          7.55         0.52 o                         
  -5   2   8        303.96        292.67         5.32 o                         
  -4   2   8         20.40         18.69         0.70 o                         
  -3   2   8         68.45         63.64         1.38 o                         
  -2   2   8          0.38          0.73         0.33 o                         
  -1   2   8        121.09        111.31         2.55 o                         
   0   2   8        170.96        167.56         3.41 o                         
   1   2   8          1.12          1.88         0.51 o                         
   2   2   8         14.75         13.48         0.81 o                         
   3   2   8         20.75         20.79         1.09 o                         
   4   2   8          8.61         10.02         0.85 o                         
   5   2   8          1.67          3.56         0.84 o                         
   6   2   8          0.51          1.37         1.24 o                         
 -11   3   8          0.01          0.49         1.63 o                         
 -10   3   8         38.13         40.13         1.59 o                         
  -9   3   8         20.24         21.44         1.11 o                         
  -8   3   8         25.64         25.18         1.06 o                         
  -7   3   8         39.50         37.43         1.20 o                         
  -6   3   8        135.85        136.74         2.84 o                         
  -5   3   8         92.12         85.09         2.06 o                         
  -4   3   8        551.37        548.45         9.23 o                         
  -3   3   8        111.29        104.38         2.06 o                         
  -2   3   8        116.02        109.63         2.14 o                         
  -1   3   8         46.15         44.57         1.05 o                         
   0   3   8         31.92         31.86         0.85 o                         
   1   3   8          1.51          2.93         0.61 o                         
   2   3   8          0.02          0.29         0.48 o                         
   3   3   8          9.05         10.20         0.84 o                         
   4   3   8          0.38          1.01         0.97 o                         
   5   3   8         12.86         12.08         1.27 o                         
   6   3   8          3.88          9.18         1.29 o                         
 -10   4   8          0.78          2.86         0.86 o                         
  -9   4   8         74.77         81.46         2.19 o                         
  -8   4   8         35.96         36.86         1.90 o                         
  -7   4   8         13.98         14.36         1.12 o                         
  -6   4   8        523.44        502.74        10.48 o                         
  -5   4   8        302.06        291.71         6.16 o                         
  -4   4   8        522.11        520.71        10.00 o                         
  -3   4   8        126.82        120.89         2.80 o                         
  -2   4   8         21.87         19.16         0.88 o                         
  -1   4   8        313.81        294.89         6.28 o                         
   0   4   8         25.23         27.87         1.26 o                         
   1   4   8        137.77        129.45         2.97 o                         
   2   4   8         38.25         37.58         1.64 o                         
   3   4   8          0.29         -0.79         0.79 o                         
   4   4   8          1.05          2.23         1.20 o                         
   5   4   8          3.55          3.42         1.20 o                         
 -10   5   8         13.94         15.41         1.52 o                         
  -9   5   8          3.18          2.63         1.00 o                         
  -8   5   8         12.98         15.85         1.36 o                         
  -7   5   8         36.35         33.53         1.64 o                         
  -6   5   8         20.42         20.97         2.25 o                         
  -5   5   8        379.41        387.10         8.91 o                         
  -4   5   8         14.57         16.50         0.89 o                         
  -3   5   8        119.91        121.42         2.86 o                         
  -2   5   8          8.66          7.62         0.65 o                         
  -1   5   8         15.23         13.17         0.78 o                         
   0   5   8         11.96         12.55         0.80 o                         
   1   5   8          4.05          3.92         0.88 o                         
   2   5   8         52.55         56.29         2.21 o                         
   3   5   8         11.03         12.06         1.16 o                         
   4   5   8          9.33          9.11         1.22 o                         
   5   5   8         18.34         20.58         1.69 o                         
  -9   6   8          1.26         -0.61         0.95 o                         
  -8   6   8          8.53          9.17         1.03 o                         
  -7   6   8          2.43          2.74         0.94 o                         
  -6   6   8          1.73          3.19         1.12 o                         
  -5   6   8        100.73         98.45         3.10 o                         
  -4   6   8          0.09          2.78         1.02 o                         
  -3   6   8        170.70        169.39         4.28 o                         
  -2   6   8          9.93          8.80         0.84 o                         
  -1   6   8          3.49          3.52         0.64 o                         
   0   6   8         72.57         63.91         2.72 o                         
   1   6   8         40.24         40.18         2.08 o                         
   2   6   8          0.78          1.27         1.08 o                         
   3   6   8          0.10          1.25         1.14 o                         
   4   6   8          2.99          3.52         1.30 o                         
  -8   7   8          0.50         -0.33         1.17 o                         
  -7   7   8          2.96          3.43         1.07 o                         
  -6   7   8         29.43         27.24         1.90 o                         
  -5   7   8          6.50          5.11         0.98 o                         
  -4   7   8        189.67        179.12         4.59 o                         
  -3   7   8          5.92          7.26         0.81 o                         
  -2   7   8         41.87         42.84         1.50 o                         
  -1   7   8         25.26         27.81         1.50 o                         
   0   7   8          0.50          2.62         0.95 o                         
   1   7   8         56.24         60.12         2.43 o                         
   2   7   8          4.06          8.34         1.21 o                         
   3   7   8          6.75          9.48         1.46 o                         
  -7   8   8         22.87         29.73         1.84 o                         
  -6   8   8          1.44          1.01         1.06 o                         
  -5   8   8          0.30          1.90         1.13 o                         
  -4   8   8         64.70         73.03         2.53 o                         
  -3   8   8          5.21          3.44         1.96 o                         
  -2   8   8         36.72         40.52         1.87 o                         
  -1   8   8          3.09          5.33         1.43 o                         
   0   8   8          3.08          4.02         1.13 o                         
   1   8   8          1.98          0.11         1.20 o                         
  -5   9   8          3.65          4.29         1.24 o                         
  -4   9   8          3.75          4.78         1.60 o                         
  -3   9   8         16.97         19.57         3.05 o                         
  -2   9   8          1.52          1.86         1.37 o                         
  -1   9   8          0.91         -0.36         1.17 o                         
  -5  -9   9         14.08         15.64         2.52 o                         
  -4  -9   9          1.61          0.87         1.81 o                         
  -3  -9   9         38.93         38.64         2.85 o                         
  -2  -9   9          2.31          1.74         1.22 o                         
  -1  -9   9          1.15          0.78         1.41 o                         
   0  -9   9          0.27          4.30         1.33 o                         
   1  -9   9          0.03         -1.40         1.40 o                         
   2  -9   9          1.46          2.46         1.65 o                         
  -6  -8   9          2.40          2.56         1.32 o                         
  -5  -8   9          3.79          4.28         1.41 o                         
  -4  -8   9          8.59          7.75         1.99 o                         
  -3  -8   9          3.56          3.13         0.96 o                         
  -2  -8   9          2.58          2.94         0.99 o                         
  -1  -8   9         51.75         47.61         2.47 o                         
   0  -8   9          0.07          0.20         1.04 o                         
   1  -8   9          4.89          5.03         1.21 o                         
   2  -8   9          1.21         -0.54         1.29 o                         
   3  -8   9          5.32          2.85         1.24 o                         
  -8  -7   9          0.36          1.20         2.26 o                         
  -7  -7   9          5.71          6.63         1.31 o                         
  -6  -7   9         21.06         24.90         3.27 o                         
  -5  -7   9         15.96         16.20         1.46 o                         
  -4  -7   9         11.66         12.85         1.07 o                         
  -3  -7   9          8.53          9.15         0.92 o                         
  -2  -7   9        134.36        136.55         3.72 o                         
  -1  -7   9          0.46          1.34         0.87 o                         
   0  -7   9          6.41          4.70         1.13 o                         
   1  -7   9          9.95          9.01         0.80 o                         
   2  -7   9          0.03          0.46         0.81 o                         
   3  -7   9         39.99         47.45         2.36 o                         
   4  -7   9          2.66          4.33         1.13 o                         
  -8  -6   9          9.17         10.78         1.91 o                         
  -7  -6   9         29.70         31.79         1.87 o                         
  -6  -6   9          9.95         13.17         1.33 o                         
  -5  -6   9          1.70          3.01         1.13 o                         
  -4  -6   9          4.05          4.98         0.81 o                         
  -3  -6   9          1.86          0.70         0.72 o                         
  -2  -6   9        232.02        209.32         6.70 o                         
  -1  -6   9         29.08         26.44         1.67 o                         
   0  -6   9        186.11        180.46         4.49 o                         
   1  -6   9          4.96          6.43         1.02 o                         
   2  -6   9          5.69          6.02         1.13 o                         
   3  -6   9          5.00          3.26         1.14 o                         
   4  -6   9         17.14         22.22         1.48 o                         
   5  -6   9         15.09         11.66         1.59 o                         
  -9  -5   9          1.86          3.45         1.23 o                         
  -8  -5   9          0.03         -0.60         1.26 o                         
  -7  -5   9         86.51         90.12         3.10 o                         
  -6  -5   9          4.69          4.74         0.93 o                         
  -5  -5   9        114.68        115.28         3.39 o                         
  -4  -5   9         72.26         63.68         1.83 o                         
  -3  -5   9         16.59         11.91         0.84 o                         
  -2  -5   9         55.53         56.42         1.66 o                         
  -1  -5   9         57.80         56.84         1.70 o                         
   0  -5   9        297.37        297.12         6.40 o                         
   1  -5   9         77.26         74.84         2.62 o                         
   2  -5   9          0.43          1.10         0.86 o                         
   3  -5   9         51.25         49.62         1.89 o                         
   4  -5   9         13.16         10.69         1.11 o                         
   5  -5   9          8.00         13.56         1.30 o                         
 -10  -4   9          1.73          1.28         2.04 o                         
  -9  -4   9          2.60          1.15         1.51 o                         
  -8  -4   9          0.09          0.48         0.96 o                         
  -7  -4   9         14.74         16.02         1.44 o                         
  -6  -4   9          0.11          0.00         0.87 o                         
  -5  -4   9         64.74         60.31         1.72 o                         
  -4  -4   9         38.04         40.33         1.33 o                         
  -3  -4   9         81.01         79.19         2.03 o                         
  -2  -4   9         12.80         11.76         0.61 o                         
  -1  -4   9       1132.26       1152.32        23.61 o                         
   0  -4   9          1.29          2.05         0.51 o                         
   1  -4   9         47.02         45.32         1.53 o                         
   2  -4   9          5.42          4.67         0.69 o                         
   3  -4   9          2.05          3.18         0.78 o                         
   4  -4   9         30.37         26.18         2.03 o                         
   5  -4   9          6.35          5.93         1.59 o                         
   6  -4   9          0.11          2.11         1.22 o                         
 -10  -3   9          7.64          8.14         1.27 o                         
  -9  -3   9         16.54         14.47         1.22 o                         
  -8  -3   9         61.66         61.71         2.14 o                         
  -7  -3   9          0.18          0.77         0.80 o                         
  -6  -3   9        232.45        215.84         4.75 o                         
  -5  -3   9        159.54        156.32         3.55 o                         
  -4  -3   9         14.47         11.78         0.72 o                         
  -3  -3   9        187.80        171.30         3.51 o                         
  -2  -3   9        300.85        279.64         5.06 o                         
  -1  -3   9        411.06        414.49         8.71 o                         
   0  -3   9        235.82        227.08         4.95 o                         
   1  -3   9         82.43         80.78         2.07 o                         
   2  -3   9         33.70         32.73         1.20 o                         
   3  -3   9         22.41         22.25         1.44 o                         
   4  -3   9          3.10          2.40         1.20 o                         
   5  -3   9          0.08         -0.14         0.95 o                         
   6  -3   9          2.49          2.36         1.83 o                         
 -10  -2   9          0.00          2.04         1.15 o                         
  -9  -2   9          0.02          2.42         0.94 o                         
  -8  -2   9          0.07         -0.36         1.20 o                         
  -7  -2   9         16.74         12.74         0.82 o                         
  -6  -2   9          0.04         -0.45         0.48 o                         
  -5  -2   9          0.21          0.42         0.47 o                         
  -4  -2   9          0.19          0.10         0.42 o                         
  -3  -2   9          0.16         -0.41         0.41 o                         
  -2  -2   9         98.64         99.03         1.93 o                         
  -1  -2   9         25.91         28.17         0.85 o                         
   0  -2   9        310.44        303.84         6.48 o                         
   1  -2   9        220.21        217.59         4.75 o                         
   2  -2   9         20.00         20.21         0.97 o                         
   3  -2   9         14.90         15.85         0.97 o                         
   4  -2   9          0.18          0.29         0.99 o                         
   5  -2   9         55.34         54.78         2.44 o                         
   6  -2   9         13.44         11.92         1.50 o                         
 -11  -1   9         17.72         20.45         2.36 o                         
 -10  -1   9         28.11         29.52         1.85 o                         
  -9  -1   9          0.69          0.94         1.12 o                         
  -8  -1   9         31.01         28.57         1.34 o                         
  -7  -1   9         49.48         47.76         1.25 o                         
  -6  -1   9         17.28         15.87         0.61 o                         
  -5  -1   9         74.61         78.65         1.61 o                         
  -4  -1   9          0.57          1.07         0.26 o                         
  -3  -1   9         89.76         93.36         1.77 o                         
  -2  -1   9          3.06          3.50         0.37 o                         
  -1  -1   9        199.10        205.23         3.93 o                         
   0  -1   9        322.36        313.07         5.69 o                         
   1  -1   9         11.07         11.60         0.90 o                         
   2  -1   9          1.21          3.04         0.52 o                         
   3  -1   9          0.00         -0.65         0.65 o                         
   4  -1   9         40.58         41.76         1.58 o                         
   5  -1   9          1.75          2.51         0.98 o                         
   6  -1   9          4.57          5.60         1.38 o                         
 -11   0   9         26.70         24.64         2.04 o                         
 -10   0   9         13.54         14.24         1.30 o                         
  -9   0   9          8.34          8.71         0.93 o                         
  -8   0   9        114.11        110.12         2.66 o                         
  -7   0   9          7.10          8.56         0.68 o                         
  -6   0   9        185.79        190.79         3.83 o                         
  -5   0   9        146.58        137.69         2.83 o                         
  -4   0   9         21.68         25.25         0.91 o                         
  -3   0   9        428.06        432.50         8.33 o                         
  -2   0   9        275.80        271.03         5.76 o                         
  -1   0   9        135.78        133.73         2.79 o                         
   0   0   9        322.47        321.53         6.29 o                         
   1   0   9         80.15         75.71         1.77 o                         
   2   0   9        144.42        146.94         3.38 o                         
   3   0   9          0.95          1.37         0.69 o                         
   4   0   9          0.63         -0.14         0.68 o                         
   5   0   9          4.52          4.22         1.40 o                         
   6   0   9          0.00         -0.70         1.62 o                         
 -11   1   9          0.99          3.97         1.25 o                         
 -10   1   9         74.65         81.49         2.84 o                         
  -9   1   9          0.05          1.27         0.67 o                         
  -8   1   9         33.62         33.25         1.18 o                         
  -7   1   9         45.44         46.55         1.57 o                         
  -6   1   9         19.86         21.09         0.84 o                         
  -5   1   9        100.66         99.67         2.43 o                         
  -4   1   9         62.68         57.57         1.30 o                         
  -3   1   9         80.79         81.68         1.72 o                         
  -2   1   9        142.33        141.40         2.78 o                         
  -1   1   9         33.32         33.04         0.91 o                         
   0   1   9          0.45          1.38         0.43 o                         
   1   1   9        185.21        185.51         3.56 o                         
   2   1   9         64.64         64.81         1.70 o                         
   3   1   9          2.37          2.20         0.73 o                         
   4   1   9          2.80          0.91         0.80 o                         
   5   1   9          1.55          0.35         1.20 o                         
   6   1   9         14.25         16.64         1.65 o                         
 -10   2   9          1.62          1.45         0.73 o                         
  -9   2   9          4.09          5.92         0.70 o                         
  -8   2   9         64.65         60.90         1.85 o                         
  -7   2   9         48.83         47.37         1.40 o                         
  -6   2   9        253.11        257.13         5.08 o                         
  -5   2   9        349.24        337.92         6.56 o                         
  -4   2   9          3.29          3.62         0.45 o                         
  -3   2   9          4.06          3.85         0.45 o                         
  -2   2   9        136.86        132.32         2.77 o                         
  -1   2   9          0.43          0.20         0.44 o                         
   0   2   9          7.67          7.35         0.52 o                         
   1   2   9        251.56        246.82         5.34 o                         
   2   2   9          0.22          0.79         0.57 o                         
   3   2   9         83.18         79.80         2.19 o                         
   4   2   9         37.48         36.34         1.53 o                         
   5   2   9          4.73          6.96         2.34 o                         
 -10   3   9         20.45         29.89         1.39 o                         
  -9   3   9          2.16          3.56         0.82 o                         
  -8   3   9         10.05          9.53         0.77 o                         
  -7   3   9         11.56         11.01         0.86 o                         
  -6   3   9         91.01         81.75         2.03 o                         
  -5   3   9         82.89         78.60         1.93 o                         
  -4   3   9          8.36          6.59         0.49 o                         
  -3   3   9         84.86         77.95         1.64 o                         
  -2   3   9          0.71          0.35         0.33 o                         
  -1   3   9        275.53        250.22         4.63 o                         
   0   3   9        490.77        469.63         9.05 o                         
   1   3   9         49.24         50.90         1.41 o                         
   2   3   9        160.64        162.86         4.12 o                         
   3   3   9          7.39         12.18         1.25 o                         
   4   3   9          7.43          8.58         1.00 o                         
   5   3   9          6.87         10.84         2.17 o                         
 -10   4   9          0.24          0.30         0.94 o                         
  -9   4   9         25.51         26.69         1.30 o                         
  -8   4   9          1.28          1.75         0.69 o                         
  -7   4   9         18.21         17.39         0.99 o                         
  -6   4   9         27.78         27.68         1.26 o                         
  -5   4   9          0.12          0.48         0.45 o                         
  -4   4   9        181.52        167.04         3.77 o                         
  -3   4   9          7.22          4.98         0.60 o                         
  -2   4   9        118.07        104.09         2.52 o                         
  -1   4   9         25.09         19.04         0.96 o                         
   0   4   9          2.15          3.23         0.69 o                         
   1   4   9         20.99         17.55         2.54 o                         
   2   4   9         39.51         44.57         1.98 o                         
   3   4   9         21.56         20.27         1.50 o                         
   4   4   9          0.01         -0.73         1.08 o                         
  -9   5   9          8.68          7.58         1.03 o                         
  -8   5   9          5.60          6.61         0.91 o                         
  -7   5   9          1.07          0.82         0.84 o                         
  -6   5   9         44.70         38.86         1.93 o                         
  -5   5   9         61.83         57.53         2.35 o                         
  -4   5   9        124.89        108.13         2.73 o                         
  -3   5   9         39.77         44.63         1.75 o                         
  -2   5   9          0.08          0.03         0.67 o                         
  -1   5   9          4.50          3.62         0.69 o                         
   0   5   9          0.60         -0.73         0.73 o                         
   1   5   9         11.88         11.53         1.02 o                         
   2   5   9         10.42         12.71         1.17 o                         
   3   5   9          3.34          4.62         1.25 o                         
   4   5   9          0.01          2.04         1.34 o                         
  -9   6   9          2.83          5.08         1.15 o                         
  -8   6   9         38.69         39.41         1.82 o                         
  -7   6   9          6.97         11.02         1.09 o                         
  -6   6   9          0.21         -0.42         0.79 o                         
  -5   6   9          5.29          4.46         0.92 o                         
  -4   6   9         67.39         77.56         2.14 o                         
  -3   6   9         93.81         91.28         2.39 o                         
  -2   6   9          1.86          3.84         0.72 o                         
  -1   6   9         14.29         12.16         1.05 o                         
   0   6   9          2.56          2.71         0.91 o                         
   1   6   9         15.62         16.90         1.27 o                         
   2   6   9         20.22         22.71         1.83 o                         
   3   6   9          0.44          0.72         1.32 o                         
  -8   7   9          5.19          7.31         1.33 o                         
  -7   7   9          1.21          1.86         1.34 o                         
  -6   7   9          0.54          1.04         1.40 o                         
  -5   7   9         47.44         39.80         2.87 o                         
  -4   7   9         47.89         58.60         2.17 o                         
  -3   7   9          3.83          6.02         1.13 o                         
  -2   7   9          8.92          7.09         1.02 o                         
  -1   7   9          0.38          0.12         1.24 o                         
   0   7   9          0.15         -0.35         1.67 o                         
   1   7   9          0.81          0.86         1.15 o                         
   2   7   9          0.49         -0.08         1.24 o                         
  -6   8   9         12.82         15.80         1.42 o                         
  -5   8   9          0.03         -1.13         1.13 o                         
  -4   8   9          8.89          4.99         1.41 o                         
  -3   8   9          4.90          2.73         1.35 o                         
  -2   8   9         66.04         75.66         4.02 o                         
  -1   8   9          2.95          5.47         1.23 o                         
   0   8   9          3.41          4.42         1.26 o                         
  -4  -9  10          0.02          3.06         2.99 o                         
  -3  -9  10         27.61         40.19         4.00 o                         
  -2  -9  10          2.30          1.49         1.65 o                         
  -1  -9  10          0.06         -0.51         1.55 o                         
   0  -9  10          6.30          7.64         1.89 o                         
  -6  -8  10          7.43         11.34         1.95 o                         
  -5  -8  10         17.24         15.10         3.80 o                         
  -4  -8  10          7.44          9.04         1.77 o                         
  -3  -8  10          5.63         10.48         1.55 o                         
  -2  -8  10          3.26          1.51         1.56 o                         
  -1  -8  10         23.94         28.66         2.36 o                         
   0  -8  10         16.65         22.01         1.66 o                         
   1  -8  10          0.39          1.55         1.47 o                         
   2  -8  10          5.55          5.02         1.60 o                         
  -7  -7  10         21.19         17.62         1.61 o                         
  -6  -7  10          5.26          5.22         1.60 o                         
  -5  -7  10          4.42          6.39         1.18 o                         
  -4  -7  10          3.69          6.42         1.33 o                         
  -3  -7  10          0.48         -0.54         1.24 o                         
  -2  -7  10          7.93          4.62         1.61 o                         
  -1  -7  10         25.67         24.89         1.69 o                         
   0  -7  10          0.11         -0.64         1.01 o                         
   1  -7  10          2.01          1.06         1.19 o                         
   2  -7  10          3.08          3.33         1.46 o                         
   3  -7  10          1.90          3.06         1.46 o                         
  -8  -6  10         60.55         61.57         2.98 o                         
  -7  -6  10          0.03          1.64         1.22 o                         
  -6  -6  10          0.19          3.93         1.05 o                         
  -5  -6  10          0.84          1.95         0.98 o                         
  -4  -6  10          4.77          6.94         0.83 o                         
  -3  -6  10         56.75         54.42         2.12 o                         
  -2  -6  10         16.10         16.56         1.23 o                         
  -1  -6  10         42.82         37.17         1.82 o                         
   0  -6  10         39.91         43.32         1.99 o                         
   1  -6  10         31.57         32.20         1.46 o                         
   2  -6  10          0.31         -0.53         0.88 o                         
   3  -6  10          9.11         10.45         1.70 o                         
   4  -6  10         21.23         24.57         1.62 o                         
  -9  -5  10          2.17          4.33         1.35 o                         
  -8  -5  10          0.34          0.09         1.26 o                         
  -7  -5  10          3.22          1.90         1.68 o                         
  -6  -5  10         27.94         24.43         1.56 o                         
  -5  -5  10         14.75         12.50         0.93 o                         
  -4  -5  10          0.71          0.76         0.72 o                         
  -3  -5  10         16.13         13.13         1.29 o                         
  -2  -5  10         31.62         28.21         2.36 o                         
  -1  -5  10          6.69          4.26         0.99 o                         
   0  -5  10         18.07         19.01         1.02 o                         
   1  -5  10          1.80          2.38         0.66 o                         
   2  -5  10         13.03         15.65         1.73 o                         
   3  -5  10          4.04          4.27         1.36 o                         
   4  -5  10         35.88         38.33         1.99 o                         
  -9  -4  10          0.84          0.69         2.19 o                         
  -8  -4  10          2.79          2.17         1.12 o                         
  -7  -4  10         38.61         33.68         1.59 o                         
  -6  -4  10         55.41         56.47         1.85 o                         
  -5  -4  10          2.15          2.89         0.76 o                         
  -4  -4  10          0.31          0.87         0.58 o                         
  -3  -4  10         11.12          9.99         0.79 o                         
  -2  -4  10         37.86         31.70         1.22 o                         
  -1  -4  10          3.55          2.47         0.60 o                         
   0  -4  10          7.19          6.34         0.68 o                         
   1  -4  10         72.85         65.78         2.21 o                         
   2  -4  10          3.83          2.69         0.84 o                         
   3  -4  10          6.81          7.46         1.02 o                         
   4  -4  10          0.11          2.27         1.06 o                         
   5  -4  10          6.27          9.18         1.59 o                         
 -10  -3  10          5.45          4.54         1.24 o                         
  -9  -3  10          7.47          7.81         1.20 o                         
  -8  -3  10          9.12         11.05         1.16 o                         
  -7  -3  10          1.07          0.44         0.75 o                         
  -6  -3  10         57.13         50.90         1.74 o                         
  -5  -3  10          4.83          5.64         0.65 o                         
  -4  -3  10        145.35        121.95         2.90 o                         
  -3  -3  10          0.70          0.69         0.51 o                         
  -2  -3  10         12.83         10.39         0.72 o                         
  -1  -3  10         47.28         43.86         1.40 o                         
   0  -3  10        100.02        100.46         2.49 o                         
   1  -3  10         45.08         47.19         1.57 o                         
   2  -3  10          6.78          8.53         0.78 o                         
   3  -3  10          0.87          1.06         0.85 o                         
   4  -3  10         29.27         30.62         1.86 o                         
   5  -3  10          0.06          4.50         1.30 o                         
 -10  -2  10          9.38          5.26         1.55 o                         
  -9  -2  10         12.62         11.92         1.30 o                         
  -8  -2  10          2.10          1.06         0.92 o                         
  -7  -2  10         34.73         35.39         1.30 o                         
  -6  -2  10          2.29          1.96         0.63 o                         
  -5  -2  10        215.50        182.64         4.08 o                         
  -4  -2  10          0.33          0.65         0.47 o                         
  -3  -2  10        118.73        113.96         2.25 o                         
  -2  -2  10         95.96         83.68         2.01 o                         
  -1  -2  10         21.01         18.33         0.81 o                         
   0  -2  10        351.80        349.96         7.45 o                         
   1  -2  10          9.22          8.61         0.71 o                         
   2  -2  10         78.45         76.48         2.08 o                         
   3  -2  10          5.72          6.86         0.77 o                         
   4  -2  10          0.24          1.95         1.04 o                         
   5  -2  10          0.73         -1.15         1.15 o                         
 -10  -1  10         14.30         15.50         1.43 o                         
  -9  -1  10          1.72          2.55         0.95 o                         
  -8  -1  10         19.18         19.87         1.25 o                         
  -7  -1  10         40.51         41.52         1.57 o                         
  -6  -1  10        341.44        321.93         7.92 o                         
  -5  -1  10          6.24          5.36         0.51 o                         
  -4  -1  10         14.70         13.75         0.54 o                         
  -3  -1  10         38.95         36.86         1.00 o                         
  -2  -1  10         38.30         38.89         1.30 o                         
  -1  -1  10        237.46        235.98         4.72 o                         
   0  -1  10          8.38          8.66         0.51 o                         
   1  -1  10         84.96         84.77         2.20 o                         
   2  -1  10          3.10          2.79         0.65 o                         
   3  -1  10          3.12          4.46         0.81 o                         
   4  -1  10          5.00          5.79         1.08 o                         
   5  -1  10          0.08          1.88         2.09 o                         
 -10   0  10         15.68         16.23         2.65 o                         
  -9   0  10         18.80         19.47         1.23 o                         
  -8   0  10         56.22         57.14         2.54 o                         
  -7   0  10         39.68         41.11         1.69 o                         
  -6   0  10        110.44        118.09         2.51 o                         
  -5   0  10        119.41        127.19         2.67 o                         
  -4   0  10         22.38         28.36         1.13 o                         
  -3   0  10        156.00        149.53         3.08 o                         
  -2   0  10          0.29          1.12         0.43 o                         
  -1   0  10        106.16        106.10         2.34 o                         
   0   0  10         67.15         67.73         1.67 o                         
   1   0  10        146.01        142.36         3.04 o                         
   2   0  10         98.41         99.00         2.53 o                         
   3   0  10         27.94         29.23         1.65 o                         
   4   0  10          1.88          3.94         0.95 o                         
   5   0  10          0.00         -1.04         1.34 o                         
 -10   1  10          1.09         -0.63         1.05 o                         
  -9   1  10          0.01          0.59         0.82 o                         
  -8   1  10         53.28         49.92         1.49 o                         
  -7   1  10        106.94        107.43         2.40 o                         
  -6   1  10         75.79         75.98         1.79 o                         
  -5   1  10         31.78         28.78         0.97 o                         
  -4   1  10         89.27         82.93         1.90 o                         
  -3   1  10         21.54         20.37         0.92 o                         
  -2   1  10          0.34         -0.47         0.47 o                         
  -1   1  10         66.93         60.58         1.64 o                         
   0   1  10        471.36        480.97         9.30 o                         
   1   1  10         52.20         54.21         1.64 o                         
   2   1  10         38.38         37.62         1.43 o                         
   3   1  10          6.67          7.74         0.93 o                         
   4   1  10          2.39          3.28         1.09 o                         
   5   1  10          0.86          2.09         1.37 o                         
 -10   2  10          5.17          3.42         0.99 o                         
  -9   2  10         18.01         20.68         1.15 o                         
  -8   2  10          6.18          6.10         0.69 o                         
  -7   2  10         24.53         23.18         1.06 o                         
  -6   2  10          3.84          5.38         0.57 o                         
  -5   2  10          0.01         -0.08         0.50 o                         
  -4   2  10          5.46          6.56         0.68 o                         
  -3   2  10         36.07         30.36         1.04 o                         
  -2   2  10         26.52         26.40         0.98 o                         
  -1   2  10         17.33         15.11         0.87 o                         
   0   2  10          4.46          4.10         0.56 o                         
   1   2  10         23.00         22.20         1.08 o                         
   2   2  10         12.55         14.94         0.92 o                         
   3   2  10         32.65         32.05         1.62 o                         
   4   2  10          6.54          7.16         2.08 o                         
 -10   3  10          6.06          5.24         1.04 o                         
  -9   3  10         13.92         16.00         1.29 o                         
  -8   3  10         21.89         21.07         1.14 o                         
  -7   3  10          0.17          0.28         0.63 o                         
  -6   3  10         21.14         20.42         0.94 o                         
  -5   3  10         23.30         21.77         0.96 o                         
  -4   3  10         51.84         45.53         1.27 o                         
  -3   3  10          6.65          6.49         0.54 o                         
  -2   3  10         79.87         73.93         1.77 o                         
  -1   3  10         12.72         13.70         0.80 o                         
   0   3  10         68.33         70.58         2.11 o                         
   1   3  10          8.68          7.73         0.83 o                         
   2   3  10        105.86        112.46         3.54 o                         
   3   3  10         59.50         67.19         2.64 o                         
   4   3  10         55.45         60.43         2.70 o                         
  -9   4  10          0.14          0.51         0.93 o                         
  -8   4  10         20.21         25.68         1.40 o                         
  -7   4  10          0.60          0.51         0.77 o                         
  -6   4  10          1.01          1.00         0.73 o                         
  -5   4  10          0.69          0.43         0.67 o                         
  -4   4  10         37.18         39.97         1.45 o                         
  -3   4  10         22.44         20.68         1.11 o                         
  -2   4  10         13.45          9.53         0.80 o                         
  -1   4  10         70.35         70.34         1.97 o                         
   0   4  10        110.82         92.06         2.64 o                         
   1   4  10         60.24         65.19         2.45 o                         
   2   4  10         78.72         75.40         3.83 o                         
   3   4  10         28.99         30.91         2.11 o                         
  -9   5  10          8.35         13.34         1.42 o                         
  -8   5  10         17.68         16.50         1.44 o                         
  -7   5  10          3.31          1.57         0.87 o                         
  -6   5  10          0.02         -0.07         0.86 o                         
  -5   5  10          4.32          4.67         0.91 o                         
  -4   5  10          2.02          0.89         0.70 o                         
  -3   5  10          1.67          1.23         0.72 o                         
  -2   5  10          0.47         -0.64         0.64 o                         
  -1   5  10          1.30         -0.70         0.70 o                         
   0   5  10          5.29          4.67         1.01 o                         
   1   5  10          9.13         11.00         1.66 o                         
   2   5  10          0.33          2.60         1.15 o                         
   3   5  10         35.49         40.52         2.28 o                         
  -8   6  10          0.22         -0.70         1.08 o                         
  -7   6  10         10.70         15.71         1.23 o                         
  -6   6  10          0.33         -0.27         0.91 o                         
  -5   6  10          0.21          0.67         1.18 o                         
  -4   6  10         21.74         21.00         1.40 o                         
  -3   6  10          2.65          1.96         0.82 o                         
  -2   6  10          4.04          5.67         0.95 o                         
  -1   6  10          0.06         -0.94         1.36 o                         
   0   6  10          1.25          0.48         1.03 o                         
   1   6  10          0.46          0.69         1.12 o                         
   2   6  10          1.12          1.62         1.47 o                         
  -7   7  10         22.91         24.06         1.64 o                         
  -6   7  10         18.09         21.20         1.47 o                         
  -5   7  10         13.76         16.84         1.39 o                         
  -4   7  10         11.74         11.48         1.18 o                         
  -3   7  10         39.30         42.71         2.40 o                         
  -2   7  10         11.93         14.63         1.51 o                         
  -1   7  10          3.13          3.38         1.15 o                         
   0   7  10          0.18          2.44         1.56 o                         
  -4   8  10          3.85          5.75         1.77 o                         
  -3   8  10         15.05         15.18         1.68 o                         
  -2   8  10          1.49          2.45         1.62 o                         
  -5  -8  11         11.25         12.22         1.91 o                         
  -4  -8  11         15.84         19.38         1.90 o                         
  -3  -8  11          4.06          3.28         1.56 o                         
  -2  -8  11          0.89          4.94         1.45 o                         
  -1  -8  11          5.52          2.14         1.26 o                         
   0  -8  11         25.08         31.51         3.80 o                         
  -6  -7  11          0.65          2.55         1.67 o                         
  -5  -7  11          1.72          2.62         1.55 o                         
  -4  -7  11          1.78          2.42         1.37 o                         
  -3  -7  11         11.40         11.87         1.23 o                         
  -2  -7  11         47.13         45.31         2.11 o                         
  -1  -7  11          1.30          2.82         1.39 o                         
   0  -7  11          6.63          8.61         1.27 o                         
   1  -7  11          2.30         -0.43         1.40 o                         
   2  -7  11          1.00          0.77         1.56 o                         
  -7  -6  11          5.82          3.62         1.38 o                         
  -6  -6  11         65.44         63.18         3.64 o                         
  -5  -6  11          0.00         -0.79         1.68 o                         
  -4  -6  11          6.75         10.23         1.12 o                         
  -3  -6  11         24.17         26.47         1.62 o                         
  -2  -6  11         12.46         11.45         1.37 o                         
  -1  -6  11         19.97         20.74         2.02 o                         
   0  -6  11         11.34         10.56         1.16 o                         
   1  -6  11          5.39          5.12         1.77 o                         
   2  -6  11         27.80         27.68         1.97 o                         
   3  -6  11          6.71          7.89         1.67 o                         
  -8  -5  11          0.97          6.37         1.41 o                         
  -7  -5  11          2.70          4.31         1.63 o                         
  -6  -5  11          4.33          8.96         1.14 o                         
  -5  -5  11         12.98          7.41         1.10 o                         
  -4  -5  11          7.68          7.04         0.93 o                         
  -3  -5  11          1.49          2.45         1.00 o                         
  -2  -5  11          0.13         -0.48         1.18 o                         
  -1  -5  11          0.04         -0.68         1.78 o                         
   0  -5  11          5.13          4.35         0.93 o                         
   1  -5  11         28.41         35.51         1.74 o                         
   2  -5  11          4.26          4.46         1.64 o                         
   3  -5  11          0.84          0.92         1.12 o                         
  -9  -4  11          2.83          3.56         1.45 o                         
  -8  -4  11          3.32          4.12         1.21 o                         
  -7  -4  11         34.91         28.83         1.66 o                         
  -6  -4  11          5.16          4.72         0.79 o                         
  -5  -4  11        133.92        112.81         2.84 o                         
  -4  -4  11          4.06          4.10         0.79 o                         
  -3  -4  11          9.61          7.31         0.87 o                         
  -2  -4  11         44.42         36.37         1.56 o                         
  -1  -4  11          2.40          1.32         0.80 o                         
   0  -4  11         12.42         10.61         0.86 o                         
   1  -4  11        100.40        105.71         2.74 o                         
   2  -4  11         16.16         18.86         1.36 o                         
   3  -4  11          9.51         10.36         1.22 o                         
   4  -4  11         14.67         14.54         1.96 o                         
  -9  -3  11          5.31          4.02         2.05 o                         
  -8  -3  11          0.37          0.18         1.08 o                         
  -7  -3  11          2.33          1.15         1.00 o                         
  -6  -3  11          4.11          3.45         1.30 o                         
  -5  -3  11         21.27         21.28         1.07 o                         
  -4  -3  11         49.24         47.58         1.91 o                         
  -3  -3  11          2.16          3.13         0.72 o                         
  -2  -3  11          8.86          5.58         0.78 o                         
  -1  -3  11          0.55          0.27         0.65 o                         
   0  -3  11         37.99         33.32         1.41 o                         
   1  -3  11         27.15         24.20         1.43 o                         
   2  -3  11          7.62          8.03         0.88 o                         
   3  -3  11          8.14          9.73         1.18 o                         
   4  -3  11          0.36          1.42         1.21 o                         
 -10  -2  11          0.05          0.84         1.30 o                         
  -9  -2  11          4.77          6.56         1.18 o                         
  -8  -2  11         25.82         23.88         1.47 o                         
  -7  -2  11         13.13         17.07         1.07 o                         
  -6  -2  11         18.44         20.36         1.41 o                         
  -5  -2  11         95.55         92.99         3.16 o                         
  -4  -2  11          7.50          8.27         0.68 o                         
  -3  -2  11          6.03          2.95         0.71 o                         
  -2  -2  11          1.23          0.48         0.57 o                         
  -1  -2  11         12.37         10.45         0.76 o                         
   0  -2  11          5.79          5.34         0.76 o                         
   1  -2  11          0.91          0.67         0.68 o                         
   2  -2  11          3.65          2.87         0.98 o                         
   3  -2  11          2.12          3.00         1.02 o                         
   4  -2  11          7.74          7.31         1.23 o                         
 -10  -1  11          0.60          2.53         1.22 o                         
  -9  -1  11          4.84          3.45         1.04 o                         
  -8  -1  11          2.63          3.42         0.75 o                         
  -7  -1  11         25.36         32.34         1.39 o                         
  -6  -1  11         41.40         41.59         1.40 o                         
  -5  -1  11         23.48         18.26         0.93 o                         
  -4  -1  11        348.74        304.91         6.51 o                         
  -3  -1  11          7.97          5.81         0.54 o                         
  -2  -1  11        190.35        180.32         3.77 o                         
  -1  -1  11        144.04        144.60         3.07 o                         
   0  -1  11          0.65          1.62         0.93 o                         
   1  -1  11        146.84        146.62         3.47 o                         
   2  -1  11         25.86         27.57         1.39 o                         
   3  -1  11         18.69         18.80         1.22 o                         
   4  -1  11         43.81         45.40         2.17 o                         
 -10   0  11          1.29          3.82         1.23 o                         
  -9   0  11          0.15         -0.18         1.99 o                         
  -8   0  11          3.13          2.73         0.76 o                         
  -7   0  11          5.18          4.05         0.80 o                         
  -6   0  11         42.08         40.63         1.60 o                         
  -5   0  11         88.64         70.30         1.86 o                         
  -4   0  11          3.24          0.68         0.54 o                         
  -3   0  11          7.59          9.81         1.08 o                         
  -2   0  11          7.16          5.75         0.56 o                         
  -1   0  11          2.87          3.02         0.69 o                         
   0   0  11         30.56         28.39         1.41 o                         
   1   0  11          8.71          8.99         0.85 o                         
   2   0  11          1.29          4.25         0.85 o                         
   3   0  11         10.08         12.73         1.13 o                         
   4   0  11         32.79         36.18         2.36 o                         
 -10   1  11          2.35          0.86         1.29 o                         
  -9   1  11          0.21         -0.72         0.86 o                         
  -8   1  11          3.30          4.36         0.81 o                         
  -7   1  11         29.16         32.02         1.25 o                         
  -6   1  11          0.09          0.57         0.53 o                         
  -5   1  11         73.40         64.15         2.47 o                         
  -4   1  11        137.86        133.93         2.87 o                         
  -3   1  11        110.72        101.20         2.28 o                         
  -2   1  11         23.09         23.03         0.95 o                         
  -1   1  11          0.73         -0.53         1.08 o                         
   0   1  11          2.83          4.44         0.63 o                         
   1   1  11         22.22         22.72         1.20 o                         
   2   1  11         82.01         84.98         2.55 o                         
   3   1  11          6.05          5.37         1.08 o                         
   4   1  11         23.24         27.57         2.08 o                         
 -10   2  11          8.06          6.95         1.54 o                         
  -9   2  11          2.77          1.75         1.00 o                         
  -8   2  11         11.65         13.13         1.52 o                         
  -7   2  11          5.84          5.60         0.79 o                         
  -6   2  11          9.28          8.57         0.66 o                         
  -5   2  11         27.92         28.78         1.17 o                         
  -4   2  11          3.81          4.74         0.65 o                         
  -3   2  11         89.29         81.96         2.02 o                         
  -2   2  11         10.74         10.76         0.85 o                         
  -1   2  11          7.46          7.17         0.74 o                         
   0   2  11        121.52        115.04         2.99 o                         
   1   2  11         88.21         83.33         2.32 o                         
   2   2  11         28.60         28.33         2.38 o                         
   3   2  11          6.33          8.76         1.31 o                         
   4   2  11          1.84          1.08         2.55 o                         
  -9   3  11          0.44          1.77         1.06 o                         
  -8   3  11          0.35          1.43         0.82 o                         
  -7   3  11          0.67          0.16         0.75 o                         
  -6   3  11          1.88          2.44         0.71 o                         
  -5   3  11         21.92         23.37         1.29 o                         
  -4   3  11        107.83        100.44         2.52 o                         
  -3   3  11         11.39         11.84         0.83 o                         
  -2   3  11          0.11          0.01         0.62 o                         
  -1   3  11          3.89          4.74         0.74 o                         
   0   3  11         16.90         14.20         1.00 o                         
   1   3  11         17.09         18.04         1.55 o                         
   2   3  11          3.90          5.94         1.27 o                         
   3   3  11          0.55          0.84         1.24 o                         
  -9   4  11          0.26          1.10         1.01 o                         
  -8   4  11          8.48          9.90         1.34 o                         
  -7   4  11         24.23         27.73         1.47 o                         
  -6   4  11          0.35          0.77         0.78 o                         
  -5   4  11         12.81         11.88         1.41 o                         
  -4   4  11         35.50         41.93         1.70 o                         
  -3   4  11         24.74         20.84         1.40 o                         
  -2   4  11         27.94         29.50         1.31 o                         
  -1   4  11          0.22         -0.66         0.71 o                         
   0   4  11          0.00         -0.39         0.90 o                         
   1   4  11          0.41          1.20         1.02 o                         
   2   4  11         10.67         11.25         1.47 o                         
  -8   5  11         16.07         16.00         1.25 o                         
  -7   5  11          6.61          5.92         1.05 o                         
  -6   5  11          1.13          1.08         0.90 o                         
  -5   5  11         23.60         18.64         1.88 o                         
  -4   5  11          0.46          0.45         0.82 o                         
  -3   5  11          3.00          2.86         1.00 o                         
  -2   5  11          2.22          1.37         0.95 o                         
  -1   5  11          1.29          1.29         1.10 o                         
   0   5  11          0.59          0.16         1.04 o                         
   1   5  11          0.01         -0.20         1.14 o                         
  -7   6  11          5.31          6.49         1.20 o                         
  -6   6  11          2.85          1.59         1.10 o                         
  -5   6  11          2.40          2.10         1.08 o                         
  -4   6  11         13.37         11.23         1.20 o                         
  -3   6  11         16.63         23.49         2.11 o                         
  -2   6  11         16.42         16.68         1.33 o                         
  -1   6  11         36.21         45.91         2.39 o                         
   0   6  11          0.55          2.35         1.22 o                         
  -5   7  11          6.23          7.34         1.35 o                         
  -4   7  11          2.94          3.35         1.37 o                         
  -3   7  11          0.00         -0.08         1.48 o                         
  -2   7  11          4.98          6.35         1.23 o                         
  -5  -7  12          0.33          0.86         2.43 o                         
  -4  -7  12          0.02          0.55         1.55 o                         
  -3  -7  12          4.94          2.97         1.42 o                         
  -2  -7  12         13.63         13.87         1.40 o                         
  -1  -7  12         27.34         32.95         2.02 o                         
   0  -7  12          0.66          1.70         1.62 o                         
  -7  -6  12          3.97          3.93         1.84 o                         
  -6  -6  12         24.81         34.70         2.36 o                         
  -5  -6  12          0.68          1.38         1.71 o                         
  -4  -6  12          0.38          0.22         1.26 o                         
  -3  -6  12         11.29         18.66         1.59 o                         
  -2  -6  12         38.32         39.66         2.36 o                         
  -1  -6  12          9.20          7.64         1.27 o                         
   0  -6  12          4.89          8.45         1.33 o                         
   1  -6  12         11.73         11.72         1.63 o                         
  -8  -5  12          0.01          1.70         1.37 o                         
  -7  -5  12         17.70         19.70         1.75 o                         
  -6  -5  12          2.35          4.76         1.36 o                         
  -5  -5  12          0.10         -0.56         0.97 o                         
  -4  -5  12          6.26          8.41         1.10 o                         
  -3  -5  12          4.13          2.44         1.12 o                         
  -2  -5  12          0.00          0.42         1.17 o                         
  -1  -5  12          0.73          0.74         1.31 o                         
   0  -5  12         52.18         52.58         2.51 o                         
   1  -5  12          0.22         -0.89         1.41 o                         
   2  -5  12         10.03         10.96         1.93 o                         
  -8  -4  12          2.40          2.89         1.36 o                         
  -7  -4  12          5.39         10.01         1.25 o                         
  -6  -4  12          0.09          1.00         0.87 o                         
  -5  -4  12          0.11          0.98         0.88 o                         
  -4  -4  12          7.68          5.42         0.95 o                         
  -3  -4  12          1.79          0.13         0.82 o                         
  -2  -4  12          0.68          1.50         0.98 o                         
  -1  -4  12         14.59         13.26         1.18 o                         
   0  -4  12          3.45          3.38         1.08 o                         
   1  -4  12          2.85          3.77         1.05 o                         
   2  -4  12          7.43          9.47         1.56 o                         
   3  -4  12          4.46          5.69         1.37 o                         
  -9  -3  12          0.14          1.92         1.34 o                         
  -8  -3  12          2.57          2.34         1.32 o                         
  -7  -3  12         17.89         17.61         1.56 o                         
  -6  -3  12          0.58          1.27         1.07 o                         
  -5  -3  12          3.48          5.24         0.77 o                         
  -4  -3  12          5.65          3.12         1.14 o                         
  -3  -3  12          3.70          2.81         0.91 o                         
  -2  -3  12          0.01          0.61         0.80 o                         
  -1  -3  12          2.17          1.91         0.90 o                         
   0  -3  12          0.01          1.53         1.40 o                         
   1  -3  12          1.13          0.49         1.01 o                         
   2  -3  12         45.15         50.05         2.49 o                         
   3  -3  12          1.12          0.82         1.84 o                         
  -9  -2  12          4.35          5.62         2.13 o                         
  -8  -2  12          0.01         -0.85         0.99 o                         
  -7  -2  12          6.51          7.98         0.87 o                         
  -6  -2  12          3.70          6.31         0.89 o                         
  -5  -2  12          0.05         -0.35         0.65 o                         
  -4  -2  12          4.38          5.39         0.73 o                         
  -3  -2  12         58.23         59.49         2.86 o                         
  -2  -2  12          2.25          2.95         1.10 o                         
  -1  -2  12          1.64          2.13         0.76 o                         
   0  -2  12          0.70          1.53         0.90 o                         
   1  -2  12         96.25         96.48         2.80 o                         
   2  -2  12          0.29          1.02         1.42 o                         
   3  -2  12         56.35         62.51         2.79 o                         
  -9  -1  12         17.91         22.98         1.74 o                         
  -8  -1  12         13.31         11.90         1.45 o                         
  -7  -1  12         51.29         48.99         1.68 o                         
  -6  -1  12         11.44         11.26         0.84 o                         
  -5  -1  12          0.11          0.76         0.62 o                         
  -4  -1  12         30.01         28.19         1.50 o                         
  -3  -1  12          0.38         -1.15         1.33 o                         
  -2  -1  12         20.92         20.41         1.14 o                         
  -1  -1  12          0.00          0.77         0.73 o                         
   0  -1  12        106.57        103.52         2.73 o                         
   1  -1  12         21.94         23.26         1.35 o                         
   2  -1  12          6.72          6.62         0.96 o                         
   3  -1  12          3.63          3.95         1.27 o                         
  -9   0  12          2.73          3.08         1.16 o                         
  -8   0  12          1.27          1.70         1.14 o                         
  -7   0  12         23.12         25.62         1.25 o                         
  -6   0  12         36.56         43.53         1.50 o                         
  -5   0  12          0.86         -0.01         0.61 o                         
  -4   0  12          2.77          2.10         0.66 o                         
  -3   0  12          6.01          4.77         0.64 o                         
  -2   0  12          4.31          5.79         0.68 o                         
  -1   0  12          4.07          4.15         0.82 o                         
   0   0  12         24.65         24.42         1.27 o                         
   1   0  12         17.85         18.00         1.18 o                         
   2   0  12          4.53          3.00         1.12 o                         
   3   0  12          7.97          6.39         1.85 o                         
  -9   1  12          1.09          1.56         0.94 o                         
  -8   1  12          0.63          1.97         0.89 o                         
  -7   1  12          6.55          5.59         0.81 o                         
  -6   1  12          4.58          1.52         0.74 o                         
  -5   1  12          2.11          3.84         0.72 o                         
  -4   1  12          1.72          3.92         0.75 o                         
  -3   1  12         18.48         12.99         0.79 o                         
  -2   1  12         50.05         45.78         1.51 o                         
  -1   1  12         92.33         86.73         2.51 o                         
   0   1  12          4.55          6.26         0.83 o                         
   1   1  12         19.54         20.03         1.26 o                         
   2   1  12          0.02          0.39         1.14 o                         
   3   1  12          1.03          2.29         1.26 o                         
  -9   2  12         22.03         17.90         1.98 o                         
  -8   2  12         15.22         18.27         1.39 o                         
  -7   2  12         24.77         29.54         1.61 o                         
  -6   2  12         14.73         15.96         0.97 o                         
  -5   2  12          4.72          7.99         1.02 o                         
  -4   2  12          3.10          1.95         0.81 o                         
  -3   2  12         22.19         22.29         1.14 o                         
  -2   2  12          2.09          2.82         0.77 o                         
  -1   2  12          1.11          0.55         0.72 o                         
   0   2  12         11.83         12.12         1.11 o                         
   1   2  12          4.17          6.60         1.18 o                         
   2   2  12         10.29          7.55         1.39 o                         
  -9   3  12         25.25         26.40         1.76 o                         
  -8   3  12          0.04         -0.41         1.02 o                         
  -7   3  12          4.51          7.01         0.95 o                         
  -6   3  12         15.52         13.88         1.03 o                         
  -5   3  12         23.62         24.52         1.64 o                         
  -4   3  12          2.95          9.41         1.51 o                         
  -3   3  12         14.51         15.06         1.01 o                         
  -2   3  12         22.42         17.93         1.08 o                         
  -1   3  12          8.32         10.56         0.97 o                         
   0   3  12         16.17         17.84         1.51 o                         
   1   3  12          5.60          5.11         1.25 o                         
   2   3  12          0.72          0.91         1.35 o                         
  -8   4  12         14.53         19.70         1.87 o                         
  -7   4  12          0.78         -0.13         1.09 o                         
  -6   4  12         17.12         19.32         1.32 o                         
  -5   4  12         13.86         14.51         1.07 o                         
  -4   4  12          6.56          4.45         1.18 o                         
  -3   4  12          0.89         -0.09         0.87 o                         
  -2   4  12         43.34         43.97         2.55 o                         
  -1   4  12          3.69          3.12         1.02 o                         
   0   4  12         10.80         12.61         1.42 o                         
   1   4  12          4.89          7.42         1.44 o                         
  -7   5  12         16.56         21.01         1.46 o                         
  -6   5  12          0.00         -0.41         1.10 o                         
  -5   5  12         17.16         18.18         1.37 o                         
  -4   5  12          0.57         -0.79         0.96 o                         
  -3   5  12          0.54         -0.28         1.16 o                         
  -2   5  12         29.24         33.94         1.94 o                         
  -1   5  12          0.98         -1.12         1.12 o                         
   0   5  12          8.52         11.21         1.36 o                         
  -6   6  12          8.36         10.15         1.39 o                         
  -5   6  12          0.00          3.06         1.32 o                         
  -4   6  12          0.84         -0.99         1.31 o                         
  -3   6  12         21.44         28.41         3.74 o                         
  -2   6  12          0.04          2.56         1.30 o                         
  -5  -6  13         10.51         19.13         1.88 o                         
  -4  -6  13          3.53          7.22         1.29 o                         
  -3  -6  13          2.51          0.75         1.28 o                         
  -2  -6  13         14.94         18.60         1.56 o                         
  -1  -6  13          9.91          9.77         1.64 o                         
  -7  -5  13          6.76          6.98         1.60 o                         
  -6  -5  13          6.22          4.34         1.53 o                         
  -5  -5  13          0.00         -0.50         1.19 o                         
  -4  -5  13         15.30         12.28         1.35 o                         
  -3  -5  13          9.41          6.82         1.25 o                         
  -2  -5  13          2.87          2.29         1.16 o                         
  -1  -5  13          3.95          2.72         1.20 o                         
   0  -5  13          1.65          2.37         1.48 o                         
   1  -5  13          3.51          3.21         2.11 o                         
  -7  -4  13          0.02          2.70         1.41 o                         
  -6  -4  13          0.00          0.65         1.26 o                         
  -5  -4  13          4.27          6.15         1.30 o                         
  -4  -4  13          1.64          1.10         1.00 o                         
  -3  -4  13         11.22         14.18         2.09 o                         
  -2  -4  13          0.95          0.88         1.05 o                         
  -1  -4  13          3.17          2.12         1.25 o                         
   0  -4  13          0.72          0.28         1.22 o                         
   1  -4  13         23.37         22.55         1.87 o                         
  -8  -3  13          0.53          0.79         1.52 o                         
  -7  -3  13          8.41          9.07         1.40 o                         
  -6  -3  13          1.19         -0.24         1.00 o                         
  -5  -3  13         15.61         15.75         1.64 o                         
  -4  -3  13          0.22          0.09         1.12 o                         
  -3  -3  13         24.46         20.54         1.77 o                         
  -2  -3  13         14.60         15.39         1.48 o                         
  -1  -3  13          9.20         12.48         1.23 o                         
   0  -3  13          4.88          5.99         1.36 o                         
   1  -3  13          4.57          5.21         1.31 o                         
   2  -3  13          4.93          5.26         1.58 o                         
  -8  -2  13          1.05          3.60         1.55 o                         
  -7  -2  13         11.60          9.92         1.41 o                         
  -6  -2  13         21.11         28.75         1.96 o                         
  -5  -2  13          4.75          4.58         1.14 o                         
  -4  -2  13          0.04          1.00         0.91 o                         
  -3  -2  13          0.13         -0.76         0.86 o                         
  -2  -2  13          8.81          9.76         1.24 o                         
  -1  -2  13          9.81         13.14         1.26 o                         
   0  -2  13          0.37          0.38         1.06 o                         
   1  -2  13          7.11          8.11         1.43 o                         
   2  -2  13          1.16          3.23         1.43 o                         
  -9  -1  13          0.30          4.84         1.35 o                         
  -8  -1  13         29.12         28.12         1.62 o                         
  -7  -1  13         25.51         27.32         1.61 o                         
  -6  -1  13         18.26         19.13         1.12 o                         
  -5  -1  13          0.35         -0.04         0.78 o                         
  -4  -1  13         18.25         16.60         1.18 o                         
  -3  -1  13          3.16          3.05         0.87 o                         
  -2  -1  13          2.32          2.60         0.87 o                         
  -1  -1  13          2.07          3.87         1.04 o                         
   0  -1  13          3.23          2.58         0.95 o                         
   1  -1  13          0.01          0.79         1.70 o                         
   2  -1  13         38.11         40.93         2.24 o                         
  -9   0  13          0.00         -0.80         1.23 o                         
  -8   0  13         75.58         87.99         2.72 o                         
  -7   0  13          9.53          8.99         0.98 o                         
  -6   0  13          6.58          8.76         0.87 o                         
  -5   0  13          1.48          3.27         0.79 o                         
  -4   0  13          5.38          4.00         0.74 o                         
  -3   0  13          0.38         -0.55         0.81 o                         
  -2   0  13          0.46          2.00         0.85 o                         
  -1   0  13         15.86         13.69         1.12 o                         
   0   0  13          4.84          4.63         0.95 o                         
   1   0  13          1.74          0.87         1.27 o                         
   2   0  13          0.97          3.86         2.31 o                         
  -9   1  13          0.60          4.84         2.61 o                         
  -8   1  13          0.80          2.24         1.12 o                         
  -7   1  13         59.66         65.83         2.18 o                         
  -6   1  13          4.19          4.58         0.86 o                         
  -5   1  13          0.53          2.12         0.79 o                         
  -4   1  13          2.36          1.53         0.81 o                         
  -3   1  13          0.11         -0.72         0.72 o                         
  -2   1  13         22.27         25.05         1.54 o                         
  -1   1  13         23.89         27.75         1.77 o                         
   0   1  13          0.44         -0.73         1.04 o                         
   1   1  13          1.04         -0.70         1.22 o                         
  -8   2  13         36.53         44.59         2.72 o                         
  -7   2  13          7.84         10.50         1.16 o                         
  -6   2  13         30.96         34.38         1.77 o                         
  -5   2  13         20.94         24.52         1.44 o                         
  -4   2  13          0.34          0.36         1.08 o                         
  -3   2  13         25.59         28.92         1.36 o                         
  -2   2  13          5.75          5.66         1.23 o                         
  -1   2  13         11.12         10.07         1.13 o                         
   0   2  13          0.49          0.71         1.63 o                         
   1   2  13          0.23         -0.87         1.30 o                         
  -8   3  13          1.34          0.41         1.15 o                         
  -7   3  13          8.79         11.18         1.26 o                         
  -6   3  13          8.32         10.65         1.70 o                         
  -5   3  13          0.22          0.13         0.82 o                         
  -4   3  13          0.05         -0.32         1.85 o                         
  -3   3  13         17.12         18.83         1.19 o                         
  -2   3  13          0.17         -0.98         0.98 o                         
  -1   3  13          4.28          1.73         1.32 o                         
   0   3  13          9.29          8.26         1.61 o                         
  -7   4  13         53.75         64.40         2.56 o                         
  -6   4  13         12.70         16.64         1.41 o                         
  -5   4  13          8.31          6.96         1.11 o                         
  -4   4  13         55.72         56.82         2.01 o                         
  -3   4  13          0.00         -0.55         1.16 o                         
  -2   4  13          9.18         12.36         1.42 o                         
  -1   4  13         11.08         14.70         1.57 o                         
  -5   5  13         11.55         15.13         1.42 o                         
  -4   5  13          2.42          3.84         1.11 o                         
  -3   5  13          3.80          5.82         1.26 o                         
  -5  -5  14          4.17          4.60         1.82 o                         
  -4  -5  14          0.12          1.90         1.91 o                         
  -3  -5  14         25.05         38.24         2.60 o                         
  -2  -5  14          2.90          1.85         1.33 o                         
  -6  -4  14         21.14         25.13         2.11 o                         
  -5  -4  14          6.75         10.48         1.38 o                         
  -4  -4  14         68.70         82.29         4.06 o                         
  -3  -4  14          5.44          7.27         1.29 o                         
  -2  -4  14          4.54          6.31         1.28 o                         
  -1  -4  14          1.34          3.39         1.44 o                         
  -7  -3  14         30.91         30.18         2.15 o                         
  -6  -3  14         11.81         12.33         1.33 o                         
  -5  -3  14          4.40          8.34         1.22 o                         
  -4  -3  14          0.89          0.88         1.13 o                         
  -3  -3  14          0.42          1.49         1.46 o                         
  -2  -3  14         19.11         22.70         1.56 o                         
  -1  -3  14          2.49          2.94         1.23 o                         
   0  -3  14          1.06          1.91         1.27 o                         
  -7  -2  14          6.02          7.72         1.85 o                         
  -6  -2  14          0.00         -0.85         1.10 o                         
  -5  -2  14          0.18         -0.30         1.05 o                         
  -4  -2  14          3.86          4.36         1.12 o                         
  -3  -2  14          0.83          2.37         1.07 o                         
  -2  -2  14          5.30          7.38         1.80 o                         
  -1  -2  14          0.00          1.81         1.50 o                         
   0  -2  14          0.24          0.10         1.56 o                         
  -8  -1  14          6.57          8.47         2.55 o                         
  -7  -1  14          1.69          2.18         1.09 o                         
  -6  -1  14          1.84          2.25         1.10 o                         
  -5  -1  14          1.81          1.79         1.18 o                         
  -4  -1  14         12.63         11.10         1.17 o                         
  -3  -1  14         19.14         23.99         1.57 o                         
  -2  -1  14          8.31          8.88         1.34 o                         
  -1  -1  14          7.79          6.78         1.25 o                         
   0  -1  14          2.31          2.64         1.25 o                         
  -8   0  14          2.21          6.88         2.42 o                         
  -7   0  14          0.01          0.91         1.00 o                         
  -6   0  14         12.45         10.27         1.55 o                         
  -5   0  14          1.94          3.68         1.06 o                         
  -4   0  14          1.00          1.61         1.06 o                         
  -3   0  14          1.21          0.21         1.10 o                         
  -2   0  14          1.53          0.67         1.10 o                         
  -1   0  14         36.33         39.36         2.15 o                         
   0   0  14          5.27          3.63         1.22 o                         
  -7   1  14         15.14         16.87         1.41 o                         
  -6   1  14          6.54          6.09         1.08 o                         
  -5   1  14         57.38         70.24         2.42 o                         
  -4   1  14          0.02         -0.90         1.04 o                         
  -3   1  14         10.18         14.85         1.91 o                         
  -2   1  14          2.96          8.08         1.25 o                         
  -1   1  14          3.28          4.70         1.54 o                         
   0   1  14          0.00         -1.22         1.22 o                         
  -7   2  14          7.61          8.26         1.60 o                         
  -6   2  14          1.11          1.32         1.50 o                         
  -5   2  14          0.74          1.55         1.08 o                         
  -4   2  14          0.33          0.91         1.19 o                         
  -3   2  14          0.08          0.72         1.16 o                         
  -2   2  14         13.20         11.15         1.28 o                         
  -1   2  14          7.29          6.35         1.38 o                         
  -6   3  14         13.69         11.96         1.30 o                         
  -5   3  14          2.75          2.77         1.07 o                         
  -4   3  14         26.71         31.96         1.76 o                         
  -3   3  14          8.04          9.43         1.31 o                         
  -2   3  14          0.97          0.83         1.32 o                         
  -4  -3  15         39.14         49.28         2.30 o                         
  -3  -3  15         67.55         82.09         3.31 o                         
  -5  -2  15         12.27         14.89         1.45 o                         
  -4  -2  15         26.70         32.14         2.09 o                         
  -3  -2  15          3.94          9.08         1.52 o                         
  -2  -2  15          8.99          9.37         1.59 o                         
  -6  -1  15          1.21          7.11         1.93 o                         
  -5  -1  15          0.21          0.23         2.06 o                         
  -4  -1  15          0.45          2.17         1.28 o                         
  -3  -1  15          0.36         -1.22         1.22 o                         
  -2  -1  15          2.58          3.16         1.86 o                         
  -5   0  15          0.76         -1.26         1.26 o                         
  -4   0  15          5.00          2.06         1.42 o                         
  -3   0  15          3.17          2.66         1.27 o                         
  -2   0  15         29.85         28.89         4.08 o                         
  -5   1  15         16.22         14.75         1.54 o                         
  -4   1  15          6.86          8.51         1.36 o                         
  -3   1  15          0.55          1.16         1.47 o                         
                                                                                
